# Supplementary material for: Moderate Soil Drying-Induced Alternative Splicing Provides a Potential Novel Approach for the Regulation of Grain Filling in Rice Inferior Spikelets
Source: Int J Mol Sci. 2022 Jul 14;23(14):7770. doi: 10.3390/ijms23147770 (PMC9318316; doi:10.3390/ijms23147770)
Supplement: Supplementary file 1 [file ijms-23-07770-s001.zip]

Archive with 2 entries (2 files):
- file S1.xlsx
- Supplemental Figures and Table.pdf
