# Supplementary material for: Moderate Soil Drying-Induced Alternative Splicing Provides a Potential Novel Approach for the Regulation of Grain Filling in Rice Inferior Spikelets
Source: Int J Mol Sci. 2022 Jul 14;23(14):7770. doi: 10.3390/ijms23147770 (PMC9318316; doi:10.3390/ijms23147770)
Supplement: Supplementary file 1 [file ijms-23-07770-s001.zip › file S1.xlsx]

## Sheet: Sheet1
Moderate soil drying-induced alternative splicing provides a potential novel approach for the regulation of grain filling in rice inferior spikelets
Zhenning Teng1,2, †，Qin Zheng1,†, Bohan Liu1,4, Shuan Meng1,4，Jianhua Zhang3,* , Nenghui Ye1,4,*
1College of Agriculture, Hunan Agricultural University, Changsha 410128, China
2Shenzhen Research Institute, The Chinese University of Hong Kong, Shenzhen 518057, China
3Department of Biology, Hong Kong Baptist University, Kowloon, Hong Kong 999077, China
4Key Laboratory of Crop Physiology and Molecular Biology, Ministry of Education, Hunan Agricultural University, Changsha 410128, China
* Correspondence: jzhang@hkbu.edu.hk (J.Z.); nye@hunau.edu.cn (N.Y.)
† These authors contributed equally to this work.
Supplementary fiele Legends
RI:Identification of AS events regulated by RI
SE:Identification of AS events regulated by SE
MXE:Identification of AS events regulated by MXE
A3SS:Identification of AS events regulated by A3SS
A5SS:Identification of AS events regulated by A5SS

## Sheet: RI
Identification of AS events regulated by RI
AS ID	Gene ID	Gene description	Novel AS	Chr	Strand	IncLevelDiff(MD/CK,ΔPSI)	P Value ReadsOnTargetAndJunctionCounts	FDR ReadsOnTargetAndJunctionCounts	RetainTranscripts	AbandonTranscripts	RiExonStart(0base)	RiExonEnd	IC CK	SC CK	IC MD	SC MD	IncFormLen	SkipFormLen	IncLevel1(PSI CK)	IncLevel2(PSI MD)	Average IncLevel1(Average PSI CK)	Average IncLevel2(Average PSI MD)	Increase Inclusion CK (ΔPSI＞0)	Increase Exclusion CK (ΔPSI＜0)	Increase Inclusion MD (ΔPSI＜0)	Increase Exclusion MD (ΔPSI＞0)
RI_0	LOC_Os09g31080	induced stolen tip protein TUB8, putative, expressed	no	Chr9	+	0.001	0.769017	1	LOC_Os09g31080.1	LOC_Os09g31080.3	18685967	18686940	16,8,17	225181181	14,15,13	230276148	191	149	0.053,0.033,0.068	0.045,0.041,0.064	0.0513333	0.05	yes	no	no	yes
RI_1000	LOC_Os04g31010	expressed protein	no	Chr4	-	-0.184	0.0682859	0.627207	MSTRG.13721.1,MSTRG.13721.3	MSTRG.13721.2	18534972	18535377	14,28,9	3,8,9	21,31,28	2,7,5	220	149	0.76,0.703,0.404	0.877,0.75,0.791	0.622333	0.806	no	yes	yes	no
RI_1001	LOC_Os01g12900	ras-related protein, putative, expressed	no	Chr1	-	-0.02	0.34933	1	LOC_Os01g12900.3	MSTRG.643.3,LOC_Os01g12900.1	7165719	7166000	1,1,0	36,59,47	3,0,5	42,54,48	301	149	0.014,0.008,0.0	0.034,0.0,0.049	0.00733333	0.0276667	no	yes	yes	no
RI_1003	LOC_Os04g41470	expressed protein	no	Chr4	+	0	1	1	LOC_Os04g41470.2	LOC_Os04g41470.1	24587366	24587619	14,3,7	900772826	8,8,3	717676748	230	149	0.01,0.003,0.005	0.007,0.008,0.003	0.006	0.006	no_difference	no_difference	no_difference	no_difference
RI_1004	LOC_Os05g41810	OsDegp8 - Putative Deg protease homologue, expressed	no	Chr5	-	0.083	0.828755	1	LOC_Os05g41810.1,LOC_Os05g41810.2	MSTRG.16664.3	24484956	24485650	5,6,3	13,2,3	3,8,2	3,9,4	223	149	0.204,0.667,0.401	0.401,0.373,0.25	0.424	0.341333	yes	no	no	yes
RI_1005	LOC_Os05g41810	OsDegp8 - Putative Deg protease homologue, expressed	no	Chr5	-	-0.045	0.0170671	0.290397	LOC_Os05g41810.2	MSTRG.16664.3	24488736	24488993	4,9,0	93,104,74	4,7,7	66,41,42	264	149	0.024,0.047,0.0	0.033,0.088,0.086	0.0236667	0.069	no	yes	yes	no
RI_1006	LOC_Os01g50690	WD domain, G-beta repeat domain containing protein, expressed	no	Chr1	+	-0.318	0.149486	0.916955	MSTRG.1952.1,MSTRG.1952.2,MSTRG.1952.3	LOC_Os01g50690.1	29117907	29118588	0,0,4	3,3,3	2,3,2	7,5,0	305	149	0.0,0.0,0.394	0.122,0.227,1.0	0.131333	0.449667	no	yes	yes	no
RI_1007	LOC_Os10g37880	oxidoreductase, putative, expressed	yes	Chr10	+	-0.021	0.687728	1	LOC_Os10g37880.2	LOC_Os10g37880.1,LOC_Os10g37880.3	20284359	20285018	0,0,3	56,53,61	1,2,3	40,38,42	231	149	0.0,0.0,0.031	0.016,0.033,0.044	0.0103333	0.031	no	yes	yes	no
RI_1008	LOC_Os03g62640	RNA-binding protein Luc7-like, putative, expressed	no	Chr3	-	0.145	0.0447564	0.506369	LOC_Os03g62640.3	LOC_Os03g62640.2,MSTRG.13067.2,MSTRG.13067.1	35447180	35448191	139151132	20,60,16	103145120	41,46,41	1034	149	0.5,0.266,0.543	0.266,0.312,0.297	0.436333	0.291667	yes	no	no	yes
RI_1009	LOC_Os03g62640	RNA-binding protein Luc7-like, putative, expressed	no	Chr3	-	-0.009	0.694092	1	LOC_Os03g62640.3	LOC_Os03g62640.5,LOC_Os03g62640.4	35447180	35448191	24,22,11	144,143,95	12,21,27	120,157,95	373	149	0.062,0.058,0.044	0.038,0.051,0.102	0.0546667	0.0636667	no	yes	yes	no
RI_1010	LOC_Os03g62640	RNA-binding protein Luc7-like, putative, expressed	no	Chr3	-	0	1	1	LOC_Os03g62640.5	LOC_Os03g62640.3,LOC_Os03g62640.2,LOC_Os03g62640.4,MSTRG.13067.2,MSTRG.13067.1	35451605	35451929	4,0,0	361370243	2,2,0	271296258	251	149	0.007,0.0,0.0	0.004,0.004,0.0	0.00233333	0.00266667	no_difference	no_difference	no_difference	no_difference
RI_1012	LOC_Os08g03420	kelch repeat protein, putative, expressed	no	Chr8	+	0.05	1	1	LOC_Os08g03420.4	LOC_Os08g03420.1	1600715	1601300	0,2,0	3,8,7	0,0,0	5,5,8	212	149	0.0,0.149,0.0	0.0,0.0,0.0	0.0496667	0	yes	no	no	yes
RI_1013	LOC_Os08g03420	kelch repeat protein, putative, expressed	no	Chr8	+	0.001	1	1	LOC_Os08g03420.4	LOC_Os08g03420.3,LOC_Os08g03420.2	1600715	1601300	0,2,0	753694519	0,0,0	628434435	221	149	0.0,0.002,0.0	0.0,0.0,0.0	0.000666667	0	yes	no	no	yes
RI_1014	LOC_Os07g40030	WD domain, G-beta repeat domain containing protein, expressed	no	Chr7	+	-0.004	1	1	LOC_Os07g40030.3	LOC_Os07g40030.1	24024608	24025145	0,0,0	150154164	0,0,3	99170117	289	149	0.0,0.0,0.0	0.0,0.0,0.013	0	0.00433333	no	yes	yes	no
RI_1016	LOC_Os06g29490	expressed protein	yes	Chr6	+	-0.002	1	1	LOC_Os06g29490.2	LOC_Os06g29490.1	16913280	16914848	2,3,0	21,24,12	0,0,4	25,28,15	1497	149	0.009,0.012,0.0	0.0,0.0,0.026	0.007	0.00866667	no	yes	yes	no
RI_1019	LOC_Os03g55950	H-BTB1 - Bric-a-Brac, Tramtrack, Broad Complex BTB domain with H family conserved sequence, expressed	no	Chr3	+	0.104	0.919775	1	LOC_Os03g55950.2	LOC_Os03g55950.4	31853871	31854400	12,11,22	0,2,0	8,10,7	0,1,2	389	149	1.0,0.678,1.0	1.0,0.793,0.573	0.892667	0.788667	yes	no	no	yes
RI_102	LOC_Os02g02530	signal peptide peptidase domain containing protein, expressed	no	Chr2	+	0	1	1	LOC_Os02g02530.3	LOC_Os02g02530.1,LOC_Os02g02530.2	907415	907812	0,1,0	155,183,85	1,0,0	124125114	278	149	0.0,0.003,0.0	0.004,0.0,0.0	0.001	0.00133333	no_difference	no_difference	no_difference	no_difference
RI_1020	LOC_Os03g55950	H-BTB1 - Bric-a-Brac, Tramtrack, Broad Complex BTB domain with H family conserved sequence, expressed	no	Chr3	+	-0.005	0.610099	1	LOC_Os03g55950.3	LOC_Os03g55950.1	31854343	31854616	1,3,0	15,23,25	2,0,1	12,9,17	245	149	0.039,0.073,0.0	0.092,0.0,0.035	0.0373333	0.0423333	no	yes	yes	no
RI_1021	LOC_Os12g03080	rp3 protein, putative, expressed	no	Chr12	-	0.07	0.273772	1	LOC_Os12g03080.1	MSTRG.6129.3,MSTRG.6129.2	1164129	1164462	0,4,2	2,7,4	1,0,3	9,2,7	267	149	0.0,0.242,0.218	0.058,0.0,0.193	0.153333	0.0836667	yes	no	no	yes
RI_1022	LOC_Os02g40880	ribosomal protein L14, putative, expressed	no	Chr2	-	0	1	1	LOC_Os02g40880.2	LOC_Os02g40880.1	24778220	24778550	1,0,0	11652044561	0,1,1	15332184989	236	149	0.001,0.0,0.0	0.0,0.0,0.001	0.000333333	0.000333333	no_difference	no_difference	no_difference	no_difference
RI_1023	LOC_Os09g36240	deoxyribodipyrimidine photolyase family protein, expressed	no	Chr9	+	0.012	1	1	LOC_Os09g36240.4	MSTRG.23630.4,MSTRG.23630.1,MSTRG.23630.2,MSTRG.23630.3,LOC_Os09g36240.3,LOC_Os09g36240.1	20902307	20902560	0,2,0	32,33,17	0,0,0	14,26,35	243	149	0.0,0.036,0.0	0.0,0.0,0.0	0.012	0	yes	no	no	yes
RI_1024	LOC_Os09g36240	deoxyribodipyrimidine photolyase family protein, expressed	no	Chr9	+	-0.342	0.000832148	0.0402841	MSTRG.23630.1	LOC_Os09g36240.1	20903102	20903515	3,7,9	4,5,2	2,7,4	0,0,2	234	149	0.323,0.471,0.741	1.0,1.0,0.56	0.511667	0.853333	no	yes	yes	no
RI_1026	LOC_Os06g11500	MCM9 - Putative minichromosome maintenance MCM family subunit 9, expressed	no	Chr6	-	-0.147	0.359565	1	LOC_Os06g11500.1	MSTRG.17706.1,MSTRG.17706.2	6086684	6088711	6,8,1	9,5,5	1,8,4	1,7,2	251	149	0.284,0.487,0.106	0.372,0.404,0.543	0.292333	0.439667	no	yes	yes	no
RI_1028	LOC_Os02g46450	helicase conserved C-terminal domain containing protein, expressed	no	Chr2	-	-0.274	0.0796271	0.657775	LOC_Os02g46450.1	LOC_Os02g46450.2	28293994	28295108	3,1,4	7,3,7	1,1,9	2,1,1	246	149	0.206,0.168,0.257	0.232,0.377,0.845	0.210333	0.484667	no	yes	yes	no
RI_1029	LOC_Os04g46020	GATA zinc finger domain containing protein, expressed	no	Chr4	-	0.012	1	1	LOC_Os04g46020.2	LOC_Os04g46020.1	27260208	27261329	2,0,0	27,40,24	0,0,0	20,30,27	307	149	0.035,0.0,0.0	0.0,0.0,0.0	0.0116667	0	yes	no	no	yes
RI_103	LOC_Os06g40640	fructose-bisphospate aldolase isozyme, putative, expressed	no	Chr6	+	0.027	0.546037	1	MSTRG.18537.1	MSTRG.18537.2	24226287	24227421	11,12,4	5,4,0	5,12,39	2,3,5	248	149	0.569,0.643,1.0	0.6,0.706,0.824	0.737333	0.71	yes	no	no	yes
RI_1034	LOC_Os05g04070	expressed protein	no	Chr5	-	0.083	0.699206	1	MSTRG.15416.3	LOC_Os05g04070.1	1831596	1831858	7,5,4	8,13,3	2,7,8	4,14,13	238	149	0.354,0.194,0.455	0.238,0.238,0.278	0.334333	0.251333	yes	no	no	yes
RI_1035	LOC_Os05g04070	expressed protein	no	Chr5	-	-0.096	0.0249582	0.357219	MSTRG.15416.2	LOC_Os05g04070.1	1831766	1832110	2,1,1	6,11,1	1,10,1	1,8,5	301	149	0.142,0.043,0.331	0.331,0.382,0.09	0.172	0.267667	no	yes	yes	no
RI_1037	LOC_Os03g17570	response regulator receiver domain containing protein, expressed	yes	Chr3	-	0	1	1	LOC_Os03g17570.4	LOC_Os03g17570.3,LOC_Os03g17570.2,LOC_Os03g17570.1	9759478	9761443	4,0,3	542485385	0,3,4	399391459	600	149	0.002,0.0,0.002	0.0,0.002,0.002	0.00133333	0.00133333	no_difference	no_difference	no_difference	no_difference
RI_1038	LOC_Os03g17570	response regulator receiver domain containing protein, expressed	yes	Chr3	-	-0.04	0.668652	1	LOC_Os03g17570.3,LOC_Os03g17570.2,LOC_Os03g17570.1,MSTRG.11157.7	LOC_Os03g17570.5	9760659	9761443	40,20,20	9,19,17	28,24,23	14,13,10	262	149	0.717,0.374,0.401	0.532,0.512,0.567	0.497333	0.537	no	yes	yes	no
RI_1039	LOC_Os03g17570	response regulator receiver domain containing protein, expressed	no	Chr3	-	-0.005	1	1	LOC_Os03g17570.6	LOC_Os03g17570.3,LOC_Os03g17570.2,LOC_Os03g17570.1,MSTRG.11157.7	9760659	9761945	2,1,1	121,105,96	1,3,1	91,80,88	230	149	0.011,0.006,0.007	0.007,0.024,0.007	0.008	0.0126667	no	yes	yes	no
RI_1040	LOC_Os03g17570	response regulator receiver domain containing protein, expressed	no	Chr3	-	-0.071	0.201452	1	LOC_Os03g17570.3,LOC_Os03g17570.2,LOC_Os03g17570.1,LOC_Os03g17570.5,MSTRG.11157.9,MSTRG.11157.8,LOC_Os03g17570.4,LOC_Os03g17570.6	MSTRG.11157.7	9767400	9768025	49,70,40	20,29,9	33,64,54	12,17,8	280	149	0.566,0.562,0.703	0.594,0.667,0.782	0.610333	0.681	no	yes	yes	no
RI_1041	LOC_Os01g04200	metallo-beta-lactamase family protein, putative, expressed	yes	Chr1	+	-0.002	0.638853	1	LOC_Os01g04200.4,LOC_Os01g04200.3	MSTRG.172.1,MSTRG.172.2,MSTRG.172.3,MSTRG.172.4,LOC_Os01g04200.2,LOC_Os01g04200.1	1853919	1854320	5,6,6	159,163,91	7,11,2	98169148	394	149	0.012,0.014,0.024	0.026,0.024,0.005	0.0166667	0.0183333	no	yes	yes	no
RI_1042	LOC_Os01g04200	metallo-beta-lactamase family protein, putative, expressed	no	Chr1	+	0.554	1	1	LOC_Os01g04200.3,LOC_Os01g04200.2	MSTRG.172.4	1855157	1855764	1,2,0	3,0,0	0,0,0	2,0,2	404	149	0.109,1.0,NA	0.0,NA,0.0	0.5545	0	yes	no	no	yes
RI_1049	LOC_Os01g59910	OsFBX29 - F-box domain containing protein, expressed	no	Chr1	-	-0.078	0.313451	1	LOC_Os01g59910.1	LOC_Os01g59910.3,LOC_Os01g59910.2	34643207	34643772	5,10,9	21,24,6	8,10,7	10,15,6	228	149	0.135,0.214,0.495	0.343,0.303,0.433	0.281333	0.359667	no	yes	yes	no
RI_105	LOC_Os09g23070	malonyl-CoA decarboxylase, mitochondrial precursor, putative, expressed	no	Chr9	-	-0.086	0.0687646	0.627456	LOC_Os09g23070.2	LOC_Os09g23070.1	13626115	13626693	7,6,2	30,30,17	6,11,9	29,23,20	239	149	0.127,0.111,0.068	0.114,0.23,0.219	0.102	0.187667	no	yes	yes	no
RI_1050	LOC_Os01g59910	OsFBX29 - F-box domain containing protein, expressed	no	Chr1	-	-0.008	1	1	LOC_Os01g59910.2	LOC_Os01g59910.1,MSTRG.2506.4	34644028	34644455	0,0,0	69,44,27	0,2,0	54,51,40	232	149	0.0,0.0,0.0	0.0,0.025,0.0	0	0.00833333	no	yes	yes	no
RI_1051	LOC_Os01g59910	OsFBX29 - F-box domain containing protein, expressed	no	Chr1	-	0.006	0.479965	1	LOC_Os01g59910.2	LOC_Os01g59910.3	34644028	34644455	2,6,5	15,12,4	5,13,2	11,14,7	267	149	0.069,0.218,0.411	0.202,0.341,0.138	0.232667	0.227	yes	no	no	yes
RI_1053	LOC_Os03g48710	expressed protein	no	Chr3	-	0.002	1	1	LOC_Os03g48710.1	LOC_Os03g48710.2,LOC_Os03g48710.4	27763948	27766089	3,9,2	86,76,78	2,5,1	98,79,94	1657	149	0.003,0.011,0.002	0.002,0.006,0.001	0.00533333	0.003	yes	no	no	yes
RI_1055	LOC_Os09g36360	protein of unknown function containing protein, expressed	no	Chr9	-	0.081	0.363283	1	MSTRG.23639.2	MSTRG.23639.1	20983031	20984263	1,1,1	2,1,0	1,0,4	6,2,0	678	149	0.099,0.18,1.0	0.035,0.0,1.0	0.426333	0.345	yes	no	no	yes
RI_1056	LOC_Os12g36194	nucleoside diphosphate kinase, putative, expressed	no	Chr12	+	-0.046	0.400321	1	LOC_Os12g36194.1	MSTRG.7057.1	22182884	22183210	6,21,5	2,2,0	14,26,8	5,0,0	285	149	0.611,0.846,1.0	0.594,1.0,1.0	0.819	0.864667	no	yes	yes	no
RI_1057	LOC_Os05g14730	cyclin-A1, putative, expressed	no	Chr5	+	0.126	0.0499474	0.524487	MSTRG.15775.1	LOC_Os05g14730.2,LOC_Os05g14730.1,MSTRG.15775.4	8368497	8368825	3,9,6	17,20,7	9,1,2	25,28,16	250	149	0.095,0.211,0.338	0.177,0.021,0.069	0.214667	0.089	yes	no	no	yes
RI_1060	LOC_Os06g20879	expressed protein	no	Chr6	+	0.027	0.152639	0.929563	MSTRG.17983.4,MSTRG.17983.1	MSTRG.17983.5	12063172	12063886	0,14,0	8,15,7	1,6,0	6,18,11	496	149	0.0,0.219,0.0	0.048,0.091,0.0	0.073	0.0463333	yes	no	no	yes
RI_1061	LOC_Os06g20879	expressed protein	no	Chr6	+	0.014	0.564418	1	LOC_Os06g20879.2	MSTRG.17983.4,MSTRG.17983.1	12063172	12064317	3,2,1	21,47,8	2,1,1	27,29,23	519	149	0.039,0.012,0.035	0.021,0.01,0.012	0.0286667	0.0143333	yes	no	no	yes
RI_1063	LOC_Os03g06420	expressed protein	no	Chr3	+	0	1	1	LOC_Os03g06420.4	LOC_Os03g06420.3	3208855	3211093	2,0,0	529524366	0,2,1	361388455	308	149	0.002,0.0,0.0	0.0,0.002,0.001	0.000666667	0.001	no_difference	no_difference	no_difference	no_difference
RI_1064	LOC_Os09g14610	DCL2, putative, expressed	yes	Chr9	-	-0.089	0.601235	1	LOC_Os09g14610.1,MSTRG.22830.1	LOC_Os09g14610.2	8653406	8653825	3,1,4	0,2,3	16,2,1	4,0,2	316	149	1.0,0.191,0.386	0.654,1.0,0.191	0.525667	0.615	no	yes	yes	no
RI_1065	LOC_Os01g55094	expressed protein	yes	Chr1	-	-0.104	0.605246	1	LOC_Os01g55094.3,MSTRG.2211.1	MSTRG.2211.2	31683716	31683993	3,3,10	0,0,3	5,8,10	0,0,0	226	149	1.0,1.0,0.687	1.0,1.0,1.0	0.895667	1	no	yes	yes	no
RI_1066	LOC_Os01g55094	expressed protein	yes	Chr1	-	-0.324	0.00484031	0.128041	LOC_Os01g55094.3,MSTRG.2211.1	MSTRG.2211.4	31683716	31683993	1,1,8	23,0,0	4,4,4	0,0,0	237	149	0.027,1.0,1.0	1.0,1.0,1.0	0.675667	1	no	yes	yes	no
RI_107	LOC_Os03g53340	HSF-type DNA-binding domain containing protein, expressed	no	Chr3	-	0.308	1	1	LOC_Os03g53340.2	LOC_Os03g53340.1	30606137	30606644	0,1,0	0,0,0	2,1,0	0,1,0	240	149	NA,1.0,NA	1.0,0.383,NA	1	0.6915	yes	no	no	yes
RI_1071	LOC_Os01g01080	decarboxylase, putative, expressed	yes	Chr1	+	-0.012	1	1	LOC_Os01g01080.3	LOC_Os01g01080.1	35580	36072	0,0,0	102,145,72	1,5,1	94116158	236	149	0.0,0.0,0.0	0.007,0.026,0.004	0	0.0123333	no	yes	yes	no
RI_1072	LOC_Os02g05810	expressed protein	no	Chr2	+	-0.082	1	1	LOC_Os02g05810.1	LOC_Os02g05810.2	2865278	2868322	0,5,3	2,3,1	6,0,1	3,0,1	241	149	0.0,0.507,0.65	0.553,NA,0.382	0.385667	0.4675	no	yes	yes	no
RI_1076	MSTRG.4247	-	no	Chr10	+	0.097	0.547451	1	MSTRG.4247.3,MSTRG.4247.1	MSTRG.4247.2	19562084	19562440	6,13,11	9,21,2	10,6,18	20,19,6	256	149	0.28,0.265,0.762	0.225,0.155,0.636	0.435667	0.338667	yes	no	no	yes
RI_1077	LOC_Os07g11060	expressed protein	no	Chr7	-	-0.09	0.353974	1	LOC_Os07g11060.1	MSTRG.19536.1	6115130	6115547	23,20,20	0,8,3	10,18,20	0,0,6	254	149	1.0,0.595,0.796	1.0,1.0,0.662	0.797	0.887333	no	yes	yes	no
RI_1078	LOC_Os02g43280	aldehyde dehydrogenase, putative, expressed	no	Chr2	+	-0.002	0.604871	1	LOC_Os02g43280.2	LOC_Os02g43280.1	26080294	26080566	1,2,0	23,21,9	0,0,3	5,7,19	255	149	0.025,0.053,0.0	0.0,0.0,0.084	0.026	0.028	no	yes	yes	no
RI_1079	LOC_Os02g58280	expressed protein	no	Chr2	-	0.009	0.517245	1	LOC_Os02g58280.1	MSTRG.10142.1	35668608	35668890	1,9,6	94,107,55	2,5,3	61,84,49	242	149	0.007,0.049,0.063	0.02,0.035,0.036	0.0396667	0.0303333	yes	no	no	yes
RI_108	MSTRG.3177	-	no	Chr1	+	0	1	1	MSTRG.3177.1	MSTRG.3177.2	41562563	41563612	0,2,0	0,2,2	0,2,0	1,2,0	231	149	NA,0.392,0.0	0.0,0.392,NA	0.196	0.196	no_difference	no_difference	no_difference	no_difference
RI_1081	LOC_Os03g30519	expressed protein	no	Chr3	-	-0.007	1	1	LOC_Os03g30519.2	MSTRG.11715.1	17411403	17412252	0,0,0	20,34,31	2,0,0	23,16,22	592	149	0.0,0.0,0.0	0.021,0.0,0.0	0	0.007	no	yes	yes	no
RI_1083	LOC_Os02g34560	plant neutral invertase domain containing protein, expressed	no	Chr2	-	0.002	1	1	LOC_Os02g34560.2	LOC_Os02g34560.1	20717886	20719775	0,4,0	147180107	0,0,0	191153143	580	149	0.0,0.006,0.0	0.0,0.0,0.0	0.002	0	yes	no	no	yes
RI_1086	LOC_Os02g14130	CGMC_GSK.4 - CGMC includes CDA, MAPK, GSK3, and CLKC kinases, expressed	no	Chr2	-	0.002	0.74664	1	LOC_Os02g14130.1	MSTRG.8124.2	7723419	7723687	19,44,32	3,1,0	10,27,33	2,0,0	196	149	0.828,0.971,1.0	0.792,1.0,1.0	0.933	0.930667	yes	no	no	yes
RI_1087	LOC_Os11g38920	HVA22, putative, expressed	no	Chr11	+	-0.002	1	1	LOC_Os11g38920.1	MSTRG.5733.1,MSTRG.5733.3,MSTRG.5733.2,MSTRG.5733.4,LOC_Os11g38920.2	23173902	23175145	0,0,3	71,91,34	3,2,5	59,58,89	1025	149	0.0,0.0,0.013	0.007,0.005,0.008	0.00433333	0.00666667	no	yes	yes	no
RI_1088	LOC_Os03g27350	cysteine protease ATG4, putative, expressed	no	Chr3	+	-0.319	0.435213	1	LOC_Os03g27350.1,LOC_Os03g27350.2	LOC_Os03g27350.3	15662282	15662848	4,4,2	16,11,7	2,7,1	0,7,12	231	149	0.139,0.19,0.156	1.0,0.392,0.051	0.161667	0.481	no	yes	yes	no
RI_109	LOC_Os03g53900	universal stress protein domain containing protein, putative, expressed	no	Chr3	-	0.028	0.122735	0.839558	LOC_Os03g53900.5	LOC_Os03g53900.1	30902495	30903033	146,82,134	321256277	51,67,62	164210151	257	149	0.209,0.157,0.219	0.153,0.156,0.192	0.195	0.167	yes	no	no	yes
RI_1093	LOC_Os12g10200	SAM-dependent methyltransferase, putative, expressed	yes	Chr12	-	0.005	0.753314	1	LOC_Os12g10200.1	MSTRG.6436.1	5392833	5393285	5,4,19	44,79,38	11,14,10	52,75,55	448	149	0.036,0.017,0.143	0.066,0.058,0.057	0.0653333	0.0603333	yes	no	no	yes
RI_1094	LOC_Os08g15840	ankyrin repeat-rich protein, putative, expressed	yes	Chr8	-	-0.071	1	1	LOC_Os08g15840.2	LOC_Os08g15840.1	9632339	9632710	0,0,0	5,4,4	0,0,2	3,8,5	222	149	0.0,0.0,0.0	0.0,0.0,0.212	0	0.0706667	no	yes	yes	no
RI_1096	LOC_Os03g06290	OsSub27 - Putative Subtilisin homologue, expressed	no	Chr3	-	-0.013	1	1	LOC_Os03g06290.1	MSTRG.10488.1,MSTRG.10488.3	3161775	3162470	0,0,0	29,26,32	0,0,2	20,19,28	256	149	0.0,0.0,0.0	0.0,0.0,0.04	0	0.0133333	no	yes	yes	no
RI_1097	LOC_Os04g41560	B-box zinc finger family protein, putative, expressed	no	Chr4	-	-0.003	1	1	LOC_Os04g41560.4	LOC_Os04g41560.2	24647900	24648896	0,0,0	124145101	0,0,2	143116143	244	149	0.0,0.0,0.0	0.0,0.0,0.008	0	0.00266667	no	yes	yes	no
RI_1098	LOC_Os12g19590	WD domain, G-beta repeat domain containing protein, expressed	yes	Chr12	+	0.014	0.831252	1	LOC_Os12g19590.2	LOC_Os12g19590.1,LOC_Os12g19590.3	11426280	11427007	5,0,3	32,82,17	3,1,2	48,53,42	673	149	0.033,0.0,0.038	0.014,0.004,0.01	0.0236667	0.00933333	yes	no	no	yes
RI_1099	LOC_Os03g50470	expressed protein	no	Chr3	-	-0.023	1	1	LOC_Os03g50470.1	LOC_Os03g50470.2	28809688	28810296	0,0,0	4,5,1	0,0,1	2,6,4	497	149	0.0,0.0,0.0	0.0,0.0,0.07	0	0.0233333	no	yes	yes	no
RI_11	LOC_Os01g48300	ATP synthase protein I related, putative, expressed	no	Chr1	-	0.041	1	1	LOC_Os01g48300.1	LOC_Os01g48300.3	27677193	27677638	0,1,0	2,5,1	0,0,0	4,3,3	211	149	0.0,0.124,0.0	0.0,0.0,0.0	0.0413333	0	yes	no	no	yes
RI_110	LOC_Os03g53900	universal stress protein domain containing protein, putative, expressed	no	Chr3	-	0	1	1	LOC_Os03g53900.5	LOC_Os03g53900.4	30902495	30903033	108,72,119	213218022234	57,69,60	122211441514	269	149	0.027,0.022,0.029	0.025,0.032,0.021	0.026	0.026	no_difference	no_difference	no_difference	no_difference
RI_1100	LOC_Os03g59760	RING finger protein 126, putative, expressed	no	Chr3	+	0.006	1	1	LOC_Os03g59760.2	LOC_Os03g59760.1	34032140	34034248	0,6,0	133185139	0,0,0	106140110	258	149	0.0,0.018,0.0	0.0,0.0,0.0	0.006	0	yes	no	no	yes
RI_1101	LOC_Os05g02510	beta-hexosaminidase precursor, putative, expressed	no	Chr5	-	-0.049	1	1	MSTRG.15342.2	MSTRG.15342.1	864699	865405	0,0,0	2,9,3	0,2,0	3,7,0	395	149	0.0,0.0,0.0	0.0,0.097,NA	0	0.0485	no	yes	yes	no
RI_1102	LOC_Os09g39462	nucleic acid binding protein, putative, expressed	no	Chr9	+	-0.001	1	1	LOC_Os09g39462.3	LOC_Os09g39462.1,LOC_Os09g39462.2,MSTRG.23801.1	22683894	22685399	0,0,0	151151183	1,0,1	149197156	566	149	0.0,0.0,0.0	0.002,0.0,0.002	0	0.00133333	no	yes	yes	no
RI_1105	LOC_Os11g14110	rust resistance protein, putative, expressed	no	Chr11	+	0.017	0.867656	1	LOC_Os11g14110.1	MSTRG.5141.1,MSTRG.5141.2	7863241	7863561	0,4,0	17,21,19	0,2,0	11,21,4	235	149	0.0,0.108,0.0	0.0,0.057,0.0	0.036	0.019	yes	no	no	yes
RI_1107	LOC_Os09g38768	cell cycle control protein, putative, expressed	yes	Chr9	+	-0.564	1	1	MSTRG.23773.1	MSTRG.23773.3	22274453	22275559	0,1,1	6,0,1	0,2,1	0,0,0	337	149	0.0,1.0,0.307	NA,1.0,1.0	0.435667	1	no	yes	yes	no
RI_1109	LOC_Os10g28665	PPR repeat domain containing protein, putative, expressed	no	Chr10	-	0.148	1	1	MSTRG.3907.2	MSTRG.3907.3	14952636	14954064	0,0,2	0,7,3	0,0,0	3,0,6	236	149	NA,0.0,0.296	0.0,NA,0.0	0.148	0	yes	no	no	yes
RI_111	LOC_Os03g53900	universal stress protein domain containing protein, putative, expressed	no	Chr3	-	0.006	0.535236	1	LOC_Os03g53900.5	LOC_Os03g53900.3	30902495	30903033	133,77,129	571585637	53,64,59	309317386	266	149	0.115,0.069,0.102	0.088,0.102,0.079	0.0953333	0.0896667	yes	no	no	yes
RI_1110	LOC_Os07g40260	eukaryotic aspartyl protease domain containing protein, expressed	no	Chr7	-	-0.012	0.699562	1	LOC_Os07g40260.2	LOC_Os07g40260.1	24130931	24131323	2,0,0	101,120,92	1,4,4	65,95,97	317	149	0.009,0.0,0.0	0.007,0.019,0.019	0.003	0.015	no	yes	yes	no
RI_1112	LOC_Os10g39930	cytochrome P450 97B2, putative, expressed	no	Chr10	+	-0.012	0.693334	1	MSTRG.4406.1,LOC_Os10g39930.2,LOC_Os10g39930.1,MSTRG.4406.2	MSTRG.4406.5	21369960	21370257	26,35,29	3,0,6	19,31,27	1,6,1	258	149	0.833,1.0,0.736	0.916,0.749,0.94	0.856333	0.868333	no	yes	yes	no
RI_1113	LOC_Os07g40550	IBS1, putative, expressed	no	Chr7	-	0.037	0.9718	1	LOC_Os07g40550.1,LOC_Os07g40550.2	MSTRG.20428.4	24296990	24297275	18,25,16	4,0,0	13,11,41	0,4,0	277	149	0.708,1.0,1.0	1.0,0.597,1.0	0.902667	0.865667	yes	no	no	yes
RI_1114	LOC_Os08g04130	copine-6, putative, expressed	no	Chr8	+	0.004	1	1	LOC_Os08g04130.3	MSTRG.21072.2,MSTRG.21072.1,LOC_Os08g04130.1	2010754	2011055	3,4,1	316355264	0,0,1	148180223	251	149	0.006,0.007,0.002	0.0,0.0,0.003	0.005	0.001	yes	no	no	yes
RI_1115	LOC_Os08g04130	copine-6, putative, expressed	no	Chr8	+	-0.002	1	1	LOC_Os08g04130.2	LOC_Os08g04130.1	2010998	2011765	0,0,0	263288227	1,0,1	139151179	321	149	0.0,0.0,0.0	0.003,0.0,0.003	0	0.002	no	yes	yes	no
RI_1116	LOC_Os08g04130	copine-6, putative, expressed	no	Chr8	+	-0.667	1	1	MSTRG.21072.2	MSTRG.21072.1	2011227	2012381	0,0,2	2,1,0	1,0,0	0,0,0	309	149	0.0,0.0,1.0	1.0,NA,NA	0.333333	1	no	yes	yes	no
RI_1117	LOC_Os05g49430	aldose 1-epimerase, putative, expressed	no	Chr5	+	0	0.973693	1	LOC_Os05g49430.2	LOC_Os05g49430.1,MSTRG.17028.1	28342976	28343448	30,30,47	746723889	38,24,32	760526776	489	149	0.012,0.012,0.016	0.015,0.014,0.012	0.0133333	0.0136667	no_difference	no_difference	no_difference	no_difference
RI_1119	LOC_Os06g49990	UPF0183 protein, putative, expressed	no	Chr6	-	-0.287	0.00605022	0.147381	LOC_Os06g49990.1	LOC_Os06g49990.3	30274788	30275015	14,7,7	5,2,6	10,15,9	0,2,2	271	149	0.606,0.658,0.391	1.0,0.805,0.712	0.551667	0.839	no	yes	yes	no
RI_112	LOC_Os05g07940	glyoxalase family protein, putative, expressed	no	Chr5	+	0	1	1	LOC_Os05g07940.2	LOC_Os05g07940.1	4301432	4302291	1,0,0	399333407	0,1,0	228480259	391	149	0.001,0.0,0.0	0.0,0.001,0.0	0.000333333	0.000333333	no_difference	no_difference	no_difference	no_difference
RI_1120	LOC_Os06g49990	UPF0183 protein, putative, expressed	no	Chr6	-	-0.001	0.928212	1	LOC_Os06g49990.1	LOC_Os06g49990.2	30274788	30275015	12,7,2	26,42,17	7,11,7	53,30,30	241	149	0.222,0.093,0.068	0.075,0.185,0.126	0.127667	0.128667	no	yes	yes	no
RI_1121	LOC_Os11g47760	DnaK family protein, putative, expressed	no	Chr11	+	-0.101	5.62728e-05	0.00762159	LOC_Os11g47760.1	LOC_Os11g47760.5	28806454	28808550	56,74,42	19,0,0	37,50,56	0,0,0	190	149	0.698,1.0,1.0	1.0,1.0,1.0	0.899333	1	no	yes	yes	no
RI_1122	LOC_Os11g47760	DnaK family protein, putative, expressed	no	Chr11	+	-0.128	0.000107207	0.0113438	LOC_Os11g47760.1	LOC_Os11g47760.3	28806454	28808550	50,68,38	25,0,0	33,46,50	0,0,0	186	149	0.616,1.0,1.0	1.0,1.0,1.0	0.872	1	no	yes	yes	no
RI_1125	LOC_Os08g33630	uncharacterized protein family UPF0016 domain containing protein, expressed	no	Chr8	-	0.012	0.512681	1	LOC_Os08g33630.2	LOC_Os08g33630.1	21000636	21000853	1,3,8	78,103,32	7,7,7	95,120,90	231	149	0.008,0.018,0.139	0.045,0.036,0.048	0.055	0.043	yes	no	no	yes
RI_1127	LOC_Os01g64030	OsFBL5 - F-box domain and LRR containing protein, expressed	no	Chr1	-	0.145	0.0263702	0.366071	LOC_Os01g64030.2,LOC_Os01g64030.3	LOC_Os01g64030.1	37195751	37197278	44,43,31	7,7,8	27,37,23	14,11,8	244	149	0.793,0.79,0.703	0.541,0.673,0.637	0.762	0.617	yes	no	no	yes
RI_1129	LOC_Os04g24220	OsWAK32 - OsWAK receptor-like protein kinase, expressed	no	Chr4	+	0.277	0.0142926	0.267029	LOC_Os04g24220.3	MSTRG.13592.1,LOC_Os04g24220.1	13865817	13866514	1,7,1	1,2,1	2,3,4	16,5,6	222	149	0.402,0.701,0.402	0.077,0.287,0.309	0.501667	0.224333	yes	no	no	yes
RI_113	LOC_Os05g07940	glyoxalase family protein, putative, expressed	no	Chr5	+	0.036	0.229638	1	LOC_Os05g07940.2	LOC_Os05g07940.5	4301432	4302291	148125121	6,2,0	88,143,91	6,5,0	428	149	0.896,0.956,1.0	0.836,0.909,1.0	0.950667	0.915	yes	no	no	yes
RI_1131	LOC_Os07g05050	DEAD-box ATP-dependent RNA helicase, putative, expressed	no	Chr7	-	-0.001	0.809345	1	LOC_Os07g05050.3	MSTRG.19251.4,LOC_Os07g05050.1	2226743	2227142	2,3,1	71,72,46	5,0,2	72,62,68	224	149	0.018,0.027,0.014	0.044,0.0,0.019	0.0196667	0.021	no	yes	yes	no
RI_1132	LOC_Os11g12800	glycerophosphoryl diester phosphodiesterase family protein, putative, expressed	no	Chr11	-	0.02	0.409234	1	LOC_Os11g12800.2,LOC_Os11g12800.3	LOC_Os11g12800.1	7250434	7251196	3,3,2	35,36,18	0,3,3	21,53,25	244	149	0.05,0.048,0.064	0.0,0.033,0.068	0.054	0.0336667	yes	no	no	yes
RI_1133	LOC_Os11g12800	glycerophosphoryl diester phosphodiesterase family protein, putative, expressed	no	Chr11	-	0.051	0.491234	1	LOC_Os11g12800.2	MSTRG.5106.4	7252816	7253947	1,2,3	4,4,2	1,2,2	5,5,8	1121	149	0.032,0.062,0.166	0.026,0.05,0.032	0.0866667	0.036	yes	no	no	yes
RI_1134	LOC_Os11g12800	glycerophosphoryl diester phosphodiesterase family protein, putative, expressed	no	Chr11	-	0.322	0.250102	1	LOC_Os11g12800.2	LOC_Os11g12800.1,LOC_Os11g12800.3	7252816	7253947	1,2,3	10,6,0	0,2,1	8,3,17	1117	149	0.013,0.043,1.0	0.0,0.082,0.008	0.352	0.03	yes	no	no	yes
RI_1139	LOC_Os12g02690	expressed protein	no	Chr12	+	-1	1	1	LOC_Os12g02690.1	LOC_Os12g02690.2	940857	942111	0,0,0	0,0,3	0,3,0	0,0,0	1124	149	NA,NA,0.0	NA,1.0,NA	0	1	no	yes	yes	no
RI_114	LOC_Os01g36080	protein phosphatase 2C containing protein, expressed	no	Chr1	-	-0.003	1	1	LOC_Os01g36080.3	LOC_Os01g36080.4,LOC_Os01g36080.1,LOC_Os01g36080.2	19964917	19965329	1,0,0	24,27,24	0,1,0	25,17,16	236	149	0.026,0.0,0.0	0.0,0.036,0.0	0.00866667	0.012	no	yes	yes	no
RI_1140	LOC_Os08g25140	ethanol tolerance protein GEKO1, putative, expressed	no	Chr8	+	-0.063	0.0242313	0.350629	MSTRG.21672.1	MSTRG.21672.3	15277482	15278398	63,72,43	0,6,1	71,51,56	1,2,0	913	149	1.0,0.662,0.875	0.921,0.806,1.0	0.845667	0.909	no	yes	yes	no
RI_1141	LOC_Os01g68160	ZOS1-22 - C2H2 zinc finger protein, expressed	no	Chr1	-	0.036	0.983984	1	LOC_Os01g68160.3	LOC_Os01g68160.4	39616867	39620737	11,11,8	3,1,0	8,9,13	1,3,0	2125	149	0.205,0.435,1.0	0.359,0.174,1.0	0.546667	0.511	yes	no	no	yes
RI_1142	LOC_Os01g68160	ZOS1-22 - C2H2 zinc finger protein, expressed	no	Chr1	-	-0.001	1	1	LOC_Os01g68160.3	LOC_Os01g68160.1,LOC_Os01g68160.2	39616867	39620737	11,10,5	179,141,99	7,9,13	115156113	3781	149	0.002,0.003,0.002	0.002,0.002,0.005	0.00233333	0.003	no	yes	yes	no
RI_1143	LOC_Os01g68160	ZOS1-22 - C2H2 zinc finger protein, expressed	no	Chr1	-	-0.391	0.000206485	0.0179271	LOC_Os01g68160.3	MSTRG.2983.6	39616867	39620737	6,2,1	0,10,5	3,4,4	1,0,0	1721	149	1.0,0.017,0.017	0.206,1.0,1.0	0.344667	0.735333	no	yes	yes	no
RI_1144	LOC_Os01g68160	ZOS1-22 - C2H2 zinc finger protein, expressed	no	Chr1	-	-0.007	0.896628	1	LOC_Os01g68160.3	MSTRG.2983.1	39616867	39620737	6,2,1	15,10,6	3,2,4	8,14,8	1577	149	0.036,0.019,0.016	0.034,0.013,0.045	0.0236667	0.0306667	no	yes	yes	no
RI_1145	LOC_Os10g17454	RNA recognition motif containing protein, expressed	no	Chr10	-	-0.003	0.511553	1	LOC_Os10g17454.1,LOC_Os10g17454.2	LOC_Os10g17454.3	8786947	8788056	97,154,59	2,3,0	77,112,90	0,0,3	200	149	0.973,0.975,1.0	1.0,1.0,0.957	0.982667	0.985667	no	yes	yes	no
RI_1147	LOC_Os07g30250	RFT1, putative, expressed	yes	Chr7	-	-0.015	0.735535	1	LOC_Os07g30250.1	MSTRG.20007.2	17883643	17884984	10,15,5	0,2,0	7,9,6	0,1,0	1230	149	1.0,0.476,1.0	1.0,0.522,1.0	0.825333	0.840667	no	yes	yes	no
RI_1149	LOC_Os02g38350	Regulator of chromosome condensation domain containing protein, expressed	no	Chr2	-	-0.102	1	1	MSTRG.8986.1	LOC_Os02g38350.1	23185092	23186473	0,0,0	2,3,3	0,0,4	0,4,2	1153	149	0.0,0.0,0.0	NA,0.0,0.205	0	0.1025	no	yes	yes	no
RI_1150	LOC_Os02g01030	tetratricopeptide repeat domain containing protein, expressed	yes	Chr2	+	-0.019	0.749977	1	LOC_Os02g01030.1,LOC_Os02g01030.2,LOC_Os02g01030.3	MSTRG.7407.1	15994	16237	81,150,72	6,0,0	106148103	2,0,0	176	149	0.92,1.0,1.0	0.978,1.0,1.0	0.973333	0.992667	no	yes	yes	no
RI_1151	LOC_Os02g01030	tetratricopeptide repeat domain containing protein, expressed	yes	Chr2	+	0.002	1	1	LOC_Os02g01030.4	LOC_Os02g01030.1,LOC_Os02g01030.2,LOC_Os02g01030.3	15994	16383	5,0,0	189267154	1,3,0	231326227	237	149	0.016,0.0,0.0	0.003,0.006,0.0	0.00533333	0.003	yes	no	no	yes
RI_1152	LOC_Os10g28320	oxidoreductase, aldo/keto reductase family protein, putative, expressed	no	Chr10	+	0.029	1	1	LOC_Os10g28320.4,LOC_Os10g28320.2	LOC_Os10g28320.1	14734141	14734508	0,0,2	10,19,12	0,0,0	15,27,16	265	149	0.0,0.0,0.086	0.0,0.0,0.0	0.0286667	0	yes	no	no	yes
RI_1153	LOC_Os11g27730	cytochrome P450, putative, expressed	no	Chr11	-	-0.067	1	1	LOC_Os11g27730.1	LOC_Os11g27730.2	15956521	15957494	5,13,12	0,0,2	3,2,17	0,0,0	225	149	1.0,1.0,0.799	1.0,1.0,1.0	0.933	1	no	yes	yes	no
RI_1154	LOC_Os01g36229	expressed protein	no	Chr1	+	0.079	0.0116275	0.2289	MSTRG.1339.4	LOC_Os01g36229.1	20042684	20043633	7,7,5	8,7,6	2,7,5	15,11,23	903	149	0.126,0.142,0.121	0.022,0.095,0.035	0.129667	0.0506667	yes	no	no	yes
RI_1156	LOC_Os04g26920	oxidoreductase, aldo/keto reductase family protein, putative, expressed	no	Chr4	+	0.173	0.000572997	0.031806	LOC_Os04g26920.3	LOC_Os04g26920.2	15926973	15927305	28,19,30	0,0,3	37,40,30	11,0,9	246	149	1.0,1.0,0.858	0.671,1.0,0.669	0.952667	0.78	yes	no	no	yes
RI_1157	LOC_Os07g01130	pentatricopeptide containing protein, putative, expressed	yes	Chr7	+	-0.029	1	1	MSTRG.19099.2,MSTRG.19099.3	MSTRG.19099.1	80086	81271	0,0,0	11,12,17	0,0,2	9,19,14	224	149	0.0,0.0,0.0	0.0,0.0,0.087	0	0.029	no	yes	yes	no
RI_1158	LOC_Os07g01130	pentatricopeptide containing protein, putative, expressed	yes	Chr7	+	-0.005	1	1	LOC_Os07g01130.1	MSTRG.19099.2,MSTRG.19099.3	80086	81484	0,2,0	55,58,48	0,2,2	49,61,62	284	149	0.0,0.018,0.0	0.0,0.017,0.017	0.006	0.0113333	no	yes	yes	no
RI_1159	LOC_Os05g22960	expressed protein	no	Chr5	-	0.03	0.726626	1	MSTRG.15880.3,MSTRG.15880.1	MSTRG.15880.2	13090198	13090905	96,82,81	10,25,17	77,69,78	13,21,15	732	149	0.661,0.4,0.492	0.547,0.401,0.514	0.517667	0.487333	yes	no	no	yes
RI_1160	LOC_Os05g22960	expressed protein	yes	Chr5	-	0.085	0.310034	1	MSTRG.15880.2,MSTRG.15880.1	MSTRG.15880.3	13092182	13092415	47,53,42	14,18,6	25,35,52	15,10,15	229	149	0.686,0.657,0.82	0.52,0.695,0.693	0.721	0.636	yes	no	no	yes
RI_1161	LOC_Os05g22960	expressed protein	yes	Chr5	-	-0.007	1	1	MSTRG.15880.2,MSTRG.15880.1	-	13092182	13092415	86,88,85	0,1,0	54,58,83	0,0,0	273	149	1.0,0.98,1.0	1.0,1.0,1.0	0.993333	1	no	yes	yes	no
RI_1164	LOC_Os07g16140	FAD binding protein, putative, expressed	no	Chr7	+	0.062	0.747772	1	MSTRG.19684.1,MSTRG.19684.4,MSTRG.19684.5	MSTRG.19684.3	9400175	9401157	11,13,13	8,2,5	11,21,25	8,14,5	583	149	0.26,0.624,0.399	0.26,0.277,0.561	0.427667	0.366	yes	no	no	yes
RI_1165	LOC_Os07g16140	FAD binding protein, putative, expressed	no	Chr7	+	-0.025	0.227035	1	MSTRG.19684.1,MSTRG.19684.4,MSTRG.19684.5	MSTRG.19684.2,LOC_Os07g16140.1	9400175	9401157	15,15,14	36,33,37	11,21,25	41,33,27	922	149	0.063,0.068,0.058	0.042,0.093,0.13	0.063	0.0883333	no	yes	yes	no
RI_1166	LOC_Os04g45650	expressed protein	no	Chr4	+	0.002	1	1	LOC_Os04g45650.2	MSTRG.14459.1	27000813	27001469	0,2,0	137156129	0,0,0	113,120,92	347	149	0.0,0.005,0.0	0.0,0.0,0.0	0.00166667	0	yes	no	no	yes
RI_1167	LOC_Os04g39814	Os4bglu9 - beta-glucosidase homologue, similar to Os4Bglu12 exoglucanase/beta-glucosidase, expressed	no	Chr4	-	0.261	0.000170038	0.0151513	LOC_Os04g39814.2,LOC_Os04g39814.1	MSTRG.14138.1,MSTRG.14138.5,LOC_Os04g39814.3	23716294	23716897	4,6,7	1,0,0	11,4,12	6,2,0	431	149	0.58,1.0,1.0	0.388,0.409,1.0	0.86	0.599	yes	no	no	yes
RI_1168	LOC_Os04g39814	Os4bglu9 - beta-glucosidase homologue, similar to Os4Bglu12 exoglucanase/beta-glucosidase, expressed	no	Chr4	-	-0.631	0.595131	1	LOC_Os04g39814.2,LOC_Os04g39814.1	MSTRG.14138.1	23716966	23718203	2,5,2	15,12,10	2,1,1	0,0,25	945	149	0.021,0.062,0.031	1.0,1.0,0.006	0.038	0.668667	no	yes	yes	no
RI_1169	LOC_Os04g39814	Os4bglu9 - beta-glucosidase homologue, similar to Os4Bglu12 exoglucanase/beta-glucosidase, expressed	no	Chr4	-	0.333	0.124068	0.843559	LOC_Os04g39814.2,LOC_Os04g39814.1	MSTRG.14138.5	23716966	23718203	2,5,2	0,6,2	2,1,1	3,7,1	946	149	1.0,0.116,0.136	0.095,0.022,0.136	0.417333	0.0843333	yes	no	no	yes
RI_117	LOC_Os01g31810	RNA recognition motif containing protein, putative, expressed	no	Chr1	-	0.004	0.810708	1	MSTRG.1208.7,MSTRG.1208.3	MSTRG.1208.6	17425272	17428152	5,6,4	29,29,22	1,1,4	14,11,17	1976	149	0.013,0.015,0.014	0.005,0.007,0.017	0.014	0.00966667	yes	no	no	yes
RI_1171	LOC_Os04g39814	Os4bglu9 - beta-glucosidase homologue, similar to Os4Bglu12 exoglucanase/beta-glucosidase, expressed	no	Chr4	-	0.05	0.728231	1	MSTRG.14138.5	MSTRG.14138.1	23718632	23718932	7,7,2	5,12,5	3,3,5	6,6,7	245	149	0.46,0.262,0.196	0.233,0.233,0.303	0.306	0.256333	yes	no	no	yes
RI_1172	LOC_Os04g39814	Os4bglu9 - beta-glucosidase homologue, similar to Os4Bglu12 exoglucanase/beta-glucosidase, expressed	no	Chr4	-	0.303	0.0610359	0.587124	MSTRG.14138.5	LOC_Os04g39814.1,LOC_Os04g39814.3	23718632	23718932	8,11,8	0,8,0	3,13,16	11,5,2	283	149	1.0,0.42,1.0	0.126,0.578,0.808	0.806667	0.504	yes	no	no	yes
RI_1175	LOC_Os06g49450	expressed protein	yes	Chr6	+	-0.109	0.302837	1	MSTRG.18966.1	LOC_Os06g49450.2,MSTRG.18966.5,LOC_Os06g49450.1,LOC_Os06g49450.3	29963314	29964506	6,0,0	6,5,5	2,4,3	2,12,1	1126	149	0.117,0.0,0.0	0.117,0.042,0.284	0.039	0.147667	no	yes	yes	no
RI_1179	LOC_Os04g58870	exo70 exocyst complex subunit, putative, expressed	no	Chr4	-	-0.012	0.618392	1	MSTRG.15200.3	MSTRG.15200.1,MSTRG.15200.2	35010939	35014062	1,4,2	8,9,5	1,3,2	4,8,5	250	149	0.069,0.209,0.193	0.13,0.183,0.193	0.157	0.168667	no	yes	yes	no
RI_118	LOC_Os01g31810	RNA recognition motif containing protein, putative, expressed	yes	Chr1	-	-0.059	0.06019	0.582295	MSTRG.1208.8	MSTRG.1208.11	17427216	17427597	0,1,3	17,30,24	1,4,2	9,15,16	257	149	0.0,0.019,0.068	0.061,0.134,0.068	0.029	0.0876667	no	yes	yes	no
RI_1181	LOC_Os03g62720	exosome complex exonuclease, putative, expressed	no	Chr3	+	0.004	0.840533	1	LOC_Os03g62720.3	LOC_Os03g62720.2,LOC_Os03g62720.1	35496509	35497047	11,5,1	24,25,8	4,9,5	18,29,26	477	149	0.125,0.059,0.038	0.065,0.088,0.057	0.074	0.07	yes	no	no	yes
RI_1182	LOC_Os07g23790	expressed protein	no	Chr7	-	-0.012	0.87509	1	LOC_Os07g23790.4	LOC_Os07g23790.6	13436678	13438050	27,13,21	2,2,6	5,5,16	0,2,3	391	149	0.837,0.712,0.572	1.0,0.488,0.67	0.707	0.719333	no	yes	yes	no
RI_1183	LOC_Os07g23790	expressed protein	no	Chr7	-	-0.006	0.424044	1	LOC_Os07g23790.3	LOC_Os07g23790.6,LOC_Os07g23790.7	13436678	13438919	12,14,23	92,77,125	11,28,8	62,69,98	1284	149	0.015,0.021,0.021	0.02,0.045,0.009	0.019	0.0246667	no	yes	yes	no
RI_1184	LOC_Os07g23790	expressed protein	no	Chr7	-	-0.031	0.116158	0.816275	LOC_Os07g23790.3	LOC_Os07g23790.4	13436678	13438919	17,19,25	64,43,49	15,31,10	24,29,41	945	149	0.04,0.065,0.074	0.09,0.144,0.037	0.0596667	0.0903333	no	yes	yes	no
RI_1185	LOC_Os07g23790	expressed protein	no	Chr7	-	-0.041	0.0284931	0.38591	LOC_Os07g23790.3	LOC_Os07g23790.2	13436678	13438919	12,15,23	49,60,62	11,29,8	25,28,35	809	149	0.043,0.044,0.064	0.075,0.16,0.04	0.0503333	0.0916667	no	yes	yes	no
RI_1187	LOC_Os10g29560	transposon protein, putative, CACTA, En/Spm sub-class, expressed	yes	Chr10	+	-0.029	1	1	LOC_Os10g29560.1,MSTRG.3927.3	MSTRG.3927.5	15366968	15367209	45,56,41	0,0,3	29,34,42	0,0,0	191	149	1.0,1.0,0.914	1.0,1.0,1.0	0.971333	1	no	yes	yes	no
RI_1188	LOC_Os10g29560	transposon protein, putative, CACTA, En/Spm sub-class, expressed	yes	Chr10	+	0.012	0.968716	1	LOC_Os10g29560.1,MSTRG.3927.3	MSTRG.3927.2	15366968	15367209	45,56,41	1,1,0	29,34,42	0,0,3	203	149	0.971,0.976,1.0	1.0,1.0,0.911	0.982333	0.970333	yes	no	no	yes
RI_1189	LOC_Os10g29560	transposon protein, putative, CACTA, En/Spm sub-class, expressed	yes	Chr10	+	0.002	1	1	MSTRG.3927.1	MSTRG.3927.3	15366968	15369089	0,0,6	150115124	0,0,0	119125118	1086	149	0.0,0.0,0.007	0.0,0.0,0.0	0.00233333	0	yes	no	no	yes
RI_119	LOC_Os01g31810	RNA recognition motif containing protein, putative, expressed	no	Chr1	-	0.291	0.37019	1	MSTRG.1208.7,MSTRG.1208.3	MSTRG.1208.10,MSTRG.1208.2,MSTRG.1208.1,MSTRG.1208.9	17425272	17428152	5,6,4	8,9,0	1,2,4	1,1,9	2219	149	0.04,0.043,1.0	0.063,0.118,0.029	0.361	0.07	yes	no	no	yes
RI_1190	LOC_Os01g10790	WD domain, G-beta repeat domain containing protein, expressed	no	Chr1	+	0.044	0.447959	1	MSTRG.523.1	LOC_Os01g10790.1	5762599	5762822	2,6,8	16,12,7	8,5,2	7,30,16	272	149	0.064,0.215,0.385	0.385,0.084,0.064	0.221333	0.177667	yes	no	no	yes
RI_1191	LOC_Os03g29170	sterol-4-alpha-carboxylate 3-dehydrogenase, decarboxylating, putative, expressed	yes	Chr3	+	0.002	1	1	LOC_Os03g29170.2	LOC_Os03g29170.1	16576438	16576798	1,1,1	109,144,65	0,1,1	134,111,87	237	149	0.006,0.004,0.01	0.0,0.006,0.007	0.00666667	0.00433333	yes	no	no	yes
RI_1192	LOC_Os03g29170	sterol-4-alpha-carboxylate 3-dehydrogenase, decarboxylating, putative, expressed	no	Chr3	+	-0.015	0.157493	0.942568	LOC_Os03g29170.2	LOC_Os03g29170.1	16576919	16577257	1,2,1	44,59,34	3,3,3	61,67,41	263	149	0.013,0.019,0.016	0.027,0.025,0.04	0.016	0.0306667	no	yes	yes	no
RI_1193	LOC_Os05g30430	expressed protein	no	Chr5	-	-0.057	1	1	LOC_Os05g30430.2	LOC_Os05g30430.1	17638757	17639210	0,0,0	6,6,4	0,1,0	1,3,6	240	149	0.0,0.0,0.0	0.0,0.171,0.0	0	0.057	no	yes	yes	no
RI_1194	LOC_Os05g38330	NDP1, putative, expressed	no	Chr5	-	-0.009	0.763954	1	LOC_Os05g38330.2	LOC_Os05g38330.1	22469106	22469505	7,17,7	49,71,48	8,7,15	60,38,50	392	149	0.052,0.083,0.053	0.048,0.065,0.102	0.0626667	0.0716667	no	yes	yes	no
RI_1196	LOC_Os02g45490	expressed protein	no	Chr2	-	0.075	0.674619	1	LOC_Os02g45490.1	LOC_Os02g45490.4	27667908	27669282	9,16,8	0,7,9	9,10,8	3,5,5	227	149	1.0,0.6,0.368	0.663,0.568,0.512	0.656	0.581	yes	no	no	yes
RI_1197	LOC_Os02g45490	expressed protein	no	Chr2	-	-0.027	0.650174	1	LOC_Os02g45490.4,LOC_Os02g45490.2	LOC_Os02g45490.3	27668481	27669282	9,18,12	2,0,1	11,15,10	0,2,1	377	149	0.64,1.0,0.826	1.0,0.748,0.798	0.822	0.848667	no	yes	yes	no
RI_1198	LOC_Os02g45490	expressed protein	no	Chr2	-	0.048	0.234712	1	LOC_Os02g45490.4,LOC_Os02g45490.2	MSTRG.9355.6	27668481	27669282	10,19,7	32,31,25	11,11,9	35,39,37	238	149	0.164,0.277,0.149	0.164,0.15,0.132	0.196667	0.148667	yes	no	no	yes
RI_1199	LOC_Os02g45490	expressed protein	no	Chr2	-	-0.003	0.891291	1	LOC_Os02g45490.4,LOC_Os02g45490.2,LOC_Os02g45490.3	MSTRG.9355.6	27669371	27671421	25,34,22	52,50,35	25,21,23	39,34,39	995	149	0.067,0.092,0.086	0.088,0.085,0.081	0.0816667	0.0846667	no	yes	yes	no
RI_12	LOC_Os01g48300	ATP synthase protein I related, putative, expressed	no	Chr1	-	0.266	0.543621	1	MSTRG.1829.2,MSTRG.1829.1	LOC_Os01g48300.3	27677503	27678458	3,5,4	7,7,0	3,5,3	10,4,3	834	149	0.071,0.113,1.0	0.051,0.183,0.152	0.394667	0.128667	yes	no	no	yes
RI_120	LOC_Os01g31810	RNA recognition motif containing protein, putative, expressed	no	Chr1	-	-0.328	0.5106	1	MSTRG.1208.5	MSTRG.1208.10,MSTRG.1208.11,MSTRG.1208.6,MSTRG.1208.2,MSTRG.1208.1,LOC_Os01g31810.2,MSTRG.1208.8,MSTRG.1208.9	17425272	17428421	8,7,9	16,31,9	3,6,10	0,20,9	3127	149	0.023,0.011,0.045	1.0,0.014,0.05	0.0263333	0.354667	no	yes	yes	no
RI_1202	MSTRG.6975	-	no	Chr12	-	0.029	0.97835	1	MSTRG.6975.1	MSTRG.6975.2	20193664	20194236	6,4,2	3,6,4	3,7,12	5,15,8	488	149	0.379,0.169,0.132	0.155,0.125,0.314	0.226667	0.198	yes	no	no	yes
RI_1203	LOC_Os11g05556	signal recognition particle 54 kDa protein, putative, expressed	no	Chr11	+	-0.028	0.191546	1	LOC_Os11g05556.2	LOC_Os11g05556.1	2517480	2517864	0,3,0	26,36,17	1,1,4	34,29,24	238	149	0.0,0.05,0.0	0.018,0.021,0.094	0.0166667	0.0443333	no	yes	yes	no
RI_1204	LOC_Os02g50760	heat shock protein DnaJ, putative, expressed	no	Chr2	+	-0.011	0.867294	1	LOC_Os02g50760.3	LOC_Os02g50760.2,LOC_Os02g50760.1	30997760	30998037	1,0,0	10,22,28	0,0,3	24,30,19	223	149	0.063,0.0,0.0	0.0,0.0,0.095	0.021	0.0316667	no	yes	yes	no
RI_1208	LOC_Os04g40740	kelch repeat protein, putative, expressed	no	Chr4	-	0.088	0.501459	1	MSTRG.14196.4,LOC_Os04g40740.4	MSTRG.14196.5	24181416	24181820	15,15,12	0,4,6	19,13,14	2,5,7	305	149	1.0,0.647,0.494	0.823,0.56,0.494	0.713667	0.625667	yes	no	no	yes
RI_1209	LOC_Os04g40740	kelch repeat protein, putative, expressed	no	Chr4	-	-0.023	0.401464	1	MSTRG.14196.4,LOC_Os04g40740.4	LOC_Os04g40740.3,LOC_Os04g40740.2,LOC_Os04g40740.1	24181416	24181820	15,15,12	65,66,45	19,13,14	57,61,38	313	149	0.099,0.098,0.113	0.137,0.092,0.149	0.103333	0.126	no	yes	yes	no
RI_121	LOC_Os01g31810	RNA recognition motif containing protein, putative, expressed	no	Chr1	-	0.003	0.833207	1	MSTRG.1208.5	MSTRG.1208.7,MSTRG.1208.3	17425272	17428421	3,1,5	21,49,35	2,5,0	43,21,17	364	149	0.055,0.008,0.055	0.019,0.089,0.0	0.0393333	0.036	yes	no	no	yes
RI_1210	LOC_Os04g40740	kelch repeat protein, putative, expressed	no	Chr4	-	0.05	0.699216	1	MSTRG.14196.4,LOC_Os04g40740.4	MSTRG.14196.6	24181416	24181820	27,40,20	8,6,0	33,33,29	8,5,3	352	149	0.588,0.738,1.0	0.636,0.736,0.804	0.775333	0.725333	yes	no	no	yes
RI_1211	LOC_Os04g40740	kelch repeat protein, putative, expressed	no	Chr4	-	-0.001	1	1	LOC_Os04g40740.3	MSTRG.14196.5,MSTRG.14196.4,MSTRG.14196.6,LOC_Os04g40740.2,LOC_Os04g40740.1,LOC_Os04g40740.4	24184115	24184467	1,0,0	75,74,60	1,0,0	53,99,58	275	149	0.007,0.0,0.0	0.01,0.0,0.0	0.00233333	0.00333333	no	yes	yes	no
RI_1212	LOC_Os07g23550	expressed protein	no	Chr7	+	-0.057	0.0458746	0.507619	LOC_Os07g23550.1	LOC_Os07g23550.2	13314571	13315211	29,35,23	4,7,0	15,35,23	2,2,0	258	149	0.807,0.743,1.0	0.812,0.91,1.0	0.85	0.907333	no	yes	yes	no
RI_1213	LOC_Os12g13170	transcription factor, putative, expressed	no	Chr12	-	-0.012	0.630282	1	MSTRG.6514.2	MSTRG.6514.1	7331648	7332518	23,13,17	40,28,12	13,24,9	30,19,9	799	149	0.097,0.08,0.209	0.075,0.191,0.157	0.128667	0.141	no	yes	yes	no
RI_1214	LOC_Os12g13170	transcription factor, putative, expressed	no	Chr12	-	-0.003	0.615351	1	LOC_Os12g13170.3	LOC_Os12g13170.1,MSTRG.6514.2,MSTRG.6514.1,LOC_Os12g13170.2	7332808	7333726	8,10,35	208211282	22,15,10	204182165	756	149	0.008,0.009,0.024	0.021,0.016,0.012	0.0136667	0.0163333	no	yes	yes	no
RI_1215	LOC_Os10g24094	expressed protein	yes	Chr10	-	0.015	0.365351	1	MSTRG.3774.1	MSTRG.3774.2,MSTRG.3774.6,MSTRG.3774.7	12340246	12343511	29,33,9	29,38,20	26,16,24	29,34,39	872	149	0.146,0.129,0.071	0.133,0.074,0.095	0.115333	0.100667	yes	no	no	yes
RI_1216	LOC_Os10g24094	expressed protein	no	Chr10	-	-0.011	0.873144	1	MSTRG.3774.4	MSTRG.3774.2,MSTRG.3774.3,MSTRG.3774.5,MSTRG.3774.6,MSTRG.3774.7	12340246	12343726	35,34,24	14,22,8	33,32,39	28,16,8	2566	149	0.127,0.082,0.148	0.064,0.104,0.221	0.119	0.129667	no	yes	yes	no
RI_1217	LOC_Os10g24094	expressed protein	no	Chr10	-	-0.041	0.443899	1	MSTRG.3774.4	MSTRG.3774.1	12340246	12343726	35,32,18	44,48,44	31,27,34	32,49,44	269	149	0.306,0.27,0.185	0.349,0.234,0.3	0.253667	0.294333	no	yes	yes	no
RI_1218	LOC_Os10g24094	expressed protein	no	Chr10	-	0.004	0.834981	1	MSTRG.3774.4	MSTRG.3774.3,MSTRG.3774.5,MSTRG.3774.7	12345016	12346041	23,28,7	22,31,4	14,19,18	19,11,16	965	149	0.139,0.122,0.213	0.102,0.211,0.148	0.158	0.153667	yes	no	no	yes
RI_1219	LOC_Os10g24094	expressed protein	no	Chr10	-	0.002	0.942322	1	MSTRG.3774.5	MSTRG.3774.1,MSTRG.3774.2,MSTRG.3774.3,MSTRG.3774.4,MSTRG.3774.6,MSTRG.3774.7	12346593	12346783	52,47,24	58,65,34	53,47,35	62,57,56	258	149	0.341,0.295,0.29	0.331,0.323,0.265	0.308667	0.306333	yes	no	no	yes
RI_122	LOC_Os03g63410	elongation factor Tu, putative, expressed	no	Chr3	-	0	1	1	LOC_Os03g63410.2	LOC_Os03g63410.1	35827458	35828008	0,2,4	92,160,79	1,7,1	111,153,94	549	149	0.0,0.003,0.014	0.002,0.012,0.003	0.00566667	0.00566667	no_difference	no_difference	no_difference	no_difference
RI_1220	LOC_Os01g64000	bZIP transcription factor, putative, expressed	no	Chr1	+	-0.001	1	1	LOC_Os01g64000.3	MSTRG.2727.1,LOC_Os01g64000.1	37175844	37176550	0,0,2	78179123	2,0,0	100,93,75	291	149	0.0,0.0,0.008	0.01,0.0,0.0	0.00266667	0.00333333	no	yes	yes	no
RI_1221	LOC_Os03g44830	OsRhmbd9 - Putative Rhomboid homologue, expressed	no	Chr3	-	-0.005	1	1	LOC_Os03g44830.2	LOC_Os03g44830.3,LOC_Os03g44830.1,MSTRG.12080.1	25279855	25280425	0,0,0	53,84,57	1,3,0	56,62,54	590	149	0.0,0.0,0.0	0.004,0.012,0.0	0	0.00533333	no	yes	yes	no
RI_1222	LOC_Os07g19070	prefoldin, putative, expressed	no	Chr7	-	0.086	1	1	MSTRG.19748.3	MSTRG.19748.4	11291261	11292130	0,0,2	6,0,5	0,0,0	6,1,6	287	149	0.0,NA,0.172	0.0,0.0,0.0	0.086	0	yes	no	no	yes
RI_1227	LOC_Os01g68860	zinc finger C-x8-C-x5-C-x3-H type family protein, expressed	no	Chr1	-	-0.021	0.0182634	0.301659	LOC_Os01g68860.3	LOC_Os01g68860.1,LOC_Os01g68860.2	40008464	40008972	5,5,0	156136114	3,6,10	103106110	243	149	0.019,0.022,0.0	0.018,0.034,0.053	0.0136667	0.035	no	yes	yes	no
RI_1228	LOC_Os01g68860	zinc finger C-x8-C-x5-C-x3-H type family protein, expressed	no	Chr1	-	-0.019	0.0905127	0.716383	LOC_Os01g68860.2	LOC_Os01g68860.1,LOC_Os01g68860.3	40009454	40010051	20,11,8	108,99,86	15,14,19	85,65,89	522	149	0.05,0.031,0.026	0.048,0.058,0.057	0.0356667	0.0543333	no	yes	yes	no
RI_1229	LOC_Os12g34370	adaptor complexes medium subunit family protein, expressed	no	Chr12	+	0.011	0.147396	0.912397	LOC_Os12g34370.2	LOC_Os12g34370.1,MSTRG.6985.1	20835698	20836453	5,10,6	33,36,29	1,3,9	42,31,28	799	149	0.027,0.049,0.037	0.004,0.018,0.057	0.0376667	0.0263333	yes	no	no	yes
RI_1230	LOC_Os07g34589	translation initiation factor SUI1, putative, expressed	yes	Chr7	-	0	1	1	LOC_Os07g34589.6	LOC_Os07g34589.4	20733154	20733969	2,7,7	10621849213541	7,3,2	6906748811022	240	149	0.0,0.001,0.0	0.001,0.0,0.0	0.000333333	0.000333333	no_difference	no_difference	no_difference	no_difference
RI_1231	LOC_Os02g12480	expressed protein	no	Chr2	-	-0.074	1	1	LOC_Os02g12480.10	LOC_Os02g12480.9	6508811	6510383	0,3,1	0,0,2	3,0,1	0,0,1	238	149	NA,1.0,0.238	1.0,NA,0.385	0.619	0.6925	no	yes	yes	no
RI_1233	LOC_Os02g12480	expressed protein	no	Chr2	-	-0.012	0.648991	1	LOC_Os02g12480.1,LOC_Os02g12480.3,LOC_Os02g12480.5,LOC_Os02g12480.7	LOC_Os02g12480.4	6508831	6510383	44,48,32	16,37,21	65,38,64	22,25,42	1041	149	0.282,0.157,0.179	0.297,0.179,0.179	0.206	0.218333	no	yes	yes	no
RI_1234	LOC_Os02g12480	expressed protein	no	Chr2	-	0.2	0.000387999	0.0252647	LOC_Os02g12480.6	LOC_Os02g12480.4	6508831	6512170	2,5,1	1,0,0	7,4,10	1,0,3	2098	149	0.124,1.0,1.0	0.332,1.0,0.191	0.708	0.507667	yes	no	no	yes
RI_1235	LOC_Os02g12480	expressed protein	no	Chr2	-	-0.009	1	1	LOC_Os02g12480.6	LOC_Os02g12480.5	6508831	6512170	2,0,0	26,45,11	1,4,5	34,24,59	1099	149	0.01,0.0,0.0	0.004,0.022,0.011	0.00333333	0.0123333	no	yes	yes	no
RI_1236	LOC_Os02g12480	expressed protein	no	Chr2	-	-0.324	0.00602519	0.147381	LOC_Os02g12480.6	LOC_Os02g12480.8	6508831	6512170	2,5,1	4,0,0	9,4,12	0,0,0	2451	149	0.029,1.0,1.0	1.0,1.0,1.0	0.676333	1	no	yes	yes	no
RI_1237	LOC_Os02g12480	expressed protein	no	Chr2	-	-0.163	0.0709143	0.636892	LOC_Os02g12480.6	LOC_Os02g12480.2	6508831	6512170	2,5,1	0,6,3	9,4,12	1,0,3	2406	149	1.0,0.049,0.02	0.358,1.0,0.199	0.356333	0.519	no	yes	yes	no
RI_1238	LOC_Os02g12480	expressed protein	no	Chr2	-	-0.003	1	1	LOC_Os02g12480.6	LOC_Os02g12480.3,LOC_Os02g12480.7	6508831	6512170	2,3,1	103,135,73	6,4,7	125113179	1407	149	0.002,0.002,0.001	0.005,0.004,0.004	0.00166667	0.00433333	no	yes	yes	no
RI_1239	LOC_Os02g12480	expressed protein	yes	Chr2	-	0.014	0.699389	1	LOC_Os02g12480.10,LOC_Os02g12480.5,LOC_Os02g12480.4	LOC_Os02g12480.9,LOC_Os02g12480.3	6511333	6512170	0,3,1	17,13,10	3,0,0	11,9,17	217	149	0.0,0.137,0.064	0.158,0.0,0.0	0.067	0.0526667	yes	no	no	yes
RI_124	LOC_Os08g32630	FAD dependent oxidoreductase, putative, expressed	no	Chr8	+	-0.188	0.706503	1	LOC_Os08g32630.5	LOC_Os08g32630.2,LOC_Os08g32630.3,LOC_Os08g32630.1,LOC_Os08g32630.4	20213475	20213853	1,1,7	7,10,6	3,3,2	2,20,1	237	149	0.082,0.059,0.423	0.485,0.086,0.557	0.188	0.376	no	yes	yes	no
RI_1240	LOC_Os03g62030	expressed protein	no	Chr3	-	0.002	1	1	LOC_Os03g62030.6	LOC_Os03g62030.5	35148706	35149802	1,3,0	67,62,98	0,2,0	58,77,60	761	149	0.003,0.009,0.0	0.0,0.005,0.0	0.004	0.00166667	yes	no	no	yes
RI_1241	LOC_Os03g62030	expressed protein	no	Chr3	-	0.03	0.776722	1	LOC_Os03g62030.6	LOC_Os03g62030.2	35148706	35149802	1,3,0	8,4,14	0,2,0	3,4,1	506	149	0.036,0.181,0.0	0.0,0.128,0.0	0.0723333	0.0426667	yes	no	no	yes
RI_1242	LOC_Os03g11140	pleckstrin homology domain-containing protein-related taxo, putative, expressed	no	Chr3	+	0.015	0.156103	0.938836	LOC_Os03g11140.4	LOC_Os03g11140.1,LOC_Os03g11140.2,LOC_Os03g11140.3	5745002	5745392	0,0,2	13,20,3	1,2,2	15,13,9	260	149	0.0,0.0,0.276	0.037,0.081,0.113	0.092	0.077	yes	no	no	yes
RI_1243	LOC_Os03g59430	uncharacterized glycosyltransferase, putative, expressed	no	Chr3	+	-0.009	0.339541	1	LOC_Os03g59430.2	MSTRG.12873.2	33831886	33832750	3,6,1	43,76,11	6,2,10	51,45,76	245	149	0.041,0.046,0.052	0.067,0.026,0.074	0.0463333	0.0556667	no	yes	yes	no
RI_1244	LOC_Os07g41800	peroxisome assembly protein, putative, expressed	yes	Chr7	+	0.079	0.0151225	0.268836	LOC_Os07g41800.2	LOC_Os07g41800.1,LOC_Os07g41800.3	25042143	25042572	5,4,3	13,11,14	2,3,0	18,18,14	365	149	0.136,0.129,0.08	0.043,0.064,0.0	0.115	0.0356667	yes	no	no	yes
RI_1245	LOC_Os07g41800	peroxisome assembly protein, putative, expressed	no	Chr7	+	0.013	1	1	LOC_Os07g41800.3	LOC_Os07g41800.1,LOC_Os07g41800.2	25043072	25043735	1,0,2	59,45,41	0,0,0	26,58,28	244	149	0.01,0.0,0.029	0.0,0.0,0.0	0.013	0	yes	no	no	yes
RI_1248	LOC_Os11g07500	DSHCT domain containing protein, expressed	no	Chr11	-	0.016	0.0729671	0.638415	LOC_Os11g07500.2	LOC_Os11g07500.1	3802530	3802896	3,6,1	23,57,24	2,1,2	45,58,19	326	149	0.056,0.046,0.019	0.02,0.008,0.046	0.0403333	0.0246667	yes	no	no	yes
RI_1253	LOC_Os04g52840	tyrosine protein kinase domain containing protein, putative, expressed	no	Chr4	-	-0.009	1	1	LOC_Os04g52840.2	LOC_Os04g52840.1	31463104	31464007	0,0,0	29,43,57	0,0,2	36,38,39	283	149	0.0,0.0,0.0	0.0,0.0,0.026	0	0.00866667	no	yes	yes	no
RI_1254	LOC_Os10g42196	expressed protein	yes	Chr10	-	-0.177	1	1	MSTRG.4544.1	MSTRG.4544.2	22698722	22700101	2,0,0	0,9,2	0,5,0	0,3,0	239	149	1.0,0.0,0.0	NA,0.51,NA	0.333333	0.51	no	yes	yes	no
RI_1255	LOC_Os05g08560	transposon protein, putative, unclassified, expressed	no	Chr5	-	-0.15	1	1	LOC_Os05g08560.1	MSTRG.15626.1	4670966	4672385	0,0,0	3,10,4	0,2,0	0,2,2	348	149	0.0,0.0,0.0	NA,0.3,0.0	0	0.15	no	yes	yes	no
RI_1256	LOC_Os07g14150	cytidine deaminase, putative, expressed	no	Chr7	+	-0.001	1	1	LOC_Os07g14150.5	LOC_Os07g14150.3,LOC_Os07g14150.4,LOC_Os07g14150.7	8075641	8077090	14,12,10	379399359	5,20,10	226361242	1424	149	0.004,0.003,0.003	0.002,0.006,0.004	0.00333333	0.004	no	yes	yes	no
RI_1257	LOC_Os07g14150	cytidine deaminase, putative, expressed	no	Chr7	+	-0.003	1	1	LOC_Os07g14150.6	LOC_Os07g14150.1,LOC_Os07g14150.2,LOC_Os07g14150.4,MSTRG.19646.2	8077030	8077423	0,0,0	345335327	1,0,3	212345212	291	149	0.0,0.0,0.0	0.002,0.0,0.007	0	0.003	no	yes	yes	no
RI_1258	LOC_Os07g14150	cytidine deaminase, putative, expressed	yes	Chr7	+	0.001	1	1	LOC_Os07g14150.3	LOC_Os07g14150.1,LOC_Os07g14150.2,LOC_Os07g14150.5,MSTRG.19646.2	8077232	8077679	2,4,1	299361305	0,0,3	205301210	300	149	0.003,0.005,0.002	0.0,0.0,0.007	0.00333333	0.00233333	yes	no	no	yes
RI_1259	LOC_Os07g14150	cytidine deaminase, putative, expressed	yes	Chr7	+	-0.005	1	1	LOC_Os07g14150.7	LOC_Os07g14150.3	8077232	8078201	0,0,1	263276285	1,2,3	182240182	236	149	0.0,0.0,0.002	0.003,0.005,0.01	0.000666667	0.006	no	yes	yes	no
RI_1263	LOC_Os01g08700	GIGANTEA, putative, expressed	no	Chr1	-	-0.004	0.489592	1	LOC_Os01g08700.8	MSTRG.415.8,LOC_Os01g08700.2,LOC_Os01g08700.3,LOC_Os01g08700.1,LOC_Os01g08700.6,LOC_Os01g08700.4,LOC_Os01g08700.5	4330332	4330820	42,50,28	518715351	40,48,35	469423561	349	149	0.033,0.029,0.033	0.035,0.046,0.026	0.0316667	0.0356667	no	yes	yes	no
RI_1264	LOC_Os01g08700	GIGANTEA, putative, expressed	no	Chr1	-	0.003	0.693735	1	LOC_Os01g08700.6	LOC_Os01g08700.1,LOC_Os01g08700.8	4336350	4336762	46,52,21	183217118	25,36,41	123138219	226	149	0.142,0.136,0.105	0.118,0.147,0.11	0.127667	0.125	yes	no	no	yes
RI_1265	LOC_Os01g08700	GIGANTEA, putative, expressed	no	Chr1	-	-0.025	0.153399	0.930841	LOC_Os01g08700.6	LOC_Os01g08700.2	4336350	4336762	35,43,13	4,3,0	19,32,31	1,1,1	214	149	0.859,0.909,1.0	0.93,0.957,0.956	0.922667	0.947667	no	yes	yes	no
RI_1266	LOC_Os01g08700	GIGANTEA, putative, expressed	no	Chr1	-	-0.039	0.305156	1	LOC_Os01g08700.6	-	4336350	4336762	64,63,29	0,4,2	38,45,53	1,0,2	309	149	1.0,0.884,0.875	0.948,1.0,0.927	0.919667	0.958333	no	yes	yes	no
RI_1267	LOC_Os01g08700	GIGANTEA, putative, expressed	no	Chr1	-	0.001	0.941642	1	LOC_Os01g08700.6	LOC_Os01g08700.5	4336350	4336762	20,15,8	68,79,27	14,12,14	36,63,68	232	149	0.159,0.109,0.16	0.2,0.109,0.117	0.142667	0.142	yes	no	no	yes
RI_1268	LOC_Os07g01820	OsMADS15 - MADS-box family gene with MIKCc type-box, expressed	no	Chr7	-	-0.002	1	1	LOC_Os07g01820.5	LOC_Os07g01820.4,LOC_Os07g01820.2,LOC_Os07g01820.3,LOC_Os07g01820.1	473395	474873	0,0,0	91,95,38	0,2,1	36,57,155	1483	149	0.0,0.0,0.0	0.0,0.004,0.001	0	0.00166667	no	yes	yes	no
RI_1269	LOC_Os03g19290	mitochondrial import inner membrane translocase subunit Tim17, putative, expressed	no	Chr3	+	0.002	1	1	LOC_Os03g19290.2	LOC_Os03g19290.1	10849438	10850026	2,0,0	234358301	0,0,0	263329360	251	149	0.005,0.0,0.0	0.0,0.0,0.0	0.00166667	0	yes	no	no	yes
RI_127	LOC_Os08g32630	FAD dependent oxidoreductase, putative, expressed	no	Chr8	+	-0.068	0.0939653	0.725921	LOC_Os08g32630.3	LOC_Os08g32630.1,LOC_Os08g32630.5	20218074	20218360	0,0,0	19,13,6	2,0,4	14,22,16	256	149	0.0,0.0,0.0	0.077,0.0,0.127	0	0.068	no	yes	yes	no
RI_1270	LOC_Os12g36410	transposon protein, putative, Pong sub-class, expressed	no	Chr12	-	0.097	0.0790642	0.657775	MSTRG.7063.3,MSTRG.7063.1	MSTRG.7063.2	22284257	22285218	104140108	4,1,4	106146112	6,8,4	1018	149	0.792,0.953,0.798	0.721,0.728,0.804	0.847667	0.751	yes	no	no	yes
RI_1273	LOC_Os03g11520	expressed protein	no	Chr3	+	0.031	0.860011	1	MSTRG.10804.1,MSTRG.10804.3,MSTRG.10804.2	LOC_Os03g11520.2,LOC_Os03g11520.1	5969506	5969901	59,64,50	6,8,5	35,57,40	1,4,17	363	149	0.801,0.767,0.804	0.935,0.854,0.491	0.790667	0.76	yes	no	no	yes
RI_1274	LOC_Os03g11520	expressed protein	no	Chr3	+	-0.005	1	1	MSTRG.10804.1	LOC_Os03g11520.2,MSTRG.10804.3	5970552	5973084	2,0,0	16,29,18	2,4,0	31,26,24	869	149	0.021,0.0,0.0	0.011,0.026,0.0	0.007	0.0123333	no	yes	yes	no
RI_1275	LOC_Os03g11520	expressed protein	no	Chr3	+	0.008	0.859578	1	MSTRG.10804.1	LOC_Os03g11520.1,MSTRG.10804.2	5970552	5973084	9,0,0	21,29,37	2,4,0	28,48,34	1653	149	0.037,0.0,0.0	0.006,0.007,0.0	0.0123333	0.00433333	yes	no	no	yes
RI_1276	LOC_Os03g08070	copper-transporting ATPase PAA1, putative, expressed	no	Chr3	-	-0.053	0.0053008	0.135974	LOC_Os03g08070.2	LOC_Os03g08070.3,MSTRG.10588.4,MSTRG.10588.5,LOC_Os03g08070.1	4120606	4120973	0,0,0	73,50,35	1,0,10	50,58,37	233	149	0.0,0.0,0.0	0.013,0.0,0.147	0	0.0533333	no	yes	yes	no
RI_1278	LOC_Os08g18044	tetraspanin family protein, putative, expressed	no	Chr8	-	0.018	0.104351	0.773155	LOC_Os08g18044.1	LOC_Os08g18044.2	11060681	11061433	6,5,11	42,62,27	7,6,0	37,40,58	720	149	0.029,0.016,0.078	0.038,0.03,0.0	0.041	0.0226667	yes	no	no	yes
RI_128	LOC_Os02g02130	ribosomal protein L37, putative, expressed	no	Chr2	+	0	1	1	MSTRG.7471.1	LOC_Os02g02130.1	633641	633863	0,1,0	8211646473	0,2,0	12311994797	232	149	0.0,0.0,0.0	0.0,0.001,0.0	0	0.000333333	no_difference	no_difference	no_difference	no_difference
RI_1280	LOC_Os12g40279	protein kinase domain containing protein, expressed	no	Chr12	+	0.568	0.000287198	0.0206905	MSTRG.7209.1,LOC_Os12g40279.2,LOC_Os12g40279.1	MSTRG.7209.2	24926334	24928568	4,1,2	2,0,2	0,0,1	4,6,4	312	149	0.489,1.0,0.323	0.0,0.0,0.107	0.604	0.0356667	yes	no	no	yes
RI_1281	LOC_Os08g43580	acyl carrier protein, putative, expressed	no	Chr8	-	0	1	1	LOC_Os08g43580.2	LOC_Os08g43580.1	27565800	27566908	5,4,2	11051759699	2,12,0	9781303955	677	149	0.001,0.001,0.001	0.0,0.002,0.0	0.001	0.000666667	no_difference	no_difference	no_difference	no_difference
RI_1283	LOC_Os08g44930	SNARE domain containing protein, putative, expressed	no	Chr8	-	-0.132	1	1	LOC_Os08g44930.2	LOC_Os08g44930.1	28209154	28209338	1,1,0	17,37,8	9,4,4	24,19,20	216	149	0.039,0.018,0.0	0.206,0.127,0.121	0.019	0.151333	no	yes	yes	no
RI_1284	LOC_Os12g06200	E2F family transcription factor protein, putative, expressed	no	Chr12	-	0.028	1	1	LOC_Os12g06200.2	LOC_Os12g06200.1	2939683	2940645	0,1,2	9,21,9	0,2,0	14,21,18	272	149	0.0,0.025,0.109	0.0,0.05,0.0	0.0446667	0.0166667	yes	no	no	yes
RI_1285	LOC_Os03g53650	cysteine synthase, putative, expressed	no	Chr3	+	-0.001	1	1	LOC_Os03g53650.3	LOC_Os03g53650.4,LOC_Os03g53650.2,LOC_Os03g53650.1	30760003	30760714	1,6,3	446562280	6,4,4	333528550	592	149	0.001,0.003,0.003	0.005,0.002,0.002	0.00233333	0.003	no	yes	yes	no
RI_1286	LOC_Os03g21740	valyl-tRNA synthetase, putative, expressed	no	Chr3	-	-0.093	0.703237	1	MSTRG.11410.3,MSTRG.11410.2	LOC_Os03g21740.1	12425738	12426141	13,15,15	1,2,0	11,10,10	0,0,0	232	149	0.893,0.828,1.0	1.0,1.0,1.0	0.907	1	no	yes	yes	no
RI_1288	LOC_Os03g56840	GTP-binding protein, putative, expressed	no	Chr3	-	-0.01	1	1	LOC_Os03g56840.2	LOC_Os03g56840.1	32384811	32385332	0,0,0	12,13,3	0,1,0	16,21,18	229	149	0.0,0.0,0.0	0.0,0.03,0.0	0	0.01	no	yes	yes	no
RI_1289	LOC_Os02g31920	expressed protein	no	Chr2	+	-0.157	0.246598	1	MSTRG.8666.1	MSTRG.8666.2	18859203	18859961	10,8,9	6,6,10	8,11,14	2,4,11	282	149	0.468,0.413,0.322	0.679,0.592,0.402	0.401	0.557667	no	yes	yes	no
RI_129	LOC_Os01g28989	expressed protein	yes	Chr1	+	0.01	0.294183	1	LOC_Os01g28989.3,LOC_Os01g28989.2	LOC_Os01g28989.5,LOC_Os01g28989.4,LOC_Os01g28989.6	16232119	16233063	53,51,31	147191140	28,33,34	140143118	549	149	0.089,0.068,0.057	0.051,0.059,0.073	0.0713333	0.061	yes	no	no	yes
RI_1290	LOC_Os04g46370	L-asparaginase precursor protein, putative, expressed	no	Chr4	-	-0.007	0.896186	1	LOC_Os04g46370.2	LOC_Os04g46370.1	27496287	27496909	1,5,3	32,48,31	3,4,1	20,45,30	262	149	0.017,0.056,0.052	0.079,0.048,0.019	0.0416667	0.0486667	no	yes	yes	no
RI_1291	LOC_Os04g46370	L-asparaginase precursor protein, putative, expressed	no	Chr4	-	0.035	0.0567891	0.560606	LOC_Os04g46370.2	LOC_Os04g46370.4,MSTRG.14507.1,LOC_Os04g46370.3	27496287	27496909	4,4,3	32,34,38	1,4,0	37,38,33	251	149	0.069,0.065,0.045	0.016,0.059,0.0	0.0596667	0.025	yes	no	no	yes
RI_1292	LOC_Os05g47510	pentatricopeptide, putative, expressed	no	Chr5	+	-0.002	0.424423	1	MSTRG.16899.1	MSTRG.16899.2	27220487	27220852	1,4,0	4,6,5	0,2,1	1,5,2	259	149	0.126,0.277,0.0	0.0,0.187,0.223	0.134333	0.136667	no	yes	yes	no
RI_1294	LOC_Os04g47700	expressed protein	no	Chr4	-	0.006	1	1	LOC_Os04g47700.1	MSTRG.14571.2	28296888	28297185	0,1,2	52,49,36	0,0,2	45,66,50	264	149	0.0,0.011,0.03	0.0,0.0,0.022	0.0136667	0.00733333	yes	no	no	yes
RI_1295	LOC_Os02g41470	tRNA synthetases class II domain containing protein, expressed	no	Chr2	-	-0.084	0.125167	0.844253	LOC_Os02g41470.3	LOC_Os02g41470.2	24848174	24848652	14,6,2	8,2,0	18,20,10	0,0,9	255	149	0.506,0.637,1.0	1.0,1.0,0.394	0.714333	0.798	no	yes	yes	no
RI_1296	LOC_Os03g42464	expressed protein	no	Chr3	-	0.081	0.308669	1	LOC_Os03g42464.1,MSTRG.11997.4	MSTRG.11997.1	23627475	23627693	29,16,41	12,9,9	23,23,12	8,13,9	231	149	0.609,0.534,0.746	0.65,0.533,0.462	0.629667	0.548333	yes	no	no	yes
RI_1298	LOC_Os04g59394	expressed protein	no	Chr4	+	-0.004	0.849286	1	LOC_Os04g59394.2,LOC_Os04g59394.1	MSTRG.15224.1	35314052	35314852	4,5,0	62,80,45	2,5,2	58,63,45	387	149	0.024,0.023,0.0	0.013,0.03,0.017	0.0156667	0.02	no	yes	yes	no
RI_13	LOC_Os05g30870	protein kinase domain containing protein, expressed	no	Chr5	+	0.102	1	1	LOC_Os05g30870.2,MSTRG.16150.3,LOC_Os05g30870.1	LOC_Os05g30870.3	17927555	17927947	11,4,22	0,0,0	5,4,7	0,1,0	263	149	1.0,1.0,1.0	1.0,0.694,1.0	1	0.898	yes	no	no	yes
RI_130	LOC_Os01g28989	expressed protein	no	Chr1	+	-0.007	0.572615	1	LOC_Os01g28989.1,MSTRG.1152.9	LOC_Os01g28989.2,MSTRG.1152.8	16233529	16233920	5,0,7	36,29,20	2,11,4	34,32,34	244	149	0.078,0.0,0.176	0.035,0.173,0.067	0.0846667	0.0916667	no	yes	yes	no
RI_1301	MSTRG.13533	-	no	Chr4	-	-0.167	0.00120762	0.0517596	MSTRG.13533.1	MSTRG.13533.2	12034913	12035715	0,0,1	13,11,13	3,2,3	6,1,4	725	149	0.0,0.0,0.016	0.093,0.291,0.134	0.00533333	0.172667	no	yes	yes	no
RI_1302	LOC_Os01g27020	transposon protein, putative, unclassified, expressed	yes	Chr1	+	0	1	1	LOC_Os01g27020.5	LOC_Os01g27020.4,LOC_Os01g27020.2,LOC_Os01g27020.1	15065991	15067554	1,0,0	211222138	0,1,0	183243164	932	149	0.001,0.0,0.0	0.0,0.001,0.0	0.000333333	0.000333333	no_difference	no_difference	no_difference	no_difference
RI_1303	LOC_Os01g27020	transposon protein, putative, unclassified, expressed	yes	Chr1	+	0.003	1	1	LOC_Os01g27020.5	LOC_Os01g27020.3	15065991	15067554	1,0,0	12,17,9	0,1,0	14,36,30	935	149	0.013,0.0,0.0	0.0,0.004,0.0	0.00433333	0.00133333	yes	no	no	yes
RI_1304	LOC_Os12g38270	metallothionein, putative, expressed	no	Chr12	+	-0.005	1	1	LOC_Os12g38270.2	LOC_Os12g38270.1	23501795	23502386	0,0,0	41,74,60	0,0,2	23,59,78	255	149	0.0,0.0,0.0	0.0,0.0,0.015	0	0.005	no	yes	yes	no
RI_1305	LOC_Os03g12550	expressed protein	no	Chr3	+	0.001	1	1	LOC_Os03g12550.2	MSTRG.10875.1,LOC_Os03g12550.1	6650561	6651541	1,1,4	217237247	0,1,0	177171171	868	149	0.001,0.001,0.003	0.0,0.001,0.0	0.00166667	0.000333333	yes	no	no	yes
RI_1306	LOC_Os10g35370	oxidoreductase, short chain dehydrogenase/reductase family domain containing family, expressed	no	Chr10	+	0	1	1	LOC_Os10g35370.2	LOC_Os10g35370.1	18900574	18902391	0,0,0	55,81,21	0,0,1	15,33,86	1347	149	0.0,0.0,0.0	0.0,0.0,0.001	0	0.000333333	no_difference	no_difference	no_difference	no_difference
RI_1307	LOC_Os10g40550	CPuORF23 - conserved peptide uORF-containing transcript, expressed	no	Chr10	-	-0.043	0.420411	1	MSTRG.4435.1	LOC_Os10g40550.1	21709064	21709726	2,0,2	25,16,9	2,0,0	3,4,4	229	149	0.049,0.0,0.126	0.303,0.0,0.0	0.0583333	0.101	no	yes	yes	no
RI_131	LOC_Os01g28989	expressed protein	no	Chr1	+	-0.074	0.168453	0.97169	LOC_Os01g28989.5,MSTRG.1152.7	MSTRG.1152.10,MSTRG.1152.8	16233529	16234117	13,19,10	21,21,11	16,21,22	15,12,23	512	149	0.153,0.208,0.209	0.237,0.337,0.218	0.19	0.264	no	yes	yes	no
RI_1311	LOC_Os04g55190	SPOC domain containing protein, putative, expressed	no	Chr4	-	0.094	0.0508567	0.528224	LOC_Os04g55190.1	MSTRG.14975.5	32809275	32809610	8,8,4	15,21,16	5,3,12	25,39,48	242	149	0.247,0.19,0.133	0.11,0.045,0.133	0.19	0.096	yes	no	no	yes
RI_1312	LOC_Os04g55190	SPOC domain containing protein, putative, expressed	no	Chr4	-	0.021	0.810977	1	LOC_Os04g55190.1	MSTRG.14975.4	32809275	32809610	8,8,4	14,6,6	5,3,12	12,11,5	233	149	0.268,0.46,0.299	0.21,0.149,0.605	0.342333	0.321333	yes	no	no	yes
RI_1313	LOC_Os11g45850	WRKY61, expressed	no	Chr11	+	0.002	0.669646	1	MSTRG.5935.5,MSTRG.5935.4	MSTRG.5935.3	27723880	27728532	2,1,0	19,23,14	2,0,0	14,21,19	275	149	0.054,0.023,0.0	0.072,0.0,0.0	0.0256667	0.024	yes	no	no	yes
RI_1315	LOC_Os02g26294	expressed protein	no	Chr2	-	0.012	1	1	LOC_Os02g26294.2	LOC_Os02g26294.7,LOC_Os02g26294.6,LOC_Os02g26294.8	15441174	15445302	0,2,0	6,10,5	0,0,0	0,5,6	812	149	0.0,0.035,0.0	NA,0.0,0.0	0.0116667	0	yes	no	no	yes
RI_1316	LOC_Os09g36100	expressed protein	no	Chr9	+	0	1	1	LOC_Os09g36100.1	LOC_Os09g36100.2	20789000	20790463	0,2,0	305355187	0,1,1	244326221	763	149	0.0,0.001,0.0	0.0,0.001,0.001	0.000333333	0.000666667	no_difference	no_difference	no_difference	no_difference
RI_1317	LOC_Os09g21919	expressed protein	no	Chr9	-	0.012	1	1	MSTRG.23025.1	MSTRG.23025.3	13276617	13277246	0,2,0	6,34,33	0,0,0	5,14,3	236	149	0.0,0.036,0.0	0.0,0.0,0.0	0.012	0	yes	no	no	yes
RI_1318	LOC_Os09g12550	WD domain, G-beta repeat domain containing protein, expressed	no	Chr9	+	-0.023	0.37441	1	MSTRG.22789.2	LOC_Os09g12550.1	7191682	7191955	3,2,4	16,16,15	1,3,1	14,4,21	220	149	0.113,0.078,0.153	0.046,0.337,0.031	0.114667	0.138	no	yes	yes	no
RI_1319	LOC_Os05g49590	suppressor of phythchrome A, putative, expressed	no	Chr5	-	-0.267	0.000347792	0.0238462	LOC_Os05g49590.1	LOC_Os05g49590.2	28450716	28452586	5,4,5	2,3,1	3,1,4	1,0,0	223	149	0.626,0.471,0.77	0.667,1.0,1.0	0.622333	0.889	no	yes	yes	no
RI_132	LOC_Os01g28989	expressed protein	no	Chr1	+	-0.053	0.158799	0.946686	LOC_Os01g28989.5,MSTRG.1152.7	MSTRG.1152.9	16233529	16234117	11,22,9	58,45,37	16,22,23	40,69,36	285	149	0.09,0.204,0.113	0.173,0.143,0.25	0.135667	0.188667	no	yes	yes	no
RI_1320	LOC_Os09g35710	UBX domain-containing protein, putative, expressed	no	Chr9	-	-0.032	0.0725893	0.638415	LOC_Os09g35710.3	LOC_Os09g35710.1,MSTRG.23593.4,MSTRG.23593.5,LOC_Os09g35710.2	20538096	20538803	11,12,12	109134102	16,16,14	113,116,63	256	149	0.055,0.05,0.064	0.076,0.074,0.115	0.0563333	0.0883333	no	yes	yes	no
RI_1321	LOC_Os07g12530	ABC1 family domain containing protein, putative, expressed	no	Chr7	-	0.012	0.276436	1	MSTRG.19596.1	LOC_Os07g12530.1,LOC_Os07g12530.2	7153428	7154136	12,10,8	48,63,41	10,8,1	33,57,42	567	149	0.062,0.04,0.049	0.074,0.036,0.006	0.0503333	0.0386667	yes	no	no	yes
RI_1322	LOC_Os12g42860	2-aminoethanethiol dioxygenase, putative, expressed	no	Chr12	-	0	1	1	LOC_Os12g42860.2	LOC_Os12g42860.1	26631059	26631523	5,1,2	955898713	5,1,1	946982807	246	149	0.003,0.001,0.002	0.003,0.001,0.001	0.002	0.00166667	no_difference	no_difference	no_difference	no_difference
RI_1323	LOC_Os05g36160	G-box-binding factor 4, putative, expressed	no	Chr5	+	0.002	1	1	LOC_Os05g36160.2	LOC_Os05g36160.1	21434382	21435725	16,7,19	382325434	7,2,14	271287429	986	149	0.006,0.003,0.007	0.004,0.001,0.005	0.00533333	0.00333333	yes	no	no	yes
RI_1324	LOC_Os05g11550	serine/threonine protein phosphatase 5, putative, expressed	no	Chr5	+	0.002	1	1	LOC_Os05g11550.2	LOC_Os05g11550.1,MSTRG.15712.3	6536386	6536715	0,4,0	87,74,58	3,0,0	76,61,60	302	149	0.0,0.026,0.0	0.019,0.0,0.0	0.00866667	0.00633333	yes	no	no	yes
RI_1325	LOC_Os10g39010	TKL_IRAK_CrRLK1L-1.16 - The CrRLK1L-1 subfamily has homology to the CrRLK1L homolog, expressed	no	Chr10	-	0	1	1	LOC_Os10g39010.3,LOC_Os10g39010.5	LOC_Os10g39010.1,LOC_Os10g39010.2	20791711	20792017	0,1,0	57,44,28	1,0,0	46,69,50	254	149	0.0,0.013,0.0	0.013,0.0,0.0	0.00433333	0.00433333	no_difference	no_difference	no_difference	no_difference
RI_1326	LOC_Os08g31970	NHL repeat-containing protein, putative, expressed	no	Chr8	+	0.5	1	1	LOC_Os08g31970.1,LOC_Os08g31970.2	MSTRG.21874.1	19826774	19827297	0,2,0	0,0,0	0,2,0	0,0,4	241	149	NA,1.0,NA	NA,1.0,0.0	1	0.5	yes	no	no	yes
RI_1327	LOC_Os07g20580	DEAD-box ATP-dependent RNA helicase, putative, expressed	no	Chr7	-	0.147	0.0926771	0.722948	MSTRG.19780.2	MSTRG.19780.3	11890528	11891486	16,19,19	17,6,5	10,31,20	15,23,18	847	149	0.142,0.358,0.401	0.105,0.192,0.164	0.300333	0.153667	yes	no	no	yes
RI_1329	LOC_Os07g05610	zinc ion binding protein, putative, expressed	no	Chr7	-	-0.097	0.119362	0.829548	LOC_Os07g05610.4,LOC_Os07g05610.2	LOC_Os07g05610.1,LOC_Os07g05610.3	2634330	2634938	33,43,29	42,48,30	29,33,28	30,26,15	246	149	0.322,0.352,0.369	0.369,0.435,0.531	0.347667	0.445	no	yes	yes	no
RI_133	LOC_Os01g28989	expressed protein	yes	Chr1	+	0.012	0.562073	1	LOC_Os01g28989.1	MSTRG.1152.10	16234056	16234454	6,12,3	76,57,59	6,8,7	69,94,77	243	149	0.046,0.114,0.03	0.051,0.05,0.053	0.0633333	0.0513333	yes	no	no	yes
RI_1330	LOC_Os07g05610	zinc ion binding protein, putative, expressed	no	Chr7	-	-0.003	1	1	LOC_Os07g05610.4	LOC_Os07g05610.3	2635029	2637319	0,0,0	50,45,58	1,0,0	41,31,40	474	149	0.0,0.0,0.0	0.008,0.0,0.0	0	0.00266667	no	yes	yes	no
RI_1331	LOC_Os07g05610	zinc ion binding protein, putative, expressed	no	Chr7	-	-0.001	1	1	LOC_Os07g05610.4	LOC_Os07g05610.1,LOC_Os07g05610.2	2635029	2637319	0,0,0	99,132,84	1,0,0	71,104,86	471	149	0.0,0.0,0.0	0.004,0.0,0.0	0	0.00133333	no	yes	yes	no
RI_1333	LOC_Os01g35930	retrotransposon protein, putative, unclassified, expressed	no	Chr1	+	-0.019	0.697718	1	MSTRG.1329.5	MSTRG.1329.4,MSTRG.1329.1,MSTRG.1329.2,MSTRG.1329.3	19876199	19876482	76,72,35	64,92,49	49,58,44	51,57,50	225	149	0.44,0.341,0.321	0.389,0.403,0.368	0.367333	0.386667	no	yes	yes	no
RI_1334	LOC_Os01g35930	retrotransposon protein, putative, unclassified, expressed	yes	Chr1	+	0.092	0.628896	1	MSTRG.1329.5	MSTRG.1329.2,MSTRG.1329.3	19879230	19880468	119,127,59	6,9,0	81,113,66	6,4,4	1229	149	0.706,0.631,1.0	0.621,0.774,0.667	0.779	0.687333	yes	no	no	yes
RI_1335	LOC_Os01g35930	retrotransposon protein, putative, unclassified, expressed	no	Chr1	+	-0.019	0.58411	1	MSTRG.1329.5	MSTRG.1329.4,MSTRG.1329.1,MSTRG.1329.2,MSTRG.1329.3	19881349	19882114	112,139,63	103,101,73	94,105,96	64,111,70	828	149	0.164,0.198,0.134	0.209,0.145,0.198	0.165333	0.184	no	yes	yes	no
RI_1336	LOC_Os03g51680	fanconi anemia L, putative, expressed	no	Chr3	-	-0.071	0.0421589	0.487201	LOC_Os03g51680.1	LOC_Os03g51680.2	29592965	29593568	0,0,1	31,37,15	3,0,4	22,30,10	276	149	0.0,0.0,0.035	0.069,0.0,0.178	0.0116667	0.0823333	no	yes	yes	no
RI_1339	LOC_Os02g39720	splicing factor, arginine/serine-rich 7, putative, expressed	yes	Chr2	-	0	1	1	LOC_Os02g39720.6	MSTRG.9070.5	23995937	23996359	6,3,2	460589381	2,4,4	529572479	355	149	0.005,0.002,0.002	0.002,0.003,0.003	0.003	0.00266667	no_difference	no_difference	no_difference	no_difference
RI_134	LOC_Os04g52120	potassium transporter, putative, expressed	no	Chr4	-	0.001	0.750715	1	MSTRG.14782.1	LOC_Os04g52120.1	30953527	30954706	11,0,0	39,41,28	4,3,2	49,35,22	550	149	0.071,0.0,0.0	0.022,0.023,0.024	0.0236667	0.023	yes	no	no	yes
RI_1340	LOC_Os09g20010	SNF1-related protein kinase regulatory subunit beta-2, putative, expressed	no	Chr9	+	-0.001	1	1	LOC_Os09g20010.2	LOC_Os09g20010.1	11986534	11988924	1,0,2	146,152,79	3,5,0	95180121	2404	149	0.0,0.0,0.002	0.002,0.002,0.0	0.000666667	0.00133333	no	yes	yes	no
RI_1342	LOC_Os04g47660	retrotransposon protein, putative, unclassified, expressed	no	Chr4	+	0.328	0.0674321	0.625549	MSTRG.14568.5	MSTRG.14568.1	28283168	28283648	8,4,4	0,6,0	1,6,26	3,7,4	249	149	1.0,0.285,1.0	0.166,0.339,0.795	0.761667	0.433333	yes	no	no	yes
RI_1346	LOC_Os06g46940	Os6bglu25 - beta-glucosidase homologue, similar to Os3bglu6, expressed	no	Chr6	+	0.072	0.74321	1	LOC_Os06g46940.1	MSTRG.18830.2	28475572	28477148	3,1,16	10,2,2	2,5,6	3,6,3	1472	149	0.029,0.048,0.447	0.063,0.078,0.168	0.174667	0.103	yes	no	no	yes
RI_1347	LOC_Os06g46940	Os6bglu25 - beta-glucosidase homologue, similar to Os3bglu6, expressed	no	Chr6	+	0.012	0.965363	1	MSTRG.18830.1,MSTRG.18830.2,LOC_Os06g46940.2	LOC_Os06g46940.1	28479443	28479667	33,48,36	8,5,1	32,30,93	6,4,6	246	149	0.714,0.853,0.956	0.764,0.82,0.904	0.841	0.829333	yes	no	no	yes
RI_135	LOC_Os06g40520	TNP1, putative, expressed	no	Chr6	-	0.022	1	1	MSTRG.18529.2	LOC_Os06g40520.1,MSTRG.18529.1	24151437	24151701	0,0,1	0,0,7	2,0,0	9,3,0	227	149	NA,NA,0.086	0.127,0.0,NA	0.086	0.0635	yes	no	no	yes
RI_1353	LOC_Os06g01360	homogentisate 1,2-dioxygenase, putative, expressed	yes	Chr6	-	-0.006	1	1	LOC_Os06g01360.2	LOC_Os06g01360.1	217403	218294	0,0,0	68,77,57	0,0,2	55,57,75	217	149	0.0,0.0,0.0	0.0,0.0,0.018	0	0.006	no	yes	yes	no
RI_1354	LOC_Os05g48870	auxin response factor 15, putative, expressed	no	Chr5	+	0.013	1	1	LOC_Os05g48870.7	LOC_Os05g48870.5,LOC_Os05g48870.1	28038293	28039362	0,0,2	43,34,32	0,0,0	41,45,42	221	149	0.0,0.0,0.04	0.0,0.0,0.0	0.0133333	0	yes	no	no	yes
RI_1355	LOC_Os05g48870	auxin response factor 15, putative, expressed	no	Chr5	+	0.164	0.188898	1	LOC_Os05g48870.7	LOC_Os05g48870.9	28038293	28039362	20,8,14	3,3,0	12,7,7	0,6,4	250	149	0.799,0.614,1.0	1.0,0.41,0.511	0.804333	0.640333	yes	no	no	yes
RI_1356	LOC_Os10g42950	cyclin-dependent kinase E-1, putative, expressed	no	Chr10	-	-0.05	0.532279	1	LOC_Os10g42950.4	LOC_Os10g42950.2	23149705	23149960	39,58,34	2,2,0	38,37,30	0,0,0	281	149	0.912,0.939,1.0	1.0,1.0,1.0	0.950333	1	no	yes	yes	no
RI_1357	LOC_Os10g42950	cyclin-dependent kinase E-1, putative, expressed	no	Chr10	-	-0.005	0.924843	1	LOC_Os10g42950.4	LOC_Os10g42950.3,LOC_Os10g42950.1,LOC_Os10g42950.5	23149705	23149960	22,43,20	116,118,78	21,22,20	61,99,73	262	149	0.097,0.172,0.127	0.164,0.112,0.135	0.132	0.137	no	yes	yes	no
RI_1358	LOC_Os07g13234	expressed protein	no	Chr7	-	0.023	0.397514	1	LOC_Os07g13234.1	LOC_Os07g13234.2	7580974	7582633	9,3,2	4,4,3	5,2,5	2,3,14	443	149	0.431,0.201,0.183	0.457,0.183,0.107	0.271667	0.249	yes	no	no	yes
RI_1359	LOC_Os04g42134	enhancer of rudimentary protein, putative, expressed	no	Chr4	-	0.003	1	1	LOC_Os04g42134.1	MSTRG.14286.1	24943526	24944446	7,4,7	187189149	1,8,0	111164181	854	149	0.006,0.004,0.008	0.002,0.008,0.0	0.006	0.00333333	yes	no	no	yes
RI_136	LOC_Os01g55090	transposon protein, putative, Mutator sub-class, expressed	no	Chr1	-	-0.5	1	1	LOC_Os01g55090.2,MSTRG.2210.2	LOC_Os01g55090.1	31672924	31674478	0,1,0	1,0,0	2,0,0	0,0,0	252	149	0.0,1.0,NA	1.0,NA,NA	0.5	1	no	yes	yes	no
RI_1360	LOC_Os10g37840	CCB2, putative, expressed	no	Chr10	+	-0.002	1	1	LOC_Os10g37840.5	LOC_Os10g37840.3,LOC_Os10g37840.2,LOC_Os10g37840.7	20257693	20259363	0,0,0	14,39,13	0,0,1	23,14,20	1521	149	0.0,0.0,0.0	0.0,0.0,0.005	0	0.00166667	no	yes	yes	no
RI_1361	LOC_Os04g08350	cysteine synthase, chloroplast/chromoplast precursor, putative, expressed	no	Chr4	-	-0.001	1	1	LOC_Os04g08350.4	MSTRG.13306.1,LOC_Os04g08350.1,LOC_Os04g08350.2,LOC_Os04g08350.3	4458959	4459627	0,0,0	62,103,21	0,1,0	108,83,118	415	149	0.0,0.0,0.0	0.0,0.004,0.0	0	0.00133333	no	yes	yes	no
RI_1362	LOC_Os08g40790	DNA repair ATPase-related, putative, expressed	no	Chr8	-	0	1	1	LOC_Os08g40790.4	LOC_Os08g40790.1,LOC_Os08g40790.2,LOC_Os08g40790.3,MSTRG.22271.5	25799962	25800483	5,1,1	616550374	2,2,3	498482348	433	149	0.003,0.001,0.001	0.001,0.001,0.003	0.00166667	0.00166667	no_difference	no_difference	no_difference	no_difference
RI_1363	LOC_Os04g53740	thioredoxin, putative, expressed	no	Chr4	-	0.002	1	1	MSTRG.14900.1	MSTRG.14900.2	32020765	32021695	2,2,0	12,8,0	4,0,2	8,11,17	841	149	0.029,0.042,NA	0.081,0.0,0.02	0.0355	0.0336667	yes	no	no	yes
RI_1364	LOC_Os02g30180	ZOS2-07 - C2H2 zinc finger protein, expressed	no	Chr2	+	-0.001	1	1	LOC_Os02g30180.3	LOC_Os02g30180.1,LOC_Os02g30180.2	17930685	17931330	0,0,0	216308131	0,1,0	203259216	288	149	0.0,0.0,0.0	0.0,0.002,0.0	0	0.000666667	no	yes	yes	no
RI_1365	LOC_Os03g02690	dihydrodipicolinate reductase, putative, expressed	no	Chr3	+	-0.015	0.941201	1	LOC_Os03g02690.1	LOC_Os03g02690.2,LOC_Os03g02690.3	1004864	1005107	9,5,5	0,4,0	10,12,6	0,0,4	251	149	1.0,0.426,1.0	1.0,1.0,0.471	0.808667	0.823667	no	yes	yes	no
RI_1366	LOC_Os06g07190	RNA polymerase Rpb7, N-terminal domain containing protein, expressed	no	Chr6	+	0.024	1	1	LOC_Os06g07190.1	LOC_Os06g07190.2	3441879	3442581	0,0,1	3,25,3	0,0,0	14,23,12	654	149	0.0,0.0,0.071	0.0,0.0,0.0	0.0236667	0	yes	no	no	yes
RI_1368	LOC_Os07g10420	expressed protein	no	Chr7	+	0.027	0.184051	1	LOC_Os07g10420.1	MSTRG.19499.1	5599093	5599530	54,66,53	1,0,0	26,24,73	0,0,5	284	149	0.966,1.0,1.0	1.0,1.0,0.885	0.988667	0.961667	yes	no	no	yes
RI_1369	LOC_Os07g10420	expressed protein	no	Chr7	+	-0.01	0.739374	1	LOC_Os07g10420.1	MSTRG.19499.2	5599093	5599530	54,66,53	0,3,0	26,24,73	0,0,2	281	149	1.0,0.921,1.0	1.0,1.0,0.951	0.973667	0.983667	no	yes	yes	no
RI_137	LOC_Os06g14440	DRD1, putative, expressed	no	Chr6	+	-0.031	1	1	LOC_Os06g14440.4	LOC_Os06g14440.1	8099376	8100126	17,30,11	0,2,0	7,30,16	0,0,0	230	149	1.0,0.907,1.0	1.0,1.0,1.0	0.969	1	no	yes	yes	no
RI_1371	LOC_Os05g01780	STE_PAK_Ste20++TranslationKinase_Slob_Wnk.1 - STE kinases include homologs to sterile 7, sterile 11 and sterile 20 from yeast, expressed	no	Chr5	+	-0.003	1	1	MSTRG.15305.2	LOC_Os05g01780.1,LOC_Os05g01780.2	472760	473521	0,0,0	25,29,12	0,1,0	22,40,16	458	149	0.0,0.0,0.0	0.0,0.008,0.0	0	0.00266667	no	yes	yes	no
RI_1375	MSTRG.6218	-	yes	Chr12	-	-0.06	1	1	MSTRG.6218.3	MSTRG.6218.1,MSTRG.6218.2	2033982	2036147	7,3,0	5,8,0	1,4,0	1,1,1	646	149	0.244,0.08,NA	0.187,0.48,0.0	0.162	0.222333	no	yes	yes	no
RI_138	LOC_Os04g56670	S4 domain containing protein, putative, expressed	no	Chr4	-	-0.003	1	1	LOC_Os04g56670.1	LOC_Os04g56670.2	33784364	33785194	0,0,0	75,122,53	1,1,1	72,184,99	438	149	0.0,0.0,0.0	0.005,0.002,0.003	0	0.00333333	no	yes	yes	no
RI_1380	LOC_Os04g38940	integral membrane protein, putative, expressed	no	Chr4	-	0.117	1	1	LOC_Os04g38940.2	LOC_Os04g38940.1	23134985	23135318	0,0,1	0,0,4	0,0,0	0,2,6	281	149	NA,NA,0.117	NA,0.0,0.0	0.117	0	yes	no	no	yes
RI_1381	LOC_Os04g55050	amidase, putative, expressed	no	Chr4	-	0.068	0.0145896	0.267029	LOC_Os04g55050.2	LOC_Os04g55050.1,MSTRG.14966.3	32737029	32737311	1,2,5	27,31,12	0,0,2	11,59,24	259	149	0.021,0.036,0.193	0.0,0.0,0.046	0.0833333	0.0153333	yes	no	no	yes
RI_1382	LOC_Os07g40224	expressed protein	yes	Chr7	+	-0.041	0.416001	1	MSTRG.20416.6	MSTRG.20416.7,MSTRG.20416.4,MSTRG.20416.1	24119163	24120566	2,5,0	13,18,14	4,2,3	13,19,7	434	149	0.05,0.087,0.0	0.096,0.035,0.128	0.0456667	0.0863333	no	yes	yes	no
RI_1383	LOC_Os07g40224	expressed protein	no	Chr7	+	-0.049	0.842144	1	MSTRG.20416.3	MSTRG.20416.9	24119163	24123438	2,5,0	11,5,1	4,2,3	8,4,5	447	149	0.057,0.25,0.0	0.143,0.143,0.167	0.102333	0.151	no	yes	yes	no
RI_1384	LOC_Os07g40224	expressed protein	yes	Chr7	+	0.265	1	1	MSTRG.20416.6	-	24119163	24120566	2,5,0	0,0,0	4,2,3	5,0,0	461	149	1.0,1.0,NA	0.205,1.0,1.0	1	0.735	yes	no	no	yes
RI_1385	LOC_Os07g40224	expressed protein	yes	Chr7	+	-0.175	0.240435	1	MSTRG.20416.6	MSTRG.20416.5	24119163	24120566	2,5,0	6,2,2	4,2,3	2,3,1	448	149	0.1,0.454,0.0	0.399,0.181,0.499	0.184667	0.359667	no	yes	yes	no
RI_1386	LOC_Os07g40224	expressed protein	no	Chr7	+	-0.015	0.202191	1	MSTRG.20416.3	MSTRG.20416.6	24119163	24123438	4,5,0	10,13,15	4,0,7	6,7,7	2848	149	0.02,0.02,0.0	0.034,0.0,0.05	0.0133333	0.028	no	yes	yes	no
RI_1387	LOC_Os07g40224	expressed protein	no	Chr7	+	-0.333	1	1	MSTRG.20416.9	-	24119859	24123438	3,5,0	0,0,1	4,0,7	0,0,0	1903	149	1.0,1.0,0.0	1.0,NA,1.0	0.666667	1	no	yes	yes	no
RI_1388	LOC_Os07g40224	expressed protein	no	Chr7	+	-0.333	1	1	MSTRG.20416.9	MSTRG.20416.2	24119859	24123438	3,5,0	0,0,1	4,0,7	0,0,0	1907	149	1.0,1.0,0.0	1.0,NA,1.0	0.666667	1	no	yes	yes	no
RI_1389	LOC_Os07g40224	expressed protein	no	Chr7	+	-0.073	1	1	MSTRG.20416.6,MSTRG.20416.5,MSTRG.20416.3,MSTRG.20416.1,MSTRG.20416.9	MSTRG.20416.2	24124842	24126438	0,0,0	4,8,0	0,0,2	1,1,4	268	149	0.0,0.0,NA	0.0,0.0,0.218	0	0.0726667	no	yes	yes	no
RI_1393	LOC_Os11g16410	oxidoreductase, short chain dehydrogenase/reductase family, putative, expressed	no	Chr11	+	0.003	0.580487	1	LOC_Os11g16410.3	LOC_Os11g16410.2,LOC_Os11g16410.1	9076888	9077505	8,13,4	102,94,78	6,6,9	85,101,88	580	149	0.02,0.034,0.013	0.018,0.015,0.026	0.0223333	0.0196667	yes	no	no	yes
RI_1394	LOC_Os02g57870	expressed protein	no	Chr2	-	-0.518	1	1	LOC_Os02g57870.2	LOC_Os02g57870.1	35434414	35435256	0,1,1	0,3,3	3,1,0	0,1,0	225	149	NA,0.181,0.181	1.0,0.398,NA	0.181	0.699	no	yes	yes	no
RI_1397	LOC_Os09g28480	expressed protein	no	Chr9	+	0	1	1	LOC_Os09g28480.2	LOC_Os09g28480.1	17325105	17329001	0,3,0	70,87,51	0,2,1	61,75,60	1977	149	0.0,0.003,0.0	0.0,0.002,0.001	0.001	0.001	no_difference	no_difference	no_difference	no_difference
RI_1398	LOC_Os04g02150	tRNA methyltransferase, putative, expressed	no	Chr4	-	0.019	0.597075	1	LOC_Os04g02150.1	LOC_Os04g02150.2	721862	722261	1,3,2	20,65,15	0,1,4	36,34,40	239	149	0.03,0.028,0.077	0.0,0.018,0.059	0.045	0.0256667	yes	no	no	yes
RI_1399	LOC_Os10g17630	B3 DNA binding domain containing protein, expressed	no	Chr10	+	0.414	1	1	MSTRG.3638.2	MSTRG.3638.1	8909536	8910085	5,4,3	6,4,0	0,1,0	3,2,0	471	149	0.209,0.24,1.0	0.0,0.137,NA	0.483	0.0685	yes	no	no	yes
RI_14	LOC_Os03g02170	transmembrane and coiled-coil domain-containing protein 4, putative, expressed	no	Chr3	-	-0.004	1	1	LOC_Os03g02170.1	LOC_Os03g02170.2	721112	721563	0,0,0	35,53,27	0,0,1	41,44,49	233	149	0.0,0.0,0.0	0.0,0.0,0.013	0	0.00433333	no	yes	yes	no
RI_1400	LOC_Os10g40934	flavonol synthase/flavanone 3-hydroxylase, putative, expressed	no	Chr10	-	-0.02	1	1	LOC_Os10g40934.2	LOC_Os10g40934.11,MSTRG.4456.1,LOC_Os10g40934.3,LOC_Os10g40934.1	21989351	21990010	0,0,0	6,4,3	0,0,1	4,5,10	235	149	0.0,0.0,0.0	0.0,0.0,0.06	0	0.02	no	yes	yes	no
RI_1404	LOC_Os12g01744	expressed protein	no	Chr12	+	-0.008	1	1	MSTRG.6052.2	MSTRG.6052.3	449495	450112	1,0,0	10,16,8	0,0,1	2,14,7	217	149	0.064,0.0,0.0	0.0,0.0,0.089	0.0213333	0.0296667	no	yes	yes	no
RI_1408	LOC_Os10g29660	TATA-binding protein, putative, expressed	no	Chr10	-	-0.021	0.236018	1	LOC_Os10g29660.2	MSTRG.3932.1	15425803	15426123	12,19,11	104,123,89	14,18,11	97,80,63	301	149	0.054,0.071,0.058	0.067,0.1,0.08	0.061	0.0823333	no	yes	yes	no
RI_1409	LOC_Os03g03920	Ubiquitin family domain containing protein, expressed	no	Chr3	-	-0.001	0.873517	1	LOC_Os03g03920.4	LOC_Os03g03920.5,LOC_Os03g03920.3	1792807	1793248	4,5,11	410420251	8,11,4	265348314	320	149	0.005,0.006,0.02	0.014,0.015,0.006	0.0103333	0.0116667	no	yes	yes	no
RI_141	LOC_Os04g31210	bile acid sodium symporter family protein, putative, expressed	no	Chr4	+	0.015	0.831456	1	LOC_Os04g31210.3,LOC_Os04g31210.4	LOC_Os04g31210.1,LOC_Os04g31210.5	18679402	18679848	2,2,0	19,55,7	0,2,0	30,29,18	223	149	0.066,0.024,0.0	0.0,0.044,0.0	0.03	0.0146667	yes	no	no	yes
RI_1410	LOC_Os03g03920	Ubiquitin family domain containing protein, expressed	no	Chr3	-	0.029	0.837961	1	LOC_Os03g03920.4	LOC_Os03g03920.1	1792807	1793248	5,5,6	1,0,0	6,9,7	0,0,2	447	149	0.625,1.0,1.0	1.0,1.0,0.538	0.875	0.846	yes	no	no	yes
RI_1411	LOC_Os03g03920	Ubiquitin family domain containing protein, expressed	no	Chr3	-	-0.003	1	1	LOC_Os03g03920.5,LOC_Os03g03920.3	LOC_Os03g03920.1	1793007	1793248	1,3,2	469464297	0,7,3	301387348	217	149	0.001,0.004,0.005	0.0,0.012,0.006	0.00333333	0.006	no	yes	yes	no
RI_1412	LOC_Os06g45350	protein kinase domain containing protein, expressed	no	Chr6	-	-0.07	0.00601794	0.147381	LOC_Os06g45350.5	LOC_Os06g45350.1,LOC_Os06g45350.2	27416542	27417029	2,1,0	14,15,9	4,5,3	16,15,16	350	149	0.057,0.028,0.0	0.096,0.124,0.074	0.0283333	0.098	no	yes	yes	no
RI_1413	LOC_Os01g73040	CBS domain-containing protein, putative, expressed	no	Chr1	+	0.083	0.000126107	0.0129394	MSTRG.3251.2,MSTRG.3251.3,MSTRG.3251.1	LOC_Os01g73040.1	42377193	42377750	9,3,13	15,16,31	2,2,0	20,4,29	286	149	0.238,0.089,0.179	0.05,0.207,0.0	0.168667	0.0856667	yes	no	no	yes
RI_1415	LOC_Os08g38410	RNA recognition motif containing protein, putative, expressed	no	Chr8	-	-0.008	0.515267	1	LOC_Os08g38410.2	LOC_Os08g38410.1,LOC_Os08g38410.3	24318463	24318770	1,3,4	77,86,62	2,4,3	40,55,83	264	149	0.007,0.019,0.035	0.027,0.039,0.02	0.0203333	0.0286667	no	yes	yes	no
RI_1417	LOC_Os04g56230	polyprenyl synthetase, putative, expressed	no	Chr4	-	-0.118	0.852825	1	MSTRG.15042.1	LOC_Os04g56230.1	33526430	33526739	1,4,0	1,3,1	4,0,1	0,2,3	254	149	0.37,0.439,0.0	1.0,0.0,0.164	0.269667	0.388	no	yes	yes	no
RI_142	LOC_Os11g01869	double-stranded RNA binding motif containing protein, expressed	no	Chr11	-	-0.02	1	1	LOC_Os11g01869.1	LOC_Os11g01869.2	458531	458745	25,25,20	1,0,0	29,27,12	0,0,0	235	149	0.941,1.0,1.0	1.0,1.0,1.0	0.980333	1	no	yes	yes	no
RI_1421	LOC_Os08g01770	adenylate kinase, putative, expressed	no	Chr8	-	-0.004	1	1	LOC_Os08g01770.2	LOC_Os08g01770.1	461436	462323	0,1,4	136165384	4,2,4	223218214	363	149	0.0,0.002,0.004	0.007,0.004,0.008	0.002	0.00633333	no	yes	yes	no
RI_1423	LOC_Os01g34480	NAD dependent epimerase/dehydratase family protein, putative, expressed	no	Chr1	+	-0.001	1	1	LOC_Os01g34480.2	LOC_Os01g34480.1	19013415	19014185	0,0,0	219275183	0,0,2	202264208	382	149	0.0,0.0,0.0	0.0,0.0,0.004	0	0.00133333	no	yes	yes	no
RI_1425	LOC_Os07g46060	expressed protein	no	Chr7	+	0.094	0.457302	1	MSTRG.20706.1	MSTRG.20706.2	27489602	27490004	10,13,11	4,6,1	3,6,3	0,4,5	266	149	0.583,0.548,0.86	1.0,0.457,0.252	0.663667	0.569667	yes	no	no	yes
RI_1426	LOC_Os08g06520	expressed protein	no	Chr8	+	-0.004	1	1	LOC_Os08g06520.2	LOC_Os08g06520.1	3692813	3693367	0,0,0	115,103,68	2,0,0	114,130,82	236	149	0.0,0.0,0.0	0.011,0.0,0.0	0	0.00366667	no	yes	yes	no
RI_1427	LOC_Os12g44240	N-acetylglucosaminyltransferase, putative, expressed	no	Chr12	+	0.064	0.0281773	0.38591	MSTRG.7396.2	LOC_Os12g44240.1	27436230	27437060	5,0,4	39,31,11	0,2,1	23,28,24	240	149	0.074,0.0,0.184	0.0,0.042,0.025	0.086	0.0223333	yes	no	no	yes
RI_1429	LOC_Os09g31502	dehydrogenase, putative, expressed	no	Chr9	-	0.021	1	1	LOC_Os09g31502.4	LOC_Os09g31502.2,LOC_Os09g31502.1	19012820	19013307	0,0,1	18,34,8	0,0,0	12,17,27	284	149	0.0,0.0,0.062	0.0,0.0,0.0	0.0206667	0	yes	no	no	yes
RI_143	MSTRG.1565	-	no	Chr1	+	0.055	0.28218	1	MSTRG.1565.1	MSTRG.1565.2	24005124	24006734	19,9,3	50,24,1	4,1,3	13,1,10	1353	149	0.04,0.04,0.248	0.033,0.099,0.032	0.109333	0.0546667	yes	no	no	yes
RI_1430	LOC_Os12g42090	methyltransferase domain containing protein, putative, expressed	no	Chr12	-	-0.029	1	1	LOC_Os12g42090.1	LOC_Os12g42090.3	26102132	26102651	5,5,1	0,1,0	4,8,2	0,1,0	309	149	1.0,0.707,1.0	1.0,0.794,1.0	0.902333	0.931333	no	yes	yes	no
RI_1431	LOC_Os08g12449	expressed protein	no	Chr8	-	-0.02	0.828547	1	LOC_Os08g12449.6	LOC_Os08g12449.4,LOC_Os08g12449.5	7367310	7367744	7,27,28	43,70,74	6,22,18	37,36,55	238	149	0.092,0.195,0.192	0.092,0.277,0.17	0.159667	0.179667	no	yes	yes	no
RI_1432	LOC_Os08g12449	expressed protein	no	Chr8	-	0.01	0.450884	1	LOC_Os08g12449.6	MSTRG.21372.3,MSTRG.21372.2,MSTRG.21372.4,MSTRG.21372.7	7367310	7367744	5,12,21	112,88,126	2,10,11	70,61,105	223	149	0.029,0.084,0.1	0.019,0.099,0.065	0.071	0.061	yes	no	no	yes
RI_1433	LOC_Os05g24550	Papain family cysteine protease domain containing protein, expressed	no	Chr5	+	-0.008	0.455473	1	LOC_Os05g24550.3	MSTRG.15926.2,MSTRG.15926.1,LOC_Os05g24550.5,LOC_Os05g24550.4,LOC_Os05g24550.6	14162848	14163097	11,20,13	597679419	16,20,14	278427984	242	149	0.011,0.018,0.019	0.034,0.028,0.009	0.016	0.0236667	no	yes	yes	no
RI_1434	LOC_Os05g24550	Papain family cysteine protease domain containing protein, expressed	no	Chr5	+	0.001	1	1	LOC_Os05g24550.1	LOC_Os05g24550.3	14162848	14163389	2,4,0	592682446	0,0,4	3104941011	284	149	0.002,0.003,0.0	0.0,0.0,0.002	0.00166667	0.000666667	yes	no	no	yes
RI_144	LOC_Os07g45350	zinc finger, RING-type, putative, expressed	no	Chr7	-	-0.208	0.232015	1	LOC_Os07g45350.1,LOC_Os07g45350.3,LOC_Os07g45350.4,LOC_Os07g45350.5	LOC_Os07g45350.2	27050718	27051393	4,1,9	8,4,10	7,6,2	6,6,1	244	149	0.234,0.132,0.355	0.416,0.379,0.55	0.240333	0.448333	no	yes	yes	no
RI_1440	LOC_Os09g33630	protein kinase domain containing protein, expressed	no	Chr9	+	0.049	0.125727	0.845516	MSTRG.23517.3	MSTRG.23517.2,MSTRG.23517.1	19863243	19863614	3,4,2	31,18,8	4,0,0	15,17,9	278	149	0.049,0.106,0.118	0.125,0.0,0.0	0.091	0.0416667	yes	no	no	yes
RI_1441	LOC_Os08g03290	glyceraldehyde-3-phosphate dehydrogenase, putative, expressed	no	Chr8	+	0	1	1	LOC_Os08g03290.3	LOC_Os08g03290.4,LOC_Os08g03290.1,LOC_Os08g03290.2	1525761	1526265	1,0,0	399551902043	0,0,0	307936234302	436	149	0.0,0.0,0.0	0.0,0.0,0.0	0	0	no_difference	no_difference	no_difference	no_difference
RI_1442	LOC_Os03g07994	expressed protein	no	Chr3	-	0.002	1	1	LOC_Os03g07994.1	MSTRG.10583.1	4087309	4089784	3,2,2	23,12,12	2,4,1	14,19,18	1894	149	0.01,0.013,0.013	0.011,0.016,0.004	0.012	0.0103333	yes	no	no	yes
RI_1443	LOC_Os04g51140	E2F-related protein, putative, expressed	no	Chr4	-	-0.042	1	1	LOC_Os04g51140.1	LOC_Os04g51140.2	30285801	30286216	0,0,0	3,12,3	0,1,1	12,18,5	276	149	0.0,0.0,0.0	0.0,0.029,0.097	0	0.042	no	yes	yes	no
RI_1444	LOC_Os01g05510	expressed protein	no	Chr1	-	-0.032	0.871588	1	LOC_Os01g05510.3	LOC_Os01g05510.1,LOC_Os01g05510.2	2614542	2614678	8,4,2	1,4,8	6,14,12	3,19,6	216	149	0.847,0.408,0.147	0.58,0.337,0.58	0.467333	0.499	no	yes	yes	no
RI_1446	LOC_Os01g05510	expressed protein	no	Chr1	-	-0.033	0.0489427	0.517875	MSTRG.250.1	LOC_Os01g05510.1,LOC_Os01g05510.2,LOC_Os01g05510.3,LOC_Os01g05510.4,LOC_Os01g05510.5	2615324	2617098	2,0,2	20,8,30	3,3,5	5,11,12	1596	149	0.009,0.0,0.006	0.053,0.025,0.037	0.005	0.0383333	no	yes	yes	no
RI_1447	LOC_Os12g35060	expressed protein	no	Chr12	+	-0.042	0.00900569	0.190583	LOC_Os12g35060.3	LOC_Os12g35060.2,LOC_Os12g35060.1,MSTRG.7017.1,LOC_Os12g35060.4	21336222	21336516	5,1,2	72,69,51	6,5,6	47,45,51	257	149	0.039,0.008,0.022	0.069,0.061,0.064	0.023	0.0646667	no	yes	yes	no
RI_1448	LOC_Os11g43404	expressed protein	no	Chr11	+	0.006	1	1	LOC_Os11g43404.2	LOC_Os11g43404.5	26203938	26205991	2,1,1	22,26,11	0,0,1	11,19,14	1087	149	0.012,0.005,0.012	0.0,0.0,0.01	0.00966667	0.00333333	yes	no	no	yes
RI_1449	LOC_Os11g43404	expressed protein	no	Chr11	+	0.013	0.691236	1	LOC_Os11g43404.5	LOC_Os11g43404.6	26205032	26205991	13,13,9	7,3,1	4,9,7	1,2,2	642	149	0.301,0.501,0.676	0.481,0.511,0.448	0.492667	0.48	yes	no	no	yes
RI_145	LOC_Os07g45350	zinc finger, RING-type, putative, expressed	no	Chr7	-	-0.002	1	1	LOC_Os07g45350.3	LOC_Os07g45350.1,LOC_Os07g45350.2,LOC_Os07g45350.4,LOC_Os07g45350.5	27051924	27052482	0,1,0	40,51,31	2,0,0	48,45,53	552	149	0.0,0.005,0.0	0.011,0.0,0.0	0.00166667	0.00366667	no	yes	yes	no
RI_1450	LOC_Os10g29850	MBTB60 - Bric-a-Brac, Tramtrack, Broad Complex BTB domain with Meprin and TRAF Homology MATH domain, expressed	no	Chr10	-	-0.114	1	1	LOC_Os10g29850.1	MSTRG.3935.2	15517339	15519165	0,0,0	5,2,4	0,1,0	0,2,5	254	149	0.0,0.0,0.0	NA,0.227,0.0	0	0.1135	no	yes	yes	no
RI_1451	LOC_Os02g19890	stripe rust resistance protein Yr10, putative, expressed	no	Chr2	-	0	1	1	LOC_Os02g19890.3,LOC_Os02g19890.2	MSTRG.8337.1,LOC_Os02g19890.1	11702993	11707071	1,0,0	20,20,9	0,0,1	7,11,21	1408	149	0.005,0.0,0.0	0.0,0.0,0.005	0.00166667	0.00166667	no_difference	no_difference	no_difference	no_difference
RI_1452	LOC_Os01g34620	OsGrx_S15.1 - glutaredoxin subgroup II, expressed	no	Chr1	+	0	1	1	LOC_Os01g34620.8	LOC_Os01g34620.3,LOC_Os01g34620.1,LOC_Os01g34620.7,LOC_Os01g34620.4,LOC_Os01g34620.5	19090158	19091309	2,5,0	130,174,68	0,2,2	106,104,83	1047	149	0.002,0.004,0.0	0.0,0.003,0.003	0.002	0.002	no_difference	no_difference	no_difference	no_difference
RI_1453	LOC_Os01g34620	OsGrx_S15.1 - glutaredoxin subgroup II, expressed	no	Chr1	+	-0.078	0.0984879	0.74604	LOC_Os01g34620.8	LOC_Os01g34620.4	19092386	19093121	10,8,4	35,52,29	8,8,10	13,35,30	273	149	0.135,0.077,0.07	0.251,0.111,0.154	0.094	0.172	no	yes	yes	no
RI_1454	LOC_Os01g34620	OsGrx_S15.1 - glutaredoxin subgroup II, expressed	no	Chr1	+	-0.011	0.697263	1	LOC_Os01g34620.8	LOC_Os01g34620.9,LOC_Os01g34620.6,LOC_Os01g34620.5	19092386	19093121	1,9,1	22,33,16	3,4,5	27,36,24	255	149	0.026,0.137,0.035	0.061,0.061,0.109	0.066	0.077	no	yes	yes	no
RI_1455	LOC_Os10g03550	expressed protein	no	Chr10	+	0.001	1	1	LOC_Os10g03550.3	LOC_Os10g03550.1	1532793	1534776	2,0,0	79,67,53	0,0,0	38,34,33	1536	149	0.002,0.0,0.0	0.0,0.0,0.0	0.000666667	0	yes	no	no	yes
RI_1456	LOC_Os10g03550	expressed protein	no	Chr10	+	0.002	1	1	LOC_Os10g03550.3	LOC_Os10g03550.2	1532793	1534776	2,0,0	28,28,9	0,0,0	19,13,8	1542	149	0.007,0.0,0.0	0.0,0.0,0.0	0.00233333	0	yes	no	no	yes
RI_1458	LOC_Os03g62620	late embryogenesis abundant protein, putative, expressed	no	Chr3	-	-0.143	1	1	LOC_Os03g62620.3	LOC_Os03g62620.2	35442319	35443615	0,0,0	3,6,0	2,0,0	1,20,10	398	149	0.0,0.0,NA	0.428,0.0,0.0	0	0.142667	no	yes	yes	no
RI_1459	LOC_Os03g62620	late embryogenesis abundant protein, putative, expressed	no	Chr3	-	-1	1	1	LOC_Os03g62620.3	LOC_Os03g62620.4	35442319	35443615	0,0,0	2,0,0	2,0,0	0,0,0	407	149	0.0,NA,NA	1.0,NA,NA	0	1	no	yes	yes	no
RI_146	LOC_Os01g32870	heat shock protein DnaJ, putative, expressed	no	Chr1	+	-0.001	1	1	LOC_Os01g32870.2	LOC_Os01g32870.1	18041758	18042240	2,5,2	171209134	5,2,1	143135125	258	149	0.007,0.014,0.009	0.02,0.008,0.005	0.01	0.011	no	yes	yes	no
RI_1460	LOC_Os03g62620	late embryogenesis abundant protein, putative, expressed	no	Chr3	-	-0.002	1	1	LOC_Os03g62620.3	MSTRG.13065.4	35442319	35443615	0,0,0	157,201,84	2,0,0	105199122	403	149	0.0,0.0,0.0	0.007,0.0,0.0	0	0.00233333	no	yes	yes	no
RI_1462	LOC_Os09g24670	CAAX amino terminal protease family protein, putative, expressed	yes	Chr9	+	0.002	0.827524	1	LOC_Os09g24670.2	LOC_Os09g24670.1,MSTRG.23095.3	14682308	14683244	5,2,0	18,17,14	1,0,2	15,13,7	901	149	0.044,0.019,0.0	0.011,0.0,0.045	0.021	0.0186667	yes	no	no	yes
RI_1463	LOC_Os12g18650	Regulator of chromosome condensation domain containing protein, expressed	no	Chr12	+	0.002	0.742399	1	LOC_Os12g18650.5,LOC_Os12g18650.7,LOC_Os12g18650.6	LOC_Os12g18650.1,LOC_Os12g18650.3,LOC_Os12g18650.2	10772246	10772996	2,6,5	71,62,76	3,4,3	42,59,77	222	149	0.019,0.061,0.042	0.046,0.044,0.025	0.0406667	0.0383333	yes	no	no	yes
RI_1464	LOC_Os01g07810	protein of unknown function domain containing protein, expressed	no	Chr1	-	0.008	0.757659	1	LOC_Os01g07810.3	LOC_Os01g07810.2,LOC_Os01g07810.1	3743169	3744105	12,24,20	8,19,12	22,17,22	12,23,13	971	149	0.187,0.162,0.204	0.22,0.102,0.206	0.184333	0.176	yes	no	no	yes
RI_1465	LOC_Os07g47590	expressed protein	no	Chr7	-	0.286	1	1	LOC_Os07g47590.1	LOC_Os07g47590.3	28455928	28456566	0,6,0	7,1,0	0,0,2	2,0,6	429	149	0.0,0.676,NA	0.0,NA,0.104	0.338	0.052	yes	no	no	yes
RI_1467	LOC_Os07g39780	SUMO-activating enzyme subunit 2, putative, expressed	no	Chr7	+	-0.015	0.033814	0.426324	LOC_Os07g39780.3	LOC_Os07g39780.1,LOC_Os07g39780.2	23837911	23838422	2,3,2	103,91,45	6,7,3	71,91,72	336	149	0.009,0.014,0.019	0.036,0.033,0.018	0.014	0.029	no	yes	yes	no
RI_1468	LOC_Os06g30950	transporter-related, putative, expressed	no	Chr6	-	-0.002	1	1	LOC_Os06g30950.2	LOC_Os06g30950.1	18004204	18005291	0,0,0	19,21,7	0,0,1	16,23,33	801	149	0.0,0.0,0.0	0.0,0.0,0.006	0	0.002	no	yes	yes	no
RI_1469	LOC_Os02g51770	TLD family protein, putative, expressed	no	Chr2	+	-0.001	1	1	LOC_Os02g51770.4	LOC_Os02g51770.2,LOC_Os02g51770.3,LOC_Os02g51770.1,LOC_Os02g51770.5	31709403	31709812	2,2,0	95,72,58	0,3,2	71,81,90	404	149	0.008,0.01,0.0	0.0,0.013,0.008	0.006	0.007	no	yes	yes	no
RI_147	LOC_Os08g17600	SNARE domain containing protein, putative, expressed	no	Chr8	+	-0.02	1	1	LOC_Os08g17600.2	MSTRG.21518.1	10760060	10761225	0,0,0	0,15,15	1,1,0	6,10,2	654	149	NA,0.0,0.0	0.037,0.022,0.0	0	0.0196667	no	yes	yes	no
RI_1470	LOC_Os02g51770	TLD family protein, putative, expressed	no	Chr2	+	-0.002	1	1	LOC_Os02g51770.4	LOC_Os02g51770.3	31709900	31710525	0,2,2	62,81,63	0,2,3	42,55,71	429	149	0.0,0.009,0.011	0.0,0.012,0.014	0.00666667	0.00866667	no	yes	yes	no
RI_1471	LOC_Os02g51770	TLD family protein, putative, expressed	no	Chr2	+	-0.008	0.576804	1	LOC_Os02g51770.3	LOC_Os02g51770.2,LOC_Os02g51770.1	31710244	31710525	4,5,2	53,61,62	1,7,5	50,61,50	257	149	0.042,0.045,0.018	0.011,0.062,0.055	0.035	0.0426667	no	yes	yes	no
RI_1474	LOC_Os11g17080	OsMPK15 - Putative MAPK based on amino acid sequence homology, expressed	no	Chr11	+	0.489	0.000161099	0.0151513	LOC_Os11g17080.1	LOC_Os11g17080.3	9472357	9472766	3,2,1	0,0,0	1,1,1	1,0,4	229	149	1.0,1.0,1.0	0.394,1.0,0.14	1	0.511333	yes	no	no	yes
RI_1475	LOC_Os09g26530	expressed protein	yes	Chr9	-	-0.02	0.944736	1	LOC_Os09g26530.1	MSTRG.23179.2	16034334	16034611	23,15,11	14,12,12	15,8,18	6,11,14	259	149	0.486,0.418,0.345	0.59,0.295,0.425	0.416333	0.436667	no	yes	yes	no
RI_1476	LOC_Os09g26530	expressed protein	yes	Chr9	-	-0.134	0.354202	1	LOC_Os09g26530.1	MSTRG.23179.4	16034334	16034611	23,16,11	17,17,0	15,11,21	0,5,7	264	149	0.433,0.347,1.0	1.0,0.554,0.629	0.593333	0.727667	no	yes	yes	no
RI_1477	LOC_Os04g33690	sec23/Sec24 trunk domain containing protein, expressed	no	Chr4	+	0.045	0.116197	0.816275	MSTRG.13857.1	MSTRG.13857.3,MSTRG.13857.5	20402555	20404075	2,2,2	5,4,4	0,2,1	5,9,6	1020	149	0.055,0.068,0.068	0.0,0.031,0.024	0.0636667	0.0183333	yes	no	no	yes
RI_1478	LOC_Os04g33690	sec23/Sec24 trunk domain containing protein, expressed	no	Chr4	+	0.012	0.648706	1	MSTRG.13857.1	MSTRG.13857.2,LOC_Os04g33690.1	20402555	20404075	3,2,3	27,21,12	0,2,1	22,23,20	1276	149	0.013,0.011,0.028	0.0,0.01,0.006	0.0173333	0.00533333	yes	no	no	yes
RI_1479	LOC_Os07g30800	immunophilin, putative, expressed	no	Chr7	+	0.002	0.902248	1	MSTRG.20015.4	MSTRG.20015.2,MSTRG.20015.3	18228594	18228913	11,16,15	73,107,52	15,13,15	53,85,108	249	149	0.083,0.082,0.147	0.145,0.084,0.077	0.104	0.102	yes	no	no	yes
RI_1480	LOC_Os10g40230	expressed protein	no	Chr10	+	0.124	1	1	MSTRG.4420.2	LOC_Os10g40230.1	21546940	21547268	1,0,0	1,2,1	0,0,0	0,0,2	252	149	0.372,0.0,0.0	NA,NA,0.0	0.124	0	yes	no	no	yes
RI_1481	LOC_Os03g07480	sucrose transporter, putativ, expressed	no	Chr3	-	0.002	0.815286	1	LOC_Os03g07480.3	LOC_Os03g07480.2	3797690	3798385	3,4,3	138174128	6,0,6	228237179	265	149	0.012,0.013,0.013	0.015,0.0,0.018	0.0126667	0.011	yes	no	no	yes
RI_1482	LOC_Os03g07480	sucrose transporter, putativ, expressed	no	Chr3	-	-0.001	0.91936	1	LOC_Os03g07480.1	LOC_Os03g07480.2	3798341	3798532	1,8,3	186279165	7,5,5	311320243	232	149	0.003,0.018,0.012	0.014,0.01,0.013	0.011	0.0123333	no	yes	yes	no
RI_1483	LOC_Os06g11170	formin-binding protein-related, putative, expressed	no	Chr6	-	-0.002	0.823872	1	LOC_Os06g11170.2	MSTRG.17692.3,LOC_Os06g11170.1	5859495	5860022	4,2,11	288244183	6,8,10	252233287	393	149	0.005,0.003,0.022	0.009,0.013,0.013	0.01	0.0116667	no	yes	yes	no
RI_1484	LOC_Os03g03510	CAMK_KIN1/SNF1/Nim1_like.15 - CAMK includes calcium/calmodulin depedent protein kinases, expressed	yes	Chr3	-	-0.002	1	1	LOC_Os03g03510.2	LOC_Os03g03510.1	1517760	1518006	0,0,0	128147101	0,2,0	110224137	260	149	0.0,0.0,0.0	0.0,0.005,0.0	0	0.00166667	no	yes	yes	no
RI_1485	LOC_Os01g03760	expressed protein	no	Chr1	-	-0.001	1	1	LOC_Os01g03760.2	LOC_Os01g03760.1	1571419	1572656	0,0,1	685772420	2,4,2	725760590	495	149	0.0,0.0,0.001	0.001,0.002,0.001	0.000333333	0.00133333	no	yes	yes	no
RI_1486	LOC_Os02g03590	expressed protein	no	Chr2	-	-0.08	0.163755	0.959299	MSTRG.7566.4	MSTRG.7566.5	1464288	1464576	6,4,14	18,29,20	20,22,6	20,35,25	242	149	0.17,0.078,0.301	0.381,0.279,0.129	0.183	0.263	no	yes	yes	no
RI_1487	LOC_Os02g03590	expressed protein	no	Chr2	-	-0.044	0.233385	1	LOC_Os02g03590.1	MSTRG.7566.5	1464511	1465414	1,1,5	10,12,10	4,3,6	21,11,5	904	149	0.016,0.014,0.076	0.03,0.043,0.165	0.0353333	0.0793333	no	yes	yes	no
RI_1488	LOC_Os02g03590	expressed protein	no	Chr2	-	-0.013	0.492076	1	LOC_Os02g03590.1	LOC_Os02g03590.2,MSTRG.7566.3	1464511	1465414	0,0,4	22,30,19	4,2,4	20,39,19	893	149	0.0,0.0,0.034	0.032,0.008,0.034	0.0113333	0.0246667	no	yes	yes	no
RI_149	LOC_Os09g04810	myosin heavy chain-related, putative, expressed	no	Chr9	-	-0.023	1	1	LOC_Os09g04810.2	MSTRG.22643.3,LOC_Os09g04810.1	2562890	2564852	0,0,0	16,25,28	0,1,1	23,27,11	271	149	0.0,0.0,0.0	0.0,0.02,0.048	0	0.0226667	no	yes	yes	no
RI_1491	LOC_Os08g24946	EDM2, putative, expressed	no	Chr8	+	0.041	0.271644	1	MSTRG.21663.1	MSTRG.21663.3	15120028	15122266	3,6,4	20,16,7	0,1,6	5,16,13	620	149	0.035,0.083,0.121	0.0,0.015,0.1	0.0796667	0.0383333	yes	no	no	yes
RI_1492	LOC_Os08g24946	EDM2, putative, expressed	no	Chr8	+	-0.001	0.632092	1	MSTRG.21663.1	LOC_Os08g24946.1,MSTRG.21663.2	15120028	15122266	7,12,7	20,34,23	0,2,10	13,12,11	1792	149	0.028,0.029,0.025	0.0,0.014,0.07	0.0273333	0.028	no	yes	yes	no
RI_1494	LOC_Os02g07260	phosphoglycerate kinase protein, putative, expressed	yes	Chr2	+	0.001	1	1	LOC_Os02g07260.2	LOC_Os02g07260.3,LOC_Os02g07260.1	3727493	3727939	2,5,0	176,237,97	1,3,0	154179174	259	149	0.006,0.012,0.0	0.004,0.01,0.0	0.006	0.00466667	yes	no	no	yes
RI_1496	LOC_Os05g45840	GTPase-activating protein, putative, expressed	no	Chr5	+	0.226	0.176775	1	MSTRG.16826.1	LOC_Os05g45840.2,LOC_Os05g45840.1	26556772	26557011	1,0,1	0,5,10	2,3,0	8,6,5	232	149	1.0,0.0,0.06	0.138,0.243,0.0	0.353333	0.127	yes	no	no	yes
RI_1497	LOC_Os03g12236	heat shock protein DnaJ, putative, expressed	no	Chr3	+	0.065	0.494769	1	LOC_Os03g12236.1,LOC_Os03g12236.2	MSTRG.10854.4	6425572	6426042	0,5,4	14,3,14	2,2,2	5,10,7	329	149	0.0,0.43,0.115	0.153,0.083,0.115	0.181667	0.117	yes	no	no	yes
RI_1499	LOC_Os03g25940	cystathionine gamma-synthase, putative, expressed	no	Chr3	-	-0.023	0.673403	1	LOC_Os03g25940.1	LOC_Os03g25940.4	14853467	14853779	0,0,0	26,41,15	1,2,0	19,31,15	245	149	0.0,0.0,0.0	0.031,0.038,0.0	0	0.023	no	yes	yes	no
RI_150	LOC_Os03g45320	dehydrogenase, putative, expressed	no	Chr3	+	0.003	1	1	LOC_Os03g45320.2	LOC_Os03g45320.1	25589181	25589441	2,4,1	279351137	0,2,1	253342192	247	149	0.004,0.007,0.004	0.0,0.004,0.003	0.005	0.00233333	yes	no	no	yes
RI_1500	LOC_Os03g60790	heat shock protein DnaJ, putative, expressed	no	Chr3	+	-0.014	1	1	LOC_Os03g60790.2	LOC_Os03g60790.1	34539977	34540503	0,1,0	13,24,6	0,2,0	7,12,12	408	149	0.0,0.015,0.0	0.0,0.057,0.0	0.005	0.019	no	yes	yes	no
RI_1501	LOC_Os02g51410	shikimate kinase, putative, expressed	no	Chr2	+	-0.001	0.662009	1	LOC_Os02g51410.3	LOC_Os02g51410.1	31493347	31493768	2,2,4	101,106,63	6,3,1	92,70,118	361	149	0.008,0.008,0.026	0.026,0.017,0.003	0.014	0.0153333	no	yes	yes	no
RI_1502	LOC_Os07g35720	expressed protein	no	Chr7	-	-0.001	0.667659	1	LOC_Os07g35720.1	MSTRG.20191.1	21392506	21392766	8,6,5	10,31,9	6,4,10	9,12,20	265	149	0.31,0.098,0.238	0.273,0.158,0.219	0.215333	0.216667	no	yes	yes	no
RI_1504	LOC_Os03g51479	maf, putative, expressed	no	Chr3	+	-0.422	1	1	LOC_Os03g51479.1	LOC_Os03g51479.2	29455893	29456151	0,0,2	7,1,4	2,0,0	0,4,0	245	149	0.0,0.0,0.233	1.0,0.0,NA	0.0776667	0.5	no	yes	yes	no
RI_1505	LOC_Os03g51479	maf, putative, expressed	no	Chr3	+	-0.044	1	1	LOC_Os03g51479.3	LOC_Os03g51479.2	29456059	29456341	1,0,1	4,1,5	2,0,0	2,1,1	297	149	0.111,0.0,0.091	0.334,0.0,0.0	0.0673333	0.111333	no	yes	yes	no
RI_1506	LOC_Os03g51479	maf, putative, expressed	no	Chr3	+	0.133	0.000276556	0.0203694	LOC_Os03g51479.1	LOC_Os03g51479.2	29456458	29457859	1,0,2	0,1,0	3,1,0	1,0,7	298	149	1.0,0.0,1.0	0.6,1.0,0.0	0.666667	0.533333	yes	no	no	yes
RI_1507	LOC_Os03g61330	fumarylacetoacetase, putative, expressed	no	Chr3	-	-0.04	0.0264516	0.366071	LOC_Os03g61330.3	LOC_Os03g61330.1	34817124	34817908	6,9,8	45,48,46	8,17,15	42,50,37	467	149	0.041,0.056,0.053	0.057,0.098,0.115	0.05	0.09	no	yes	yes	no
RI_1508	LOC_Os03g61330	fumarylacetoacetase, putative, expressed	no	Chr3	-	-0.004	1	1	LOC_Os03g61330.3	LOC_Os03g61330.1,LOC_Os03g61330.2,LOC_Os03g61330.4	34817986	34818258	1,0,0	127,180,66	2,0,1	96110109	252	149	0.005,0.0,0.0	0.012,0.0,0.005	0.00166667	0.00566667	no	yes	yes	no
RI_1510	LOC_Os10g22484	RGH2B, putative, expressed	no	Chr10	-	0.003	0.885996	1	LOC_Os10g22484.2	LOC_Os10g22484.1	11654799	11657174	2,0,1	23,13,12	0,2,0	25,13,25	305	149	0.041,0.0,0.039	0.0,0.07,0.0	0.0266667	0.0233333	yes	no	no	yes
RI_1512	LOC_Os01g21420	pre-mRNA-splicing factor SF2, putative, expressed	no	Chr1	+	-0.005	0.918257	1	MSTRG.965.3	MSTRG.965.6,MSTRG.965.2	11963029	11964058	10,6,14	19,16,26	13,10,21	26,36,27	997	149	0.073,0.053,0.074	0.07,0.04,0.104	0.0666667	0.0713333	no	yes	yes	no
RI_1513	LOC_Os01g21420	pre-mRNA-splicing factor SF2, putative, expressed	no	Chr1	+	-0.089	0.455545	1	MSTRG.965.3	MSTRG.965.4,MSTRG.965.5	11963029	11964058	9,6,14	8,2,10	13,10,21	14,2,7	557	149	0.231,0.445,0.272	0.199,0.572,0.445	0.316	0.405333	no	yes	yes	no
RI_1514	LOC_Os01g04660	lipid phosphatase protein, putative, expressed	no	Chr1	+	-0.015	1	1	LOC_Os01g04660.2	LOC_Os01g04660.1	2100060	2100694	0,0,0	16,7,21	0,1,0	6,12,17	259	149	0.0,0.0,0.0	0.0,0.046,0.0	0	0.0153333	no	yes	yes	no
RI_1519	LOC_Os05g01310	ankyrin repeat family protein, putative, expressed	no	Chr5	-	0.013	0.694861	1	LOC_Os05g01310.3	LOC_Os05g01310.2,LOC_Os05g01310.1	197717	198294	5,3,1	82,135,40	1,0,1	93163103	317	149	0.028,0.01,0.012	0.005,0.0,0.005	0.0166667	0.00333333	yes	no	no	yes
RI_152	LOC_Os08g32100	transposon protein, putative, CACTA, En/Spm sub-class, expressed	no	Chr8	-	-0.066	0.291193	1	MSTRG.21881.3	MSTRG.21881.1	19916967	19917749	42,35,25	29,27,22	15,17,25	10,11,10	640	149	0.252,0.232,0.209	0.259,0.265,0.368	0.231	0.297333	no	yes	yes	no
RI_1520	LOC_Os11g34820	THUMP domain-containing protein, putative, expressed	no	Chr11	+	-0.007	1	1	LOC_Os11g34820.1,MSTRG.5600.1	MSTRG.5600.2	20398198	20399627	1,1,0	30,19,25	0,1,3	26,13,26	686	149	0.007,0.011,0.0	0.0,0.016,0.024	0.006	0.0133333	no	yes	yes	no
RI_1522	LOC_Os01g54480	serine/threonine protein kinase, putative, expressed	no	Chr1	-	-0.02	0.111365	0.797211	LOC_Os01g54480.2	LOC_Os01g54480.1	31334065	31334400	0,11,4	111,94,87	6,6,8	65,87,69	276	149	0.0,0.059,0.024	0.047,0.036,0.059	0.0276667	0.0473333	no	yes	yes	no
RI_1523	LOC_Os01g13404	ATP binding protein, putative, expressed	no	Chr1	-	-0.005	1	1	LOC_Os01g13404.3	MSTRG.674.1,LOC_Os01g13404.1	7461868	7462672	1,0,0	17,35,17	0,0,2	14,34,20	406	149	0.021,0.0,0.0	0.0,0.0,0.035	0.007	0.0116667	no	yes	yes	no
RI_1524	LOC_Os01g13404	ATP binding protein, putative, expressed	no	Chr1	-	-0.867	1	1	LOC_Os01g13404.3	LOC_Os01g13404.2	7461868	7462672	1,0,0	1,0,1	0,0,2	0,0,0	413	149	0.265,NA,0.0	NA,NA,1.0	0.1325	1	no	yes	yes	no
RI_1525	LOC_Os01g13404	ATP binding protein, putative, expressed	no	Chr1	-	0.002	1	1	LOC_Os01g13404.2	MSTRG.674.1,LOC_Os01g13404.1,LOC_Os01g13404.3	7464856	7465328	1,0,0	25,19,12	0,1,0	16,37,17	288	149	0.02,0.0,0.0	0.0,0.014,0.0	0.00666667	0.00466667	yes	no	no	yes
RI_1526	LOC_Os02g05830	ribulose bisphosphate carboxylase small chain, chloroplast precursor, putative, expressed	no	Chr2	+	0	1	1	LOC_Os02g05830.2	LOC_Os02g05830.1	2875402	2876452	1,1,2	632633378	1,1,1	321465641	294	149	0.001,0.001,0.003	0.002,0.001,0.001	0.00166667	0.00133333	no_difference	no_difference	no_difference	no_difference
RI_1532	LOC_Os07g06740	CAMK_CAMK_like.31 - CAMK includes calcium/calmodulin depedent protein kinases, expressed	no	Chr7	-	-0.001	0.966201	1	LOC_Os07g06740.3	LOC_Os07g06740.2,LOC_Os07g06740.1	3291054	3291394	2,4,0	67,54,42	2,2,2	47,61,60	220	149	0.02,0.048,0.0	0.028,0.022,0.022	0.0226667	0.024	no	yes	yes	no
RI_1533	LOC_Os01g06600	glutaryl-CoA dehydrogenase, mitochondrial precursor, putative, expressed	no	Chr1	-	-0.002	1	1	LOC_Os01g06600.2	LOC_Os01g06600.1	3113571	3113963	3,5,0	296326123	1,5,2	196268208	275	149	0.005,0.008,0.0	0.003,0.01,0.005	0.00433333	0.006	no	yes	yes	no
RI_1534	LOC_Os07g47950	expressed protein	no	Chr7	-	0.042	0.391123	1	MSTRG.20823.9	MSTRG.20823.7,MSTRG.20823.6,MSTRG.20823.5	28632850	28633217	2,7,15	2,2,0	6,17,3	1,3,3	255	149	0.369,0.672,1.0	0.778,0.768,0.369	0.680333	0.638333	yes	no	no	yes
RI_1535	LOC_Os07g47950	expressed protein	no	Chr7	-	0.137	0.737621	1	MSTRG.20823.9	MSTRG.20823.8	28632850	28633217	2,7,15	0,0,6	6,17,3	0,4,2	253	149	1.0,1.0,0.596	1.0,0.715,0.469	0.865333	0.728	yes	no	no	yes
RI_1537	LOC_Os04g43290	ARPC2B, putative, expressed	no	Chr4	-	-0.085	0.0290003	0.386675	LOC_Os04g43290.4	LOC_Os04g43290.2,LOC_Os04g43290.1,LOC_Os04g43290.3	25608129	25608990	7,4,1	24,43,29	14,6,15	22,40,77	231	149	0.158,0.057,0.022	0.291,0.088,0.112	0.079	0.163667	no	yes	yes	no
RI_1538	LOC_Os08g39880	G-patch domain containing protein, expressed	no	Chr8	+	-0.309	1	1	MSTRG.22222.4,MSTRG.22222.1	MSTRG.22222.3	25274284	25275867	7,2,1	1,4,0	3,0,3	0,0,0	225	149	0.823,0.249,1.0	1.0,NA,1.0	0.690667	1	no	yes	yes	no
RI_1539	LOC_Os01g43480	AAA-type ATPase family protein, putative, expressed	no	Chr1	+	0.09	0.00448316	0.122419	LOC_Os01g43480.1,MSTRG.1641.2	MSTRG.1641.4	24894537	24895035	13,9,11	0,0,0	4,22,3	0,6,0	202	149	1.0,1.0,1.0	1.0,0.73,1.0	1	0.91	yes	no	no	yes
RI_1540	LOC_Os01g43480	AAA-type ATPase family protein, putative, expressed	no	Chr1	+	-0.078	0.00215736	0.0723248	LOC_Os01g43480.1,MSTRG.1641.2	MSTRG.1641.3	24894537	24895035	13,9,11	6,0,1	4,22,3	1,0,0	194	149	0.625,1.0,0.894	0.754,1.0,1.0	0.839667	0.918	no	yes	yes	no
RI_1541	LOC_Os01g43480	AAA-type ATPase family protein, putative, expressed	no	Chr1	+	-0.046	0.241301	1	MSTRG.1641.2,MSTRG.1641.1,MSTRG.1641.4	LOC_Os01g43480.1,LOC_Os01g43480.2,LOC_Os01g43480.3,MSTRG.1641.3	24896533	24896925	234100119	275196151	81,175,51	132,111,72	387	149	0.247,0.164,0.233	0.191,0.378,0.214	0.214667	0.261	no	yes	yes	no
RI_1543	LOC_Os01g46926	ubiquitin-conjugating enzyme, putative, expressed	no	Chr1	-	0	1	1	LOC_Os01g46926.2	LOC_Os01g46926.1	26781038	26781675	0,1,0	827913732	1,0,0	606685802	258	149	0.0,0.001,0.0	0.001,0.0,0.0	0.000333333	0.000333333	no_difference	no_difference	no_difference	no_difference
RI_1544	LOC_Os02g38780	protein phosphatase 2C containing protein, expressed	no	Chr2	+	-0.083	1	1	LOC_Os02g38780.2	MSTRG.9016.1,LOC_Os02g38780.1	23439971	23440691	17,13,8	0,1,0	10,8,15	0,0,0	640	149	1.0,0.752,1.0	1.0,1.0,1.0	0.917333	1	no	yes	yes	no
RI_1545	LOC_Os05g40270	expressed protein	no	Chr5	+	0.013	0.140692	0.889128	LOC_Os05g40270.9	LOC_Os05g40270.8,LOC_Os05g40270.2,LOC_Os05g40270.3,LOC_Os05g40270.1,LOC_Os05g40270.6,LOC_Os05g40270.7,LOC_Os05g40270.4,LOC_Os05g40270.5	23660854	23661376	2,12,1	51,78,47	0,2,8	57,75,89	368	149	0.016,0.059,0.009	0.0,0.011,0.035	0.028	0.0153333	yes	no	no	yes
RI_1546	LOC_Os07g23810	expressed protein	no	Chr7	+	-0.408	0.00773752	0.172363	MSTRG.19833.2	MSTRG.19833.1,MSTRG.19833.3,MSTRG.19833.4	13444497	13444894	4,7,1	30,43,20	5,7,7	0,27,11	242	149	0.076,0.091,0.03	1.0,0.138,0.282	0.0656667	0.473333	no	yes	yes	no
RI_1547	LOC_Os11g34860	palmitoyltransferase TIP1, putative, expressed	no	Chr11	+	-0.013	1	1	LOC_Os11g34860.2	MSTRG.5604.2,MSTRG.5604.3,LOC_Os11g34860.1	20430886	20431187	0,0,0	63,66,69	3,0,0	51,81,54	222	149	0.0,0.0,0.0	0.038,0.0,0.0	0	0.0126667	no	yes	yes	no
RI_1548	LOC_Os12g04270	cytochrome c-type biogenesis protein dbsD-like, putative, expressed	no	Chr12	-	-0.328	1	1	MSTRG.6196.3,LOC_Os12g04270.2	LOC_Os12g04270.1	1808781	1809249	1,1,0	5,17,9	6,0,3	0,10,14	423	149	0.066,0.02,0.0	1.0,0.0,0.07	0.0286667	0.356667	no	yes	yes	no
RI_1549	LOC_Os12g09300	amino acid transporter, putative, expressed	no	Chr12	+	0	1	1	LOC_Os12g09300.3	LOC_Os12g09300.1,LOC_Os12g09300.2	4881028	4881985	0,1,0	41,60,30	0,0,2	22,17,99	718	149	0.0,0.003,0.0	0.0,0.0,0.004	0.001	0.00133333	no_difference	no_difference	no_difference	no_difference
RI_155	LOC_Os11g03734	alpha-N-arabinofuranosidase A precursor, putative, expressed	no	Chr11	+	0.056	0.0202113	0.325621	LOC_Os11g03734.1	MSTRG.4733.1	1464597	1464966	4,1,2	11,10,18	0,0,2	22,8,12	314	149	0.147,0.045,0.05	0.0,0.0,0.073	0.0806667	0.0243333	yes	no	no	yes
RI_1550	LOC_Os12g09300	amino acid transporter, putative, expressed	no	Chr12	+	-0.007	1	1	LOC_Os12g09300.3,LOC_Os12g09300.2	LOC_Os12g09300.1	4883450	4884888	0,0,0	48,66,29	0,0,2	34,38,59	231	149	0.0,0.0,0.0	0.0,0.0,0.021	0	0.007	no	yes	yes	no
RI_1551	LOC_Os03g22270	auxin-repressed protein, putative, expressed	no	Chr3	-	-0.031	0.347358	1	LOC_Os03g22270.3	LOC_Os03g22270.2	12766460	12768559	2,0,0	1,2,1	2,2,1	5,1,4	985	149	0.232,0.0,0.0	0.057,0.232,0.036	0.0773333	0.108333	no	yes	yes	no
RI_1552	LOC_Os03g22270	auxin-repressed protein, putative, expressed	no	Chr3	-	0	1	1	LOC_Os03g22270.3	LOC_Os03g22270.1	12766460	12768559	0,0,0	359383198	0,2,0	308286271	1357	149	0.0,0.0,0.0	0.0,0.001,0.0	0	0.000333333	no_difference	no_difference	no_difference	no_difference
RI_1553	LOC_Os01g39770	calcineurin B, putative, expressed	no	Chr1	+	-0.065	0.0212704	0.325756	LOC_Os01g39770.3	LOC_Os01g39770.1	22429499	22429747	2,3,2	19,29,6	1,10,8	14,19,20	235	149	0.063,0.062,0.174	0.043,0.25,0.202	0.0996667	0.165	no	yes	yes	no
RI_1554	LOC_Os01g39770	calcineurin B, putative, expressed	no	Chr1	+	-0.124	1	1	LOC_Os01g39770.2	LOC_Os01g39770.1	22429499	22429923	4,10,2	0,0,1	2,16,11	0,0,1	383	149	1.0,1.0,0.438	1.0,1.0,0.811	0.812667	0.937	no	yes	yes	no
RI_1555	LOC_Os01g39770	calcineurin B, putative, expressed	no	Chr1	+	-0.037	0.578235	1	LOC_Os01g39770.2	LOC_Os01g39770.3	22429499	22429923	2,7,0	21,23,7	1,8,6	25,22,28	244	149	0.055,0.157,0.0	0.024,0.182,0.116	0.0706667	0.107333	no	yes	yes	no
RI_1556	LOC_Os12g35465	expressed protein	no	Chr12	+	-0.003	0.961192	1	MSTRG.7030.4	MSTRG.7030.3,MSTRG.7030.2,MSTRG.7030.5	21562516	21562748	10,7,8	17,13,5	11,7,2	4,11,10	243	149	0.265,0.248,0.495	0.628,0.281,0.109	0.336	0.339333	no	yes	yes	no
RI_1557	LOC_Os12g35465	expressed protein	yes	Chr12	+	0.099	1	1	MSTRG.7030.2	MSTRG.7030.5	21563068	21564460	0,2,1	3,4,12	0,0,0	1,0,9	229	149	0.0,0.245,0.051	0.0,NA,0.0	0.0986667	0	yes	no	no	yes
RI_1558	LOC_Os12g35465	expressed protein	no	Chr12	+	0.093	0.859811	1	MSTRG.7030.3	MSTRG.7030.2	21563068	21567943	0,2,1	12,5,4	0,0,0	2,11,7	295	149	0.0,0.168,0.112	0.0,0.0,0.0	0.0933333	0	yes	no	no	yes
RI_1559	LOC_Os12g35465	expressed protein	no	Chr12	+	-0.654	1	1	MSTRG.7030.4	MSTRG.7030.5	21564102	21568152	0,2,1	4,0,1	0,1,2	0,0,0	3697	149	0.0,1.0,0.039	NA,1.0,1.0	0.346333	1	no	yes	yes	no
RI_156	LOC_Os03g01660	SKP1, putative, expressed	no	Chr3	-	-0.006	0.903552	1	MSTRG.10213.4	MSTRG.10213.3	404836	406115	10,29,12	7,8,4	16,17,18	8,9,4	488	149	0.304,0.525,0.478	0.379,0.366,0.579	0.435667	0.441333	no	yes	yes	no
RI_1560	LOC_Os08g40140	geranylgeranyl transferase type-2 subunit beta, putative, expressed	no	Chr8	+	0.005	1	1	LOC_Os08g40140.2	LOC_Os08g40140.1	25404021	25404642	2,1,0	77,113,62	0,1,0	89,103,64	257	149	0.015,0.005,0.0	0.0,0.006,0.0	0.00666667	0.002	yes	no	no	yes
RI_1561	LOC_Os08g20544	expressed protein	no	Chr8	-	0.046	0.180908	1	LOC_Os08g20544.1	MSTRG.21567.2	12338484	12338731	10,13,4	35,36,26	1,10,8	25,30,52	240	149	0.151,0.183,0.087	0.024,0.171,0.087	0.140333	0.094	yes	no	no	yes
RI_1563	LOC_Os03g56830	ad-003, putative, expressed	no	Chr3	-	0.046	1	1	MSTRG.12705.2	LOC_Os03g56830.1	32380933	32381540	20,13,12	0,0,0	19,23,8	1,0,0	452	149	1.0,1.0,1.0	0.862,1.0,1.0	1	0.954	yes	no	no	yes
RI_1564	LOC_Os08g44390	EF hand family protein, putative, expressed	no	Chr8	-	0.003	1	1	LOC_Os08g44390.1	LOC_Os08g44390.2	27931448	27932409	4,1,0	75,72,74	1,0,3	45,65,101	263	149	0.029,0.008,0.0	0.012,0.0,0.017	0.0123333	0.00966667	yes	no	no	yes
RI_1565	LOC_Os08g44390	EF hand family protein, putative, expressed	no	Chr8	-	0.003	1	1	LOC_Os08g44390.4	LOC_Os08g44390.1,LOC_Os08g44390.2	27933166	27934376	0,1,2	47,30,42	0,0,2	33,39,55	788	149	0.0,0.006,0.009	0.0,0.0,0.007	0.005	0.00233333	yes	no	no	yes
RI_1567	LOC_Os05g29010	POLA4 - Putative DNA polymerase alpha complex subunit, expressed	no	Chr5	-	0.058	1	1	LOC_Os05g29010.1	MSTRG.16092.4,LOC_Os05g29010.2,MSTRG.16092.1	17007635	17008018	0,1,1	8,21,2	0,0,0	17,29,12	400	149	0.0,0.017,0.157	0.0,0.0,0.0	0.058	0	yes	no	no	yes
RI_1568	LOC_Os11g36430	zinc finger, C3HC4 type domain containing protein, expressed	no	Chr11	-	0	1	1	LOC_Os11g36430.5	LOC_Os11g36430.2,LOC_Os11g36430.3,LOC_Os11g36430.1	21481295	21481875	1,2,0	368383323	1,1,0	292308307	232	149	0.002,0.003,0.0	0.002,0.002,0.0	0.00166667	0.00133333	no_difference	no_difference	no_difference	no_difference
RI_1569	LOC_Os01g40840	serine/threonine-protein kinase AFC3, putative, expressed	yes	Chr1	+	0.041	0.669962	1	LOC_Os01g40840.2	LOC_Os01g40840.1,MSTRG.1502.5,MSTRG.1502.4,MSTRG.1502.1	23091630	23091912	3,0,2	25,35,25	0,0,0	29,40,22	228	149	0.073,0.0,0.05	0.0,0.0,0.0	0.041	0	yes	no	no	yes
RI_1570	LOC_Os01g40840	serine/threonine-protein kinase AFC3, putative, expressed	yes	Chr1	+	-0.022	0.639215	1	MSTRG.1502.5,MSTRG.1502.1	LOC_Os01g40840.1,LOC_Os01g40840.2,MSTRG.1502.4	23093244	23093481	11,7,12	41,36,19	7,12,8	31,24,16	223	149	0.152,0.115,0.297	0.131,0.25,0.25	0.188	0.210333	no	yes	yes	no
RI_1571	LOC_Os05g49890	ras-related protein, putative, expressed	no	Chr5	-	0.001	1	1	LOC_Os05g49890.3	LOC_Os05g49890.1,LOC_Os05g49890.2	28623114	28623466	6,11,6	235429441528	2,4,8	175024572309	231	149	0.002,0.002,0.003	0.001,0.001,0.002	0.00233333	0.00133333	yes	no	no	yes
RI_1572	LOC_Os09g32940	expressed protein	no	Chr9	+	0.014	0.684257	1	LOC_Os09g32940.1,LOC_Os09g32940.3,LOC_Os09g32940.2,LOC_Os09g32940.4	MSTRG.23492.1	19631387	19631766	9,5,5	34,44,35	5,8,8	49,44,55	258	149	0.133,0.062,0.076	0.056,0.095,0.077	0.0903333	0.076	yes	no	no	yes
RI_1573	LOC_Os09g32940	expressed protein	no	Chr9	+	0.032	0.145174	0.901941	LOC_Os09g32940.3	LOC_Os09g32940.1,MSTRG.23492.1	19632407	19632991	12,3,1	28,42,39	3,4,1	34,31,30	328	149	0.163,0.031,0.012	0.039,0.055,0.015	0.0686667	0.0363333	yes	no	no	yes
RI_1574	LOC_Os09g32940	expressed protein	no	Chr9	+	-0.091	0.000900703	0.0409226	LOC_Os09g32940.2	LOC_Os09g32940.1,MSTRG.23492.1	19632623	19633569	9,6,5	22,24,34	12,23,8	24,17,16	645	149	0.086,0.055,0.033	0.104,0.238,0.104	0.058	0.148667	no	yes	yes	no
RI_1577	LOC_Os12g03470	alpha-N-arabinofuranosidase A, putative, expressed	no	Chr12	+	-0.333	3.31256e-06	0.00101344	LOC_Os12g03470.2,LOC_Os12g03470.5	LOC_Os12g03470.4	1359585	1359929	29,11,13	2,6,7	8,12,56	0,0,2	249	149	0.897,0.523,0.526	1.0,1.0,0.944	0.648667	0.981333	no	yes	yes	no
RI_1578	LOC_Os12g03470	alpha-N-arabinofuranosidase A, putative, expressed	no	Chr12	+	-0.007	0.908483	1	LOC_Os12g03470.5	LOC_Os12g03470.1,LOC_Os12g03470.3,LOC_Os12g03470.2,LOC_Os12g03470.4	1365174	1365474	3,6,0	225293139	3,8,5	106236425	288	149	0.007,0.01,0.0	0.014,0.017,0.006	0.00566667	0.0123333	no	yes	yes	no
RI_1579	LOC_Os02g15350	dof zinc finger domain containing protein, putative, expressed	yes	Chr2	-	-0.041	0.0445223	0.506369	LOC_Os02g15350.1,MSTRG.8176.1	MSTRG.8176.2	8590286	8591768	2,4,2	78,48,58	4,2,6	31,40,35	222	149	0.017,0.053,0.023	0.08,0.032,0.103	0.031	0.0716667	no	yes	yes	no
RI_1581	LOC_Os06g51510	expressed protein	no	Chr6	-	0	1	1	LOC_Os06g51510.2	LOC_Os06g51510.1	31208363	31209419	0,1,0	269363187	0,1,0	179291307	255	149	0.0,0.002,0.0	0.0,0.002,0.0	0.000666667	0.000666667	no_difference	no_difference	no_difference	no_difference
RI_1582	LOC_Os10g35020	glycosyltransferase, putative, expressed	no	Chr10	-	0.001	1	1	LOC_Os10g35020.1	LOC_Os10g35020.2	18682976	18685059	0,1,0	78161118	0,0,0	79123105	508	149	0.0,0.002,0.0	0.0,0.0,0.0	0.000666667	0	yes	no	no	yes
RI_1583	LOC_Os06g01650	expressed protein	no	Chr6	-	-0.002	1	1	LOC_Os06g01650.2	LOC_Os06g01650.1,MSTRG.17199.1	388172	388674	0,0,0	123153101	0,1,0	103104104	250	149	0.0,0.0,0.0	0.0,0.006,0.0	0	0.002	no	yes	yes	no
RI_1586	LOC_Os03g47610	thiamine biosynthesis protein thiC, putative, expressed	no	Chr3	+	0.039	0.335136	1	LOC_Os03g47610.8	LOC_Os03g47610.3	26957542	26959200	52,100,43	110,136,45	89,49,51	118,121,90	310	149	0.185,0.261,0.315	0.266,0.163,0.214	0.253667	0.214333	yes	no	no	yes
RI_1587	LOC_Os03g47610	thiamine biosynthesis protein thiC, putative, expressed	no	Chr3	+	-0.078	0.0481683	0.514504	LOC_Os03g47610.8	LOC_Os03g47610.4	26957542	26959200	57,105,45	4,5,5	92,53,52	1,0,5	341	149	0.862,0.902,0.797	0.976,1.0,0.82	0.853667	0.932	no	yes	yes	no
RI_1588	LOC_Os03g47610	thiamine biosynthesis protein thiC, putative, expressed	no	Chr3	+	0.007	0.832801	1	LOC_Os03g47610.8	LOC_Os03g47610.2	26957542	26959200	52,100,43	8,5,1	89,49,51	7,1,7	338	149	0.741,0.898,0.95	0.849,0.956,0.763	0.863	0.856	yes	no	no	yes
RI_1589	LOC_Os07g37760	lysine ketoglutarate reductase trans-splicing related 1, putative, expressed	no	Chr7	-	-0.033	0.565785	1	MSTRG.20286.5	MSTRG.20286.2,LOC_Os07g37760.1,MSTRG.20286.1	22653159	22653497	1,3,0	13,11,4	0,2,3	1,5,17	267	149	0.041,0.132,0.0	0.0,0.182,0.09	0.0576667	0.0906667	no	yes	yes	no
RI_1590	LOC_Os09g10710	R-interacting factor 1, putative, expressed	no	Chr9	+	0.015	0.41704	1	LOC_Os09g10710.3	LOC_Os09g10710.2,LOC_Os09g10710.1	5836660	5838673	37,41,37	73,117,74	36,39,24	100,94,67	584	149	0.115,0.082,0.113	0.084,0.096,0.084	0.103333	0.088	yes	no	no	yes
RI_1591	LOC_Os03g44140	OsWAK26 - OsWAK receptor-like protein kinase, expressed	no	Chr3	-	-0.028	0.828	1	MSTRG.12047.2	MSTRG.12047.3,LOC_Os03g44140.1	24804825	24805197	9,10,7	4,3,8	7,5,10	6,2,3	375	149	0.472,0.57,0.258	0.317,0.498,0.57	0.433333	0.461667	no	yes	yes	no
RI_1592	LOC_Os11g01340	omega-3 fatty acid desaturase, chloroplast precursor, putative, expressed	no	Chr11	-	-0.017	0.466536	1	LOC_Os11g01340.4	LOC_Os11g01340.3	203188	203904	0,1,1	46,55,71	1,0,3	27,31,37	242	149	0.0,0.011,0.009	0.022,0.0,0.048	0.00666667	0.0233333	no	yes	yes	no
RI_1593	LOC_Os11g01340	omega-3 fatty acid desaturase, chloroplast precursor, putative, expressed	no	Chr11	-	-0.5	1	1	LOC_Os11g01340.4	LOC_Os11g01340.2	203188	203904	0,0,0	1,4,3	1,0,0	0,0,2	229	149	0.0,0.0,0.0	1.0,NA,0.0	0	0.5	no	yes	yes	no
RI_1595	LOC_Os07g42700	paramyosin, putative, expressed	no	Chr7	+	-0.52	1	1	LOC_Os07g42700.1	LOC_Os07g42700.3	25564905	25565617	0,0,0	0,1,0	0,2,0	0,1,0	275	149	NA,0.0,NA	NA,0.52,NA	0	0.52	no	yes	yes	no
RI_1597	LOC_Os04g38870	14-3-3 protein, putative, expressed	no	Chr4	+	0.008	0.856127	1	LOC_Os04g38870.3	LOC_Os04g38870.1	23104519	23105264	15,11,13	118,125,78	20,11,4	111,113,82	356	149	0.051,0.036,0.065	0.07,0.039,0.02	0.0506667	0.043	yes	no	no	yes
RI_1598	LOC_Os01g27740	dnaJ domain containing protein, expressed	no	Chr1	-	-1	1	1	MSTRG.1122.1,MSTRG.1122.2	MSTRG.1122.3	15473531	15477860	0,0,0	1,5,0	0,0,1	0,0,0	1120	149	0.0,0.0,NA	NA,NA,1.0	0	1	no	yes	yes	no
RI_16	LOC_Os10g43075	expressed protein	no	Chr10	-	0.013	0.0665353	0.62063	LOC_Os10g43075.2	MSTRG.4598.4,MSTRG.4598.3,LOC_Os10g43075.1	23197039	23197373	13,9,5	162140139	1,6,9	171164127	236	149	0.048,0.039,0.022	0.004,0.023,0.043	0.0363333	0.0233333	yes	no	no	yes
RI_160	LOC_Os01g50622	DNA-binding protein DSP1, putative, expressed	no	Chr1	-	-0.004	0.915416	1	LOC_Os01g50622.3	LOC_Os01g50622.1,LOC_Os01g50622.4	29072765	29073194	1,4,3	166202184	5,5,1	140212168	263	149	0.003,0.011,0.009	0.02,0.013,0.003	0.00766667	0.012	no	yes	yes	no
RI_1603	LOC_Os08g38620	expressed protein	yes	Chr8	+	0.051	1	1	LOC_Os08g38620.3	LOC_Os08g38620.2	24410538	24411213	1,0,2	6,5,6	0,0,0	10,0,5	448	149	0.053,0.0,0.1	0.0,NA,0.0	0.051	0	yes	no	no	yes
RI_1604	LOC_Os08g38620	expressed protein	yes	Chr8	+	0.003	1	1	LOC_Os08g38620.3	LOC_Os08g38620.1	24410538	24411213	0,0,2	163,162,84	0,0,0	88100132	420	149	0.0,0.0,0.008	0.0,0.0,0.0	0.00266667	0	yes	no	no	yes
RI_1606	LOC_Os03g31070	protein kinase, putative, expressed	no	Chr3	-	0.05	0.491466	1	LOC_Os03g31070.1	MSTRG.11730.3	17705045	17706364	10,4,11	8,6,8	2,13,6	11,4,10	240	149	0.437,0.293,0.461	0.101,0.669,0.271	0.397	0.347	yes	no	no	yes
RI_1607	LOC_Os03g31070	protein kinase, putative, expressed	no	Chr3	-	-0.056	0.429949	1	MSTRG.11730.2	MSTRG.11730.3	17705205	17706539	0,0,4	5,14,9	1,0,0	1,11,13	232	149	0.0,0.0,0.222	0.391,0.0,0.0	0.074	0.130333	no	yes	yes	no
RI_1608	LOC_Os02g13400	expressed protein	no	Chr2	+	-0.033	0.723169	1	LOC_Os02g13400.2	MSTRG.8088.7,MSTRG.8088.1,LOC_Os02g13400.1	7148891	7149898	16,23,17	35,60,47	5,17,27	44,26,32	257	149	0.21,0.182,0.173	0.062,0.275,0.328	0.188333	0.221667	no	yes	yes	no
RI_1609	LOC_Os02g13400	expressed protein	no	Chr2	+	0.172	1	1	MSTRG.8088.6,MSTRG.8088.2	MSTRG.8088.9	7148891	7150512	0,0,2	2,5,1	0,0,0	9,3,0	280	149	0.0,0.0,0.516	0.0,0.0,NA	0.172	0	yes	no	no	yes
RI_161	LOC_Os01g50622	DNA-binding protein DSP1, putative, expressed	no	Chr1	-	-0.167	0.263818	1	LOC_Os01g50622.3	LOC_Os01g50622.2	29072765	29073194	1,4,3	10,10,9	5,5,1	9,2,9	237	149	0.059,0.201,0.173	0.259,0.611,0.065	0.144333	0.311667	no	yes	yes	no
RI_1610	LOC_Os05g09630	homeobox domain containing protein, expressed	no	Chr5	+	0.002	0.369486	1	LOC_Os05g09630.1	MSTRG.15668.2,MSTRG.15668.1	5438447	5438991	8,4,1	90,97,48	1,4,1	53,42,50	453	149	0.028,0.013,0.007	0.006,0.03,0.007	0.016	0.0143333	yes	no	no	yes
RI_1613	LOC_Os02g10970	peptidyl-prolyl cis-trans isomerase, putative, expressed	no	Chr2	+	-0.001	1	1	LOC_Os02g10970.3,LOC_Os02g10970.1	MSTRG.7980.2,MSTRG.7980.1	5832184	5833339	0,0,0	155,216,91	1,0,0	154178132	232	149	0.0,0.0,0.0	0.004,0.0,0.0	0	0.00133333	no	yes	yes	no
RI_1614	LOC_Os02g55210	carboxyl-terminal proteinase, putative, expressed	no	Chr2	-	0.485	1	1	MSTRG.9932.2	LOC_Os02g55210.1	33816696	33817023	2,0,0	0,0,0	0,2,0	0,1,0	281	149	1.0,NA,NA	NA,0.515,NA	1	0.515	yes	no	no	yes
RI_1617	LOC_Os12g24040	glycosyl hydrolase family 9 protein, expressed	no	Chr12	+	-0.007	1	1	LOC_Os12g24040.1	MSTRG.6756.2	13664561	13664789	0,0,0	34,24,25	0,1,0	22,25,35	276	149	0.0,0.0,0.0	0.0,0.021,0.0	0	0.007	no	yes	yes	no
RI_1618	LOC_Os04g26400	expressed protein	no	Chr4	-	-0.185	0.000168981	0.0151513	MSTRG.13626.5	MSTRG.13626.2	15388678	15390135	2,0,0	19,18,9	1,4,4	8,5,10	231	149	0.064,0.0,0.0	0.075,0.34,0.205	0.0213333	0.206667	no	yes	yes	no
RI_1619	LOC_Os04g26400	expressed protein	no	Chr4	-	0.266	0.584479	1	MSTRG.13626.2	MSTRG.13626.4	15388890	15390135	4,4,1	14,7,0	4,3,7	4,12,5	1108	149	0.037,0.071,1.0	0.119,0.033,0.158	0.369333	0.103333	yes	no	no	yes
RI_1620	LOC_Os08g05830	transaldolase, putative, expressed	no	Chr8	-	0.016	0.00139077	0.0547575	LOC_Os08g05830.2,LOC_Os08g05830.3	LOC_Os08g05830.1	3130219	3130860	30,58,19	202303111	15,21,21	194233174	655	149	0.033,0.042,0.037	0.017,0.02,0.027	0.0373333	0.0213333	yes	no	no	yes
RI_1621	LOC_Os08g05830	transaldolase, putative, expressed	no	Chr8	-	0.205	0.46949	1	LOC_Os08g05830.2,LOC_Os08g05830.3	MSTRG.21144.1	3130219	3130860	16,25,6	17,12,0	4,12,10	7,4,5	507	149	0.217,0.38,1.0	0.144,0.469,0.37	0.532333	0.327667	yes	no	no	yes
RI_1623	LOC_Os02g31140	major ampullate spidroin 2-2, putative, expressed	no	Chr2	-	-0.296	0.00165303	0.0595441	LOC_Os02g31140.1	MSTRG.8655.4	18639135	18640119	3,7,4	1,6,2	2,1,5	0,0,2	196	149	0.695,0.47,0.603	1.0,1.0,0.655	0.589333	0.885	no	yes	yes	no
RI_1624	LOC_Os03g63870	expressed protein	no	Chr3	+	0.379	0.000928601	0.0413716	LOC_Os03g63870.2	LOC_Os03g63870.1,LOC_Os03g63870.3	36095673	36096044	16,15,22	0,4,3	18,21,18	8,16,11	380	149	1.0,0.595,0.742	0.469,0.34,0.391	0.779	0.4	yes	no	no	yes
RI_1625	LOC_Os01g29180	expressed protein	no	Chr1	-	0.232	0.695225	1	LOC_Os01g29180.1	LOC_Os01g29180.2	16346971	16347986	1,4,0	0,14,2	0,1,3	2,1,5	495	149	1.0,0.079,0.0	0.0,0.231,0.153	0.359667	0.128	yes	no	no	yes
RI_1626	LOC_Os04g09450	expressed protein	yes	Chr4	-	0.007	0.974072	1	MSTRG.13330.2	MSTRG.13330.3,MSTRG.13330.1	5059607	5059855	12,13,6	13,6,9	13,6,11	12,7,8	239	149	0.365,0.575,0.294	0.403,0.348,0.462	0.411333	0.404333	yes	no	no	yes
RI_1627	LOC_Os12g34440	expressed protein	yes	Chr12	+	0.043	1	1	MSTRG.6992.4	MSTRG.6992.5,MSTRG.6992.3	20862619	20863679	0,0,5	0,0,1	1,6,4	3,7,0	984	149	NA,NA,0.431	0.048,0.115,1.0	0.431	0.387667	yes	no	no	yes
RI_1628	LOC_Os12g34440	expressed protein	no	Chr12	+	-0.059	0.705022	1	MSTRG.6992.1	MSTRG.6992.4	20862619	20864016	0,0,5	5,1,0	2,0,3	4,4,0	350	149	0.0,0.0,1.0	0.176,0.0,1.0	0.333333	0.392	no	yes	yes	no
RI_1629	LOC_Os11g37730	glutathione S-transferase, N-terminal domain containing protein, expressed	no	Chr11	+	-0.003	1	1	LOC_Os11g37730.2	LOC_Os11g37730.1	22306161	22306437	0,2,0	104,100,89	1,0,2	59,69,119	290	149	0.0,0.01,0.0	0.009,0.0,0.009	0.00333333	0.006	no	yes	yes	no
RI_1631	LOC_Os04g32950	calreticulin precursor protein, putative, expressed	no	Chr4	-	-0.001	1	1	LOC_Os04g32950.3	LOC_Os04g32950.4,LOC_Os04g32950.2,LOC_Os04g32950.1	19913890	19914195	1,2,1	250455438	2,5,1	524554386	265	149	0.002,0.002,0.001	0.002,0.005,0.001	0.00166667	0.00266667	no	yes	yes	no
RI_1632	LOC_Os04g32950	calreticulin precursor protein, putative, expressed	yes	Chr4	-	0.139	1	1	MSTRG.13809.5,LOC_Os04g32950.3,LOC_Os04g32950.1	LOC_Os04g32950.4	19914306	19915436	4,2,1	0,0,0	0,2,4	0,0,1	228	149	1.0,1.0,1.0	NA,1.0,0.723	1	0.8615	yes	no	no	yes
RI_1633	LOC_Os04g59450	CAMK_CAMK_like.28 - CAMK includes calcium/calmodulin depedent protein kinases, expressed	no	Chr4	+	-0.009	1	1	LOC_Os04g59450.2	LOC_Os04g59450.1	35344697	35345401	0,0,1	20,39,40	1,0,0	14,53,58	232	149	0.0,0.0,0.016	0.044,0.0,0.0	0.00533333	0.0146667	no	yes	yes	no
RI_1636	LOC_Os01g74350	soluble inorganic pyrophosphatase, putative, expressed	no	Chr1	-	0.015	0.611729	1	MSTRG.3328.2	MSTRG.3328.3	43074634	43076203	2,3,0	1,5,2	2,3,2	4,6,2	945	149	0.24,0.086,0.0	0.073,0.073,0.136	0.108667	0.094	yes	no	no	yes
RI_1637	LOC_Os04g25560	OsSCP23 - Putative Serine Carboxypeptidase homologue, expressed	no	Chr4	-	0.002	1	1	LOC_Os04g25560.2	LOC_Os04g25560.1,MSTRG.13618.3	14813854	14814255	0,1,0	32,51,20	0,0,0	44,70,49	390	149	0.0,0.007,0.0	0.0,0.0,0.0	0.00233333	0	yes	no	no	yes
RI_1638	LOC_Os07g43170	adenylate kinase, putative, expressed	no	Chr7	-	0.003	1	1	LOC_Os07g43170.2,LOC_Os07g43170.1	LOC_Os07g43170.3	25879486	25879819	2,1,2	82,117,82	3,1,0	131,93,80	352	149	0.01,0.004,0.01	0.01,0.005,0.0	0.008	0.005	yes	no	no	yes
RI_164	LOC_Os09g08370	retrotransposon protein, putative, Ty3-gypsy subclass, expressed	no	Chr9	-	-0.123	0.677231	1	LOC_Os09g08370.3	LOC_Os09g08370.2	4341029	4342238	1,2,1	4,9,7	2,2,1	3,3,5	230	149	0.139,0.126,0.085	0.302,0.302,0.115	0.116667	0.239667	no	yes	yes	no
RI_1640	LOC_Os12g16524	glutaredoxin-C8 precursor, putative, expressed	no	Chr12	+	0.011	0.720226	1	LOC_Os12g16524.1	LOC_Os12g16524.3	9466242	9468318	4,4,2	24,32,20	0,2,0	27,30,20	1415	149	0.017,0.013,0.01	0.0,0.007,0.0	0.0133333	0.00233333	yes	no	no	yes
RI_1642	LOC_Os08g08120	B-box zinc finger family protein, putative, expressed	no	Chr8	-	0.155	0.00391441	0.111701	LOC_Os08g08120.3	LOC_Os08g08120.1	4611456	4611916	0,4,9	1,1,0	0,1,3	2,2,0	310	149	0.0,0.658,1.0	0.0,0.194,1.0	0.552667	0.398	yes	no	no	yes
RI_1643	LOC_Os04g34610	expressed protein	no	Chr4	-	0.164	0.327578	1	MSTRG.13903.2	MSTRG.13903.3,MSTRG.13903.1	20944393	20944647	1,7,4	2,5,0	1,2,3	3,1,2	236	149	0.24,0.469,1.0	0.174,0.558,0.486	0.569667	0.406	yes	no	no	yes
RI_1645	LOC_Os02g04520	AGG2, putative, expressed	no	Chr2	+	-0.002	1	1	LOC_Os02g04520.2	LOC_Os02g04520.1	2007231	2009320	0,1,0	36,23,21	0,3,0	28,23,21	1751	149	0.0,0.004,0.0	0.0,0.011,0.0	0.00133333	0.00366667	no	yes	yes	no
RI_1646	LOC_Os09g15820	aldose 1-epimerase, putative, expressed	no	Chr9	-	0.001	1	1	LOC_Os09g15820.2	LOC_Os09g15820.1,MSTRG.22872.1	9657598	9657840	0,1,0	8,28,9	0,1,0	22,31,29	225	149	0.0,0.023,0.0	0.0,0.021,0.0	0.00766667	0.007	yes	no	no	yes
RI_165	LOC_Os09g08370	retrotransposon protein, putative, Ty3-gypsy subclass, expressed	no	Chr9	-	0.363	0.153214	0.930841	LOC_Os09g08370.3	LOC_Os09g08370.1	4341029	4342238	2,2,1	1,2,0	2,2,1	2,3,3	236	149	0.558,0.387,1.0	0.387,0.296,0.174	0.648333	0.285667	yes	no	no	yes
RI_1650	LOC_Os04g41040	DNA-directed RNA polymerases I, II, and III subunit RPABC1, putative, expressed	no	Chr4	-	-0.003	1	1	LOC_Os04g41040.2	LOC_Os04g41040.1	24352390	24354656	0,0,0	54,129,38	1,3,2	61,143,34	1784	149	0.0,0.0,0.0	0.001,0.002,0.005	0	0.00266667	no	yes	yes	no
RI_1652	LOC_Os01g12340	retrotransposon protein, putative, unclassified, expressed	no	Chr1	-	0.197	0.385097	1	MSTRG.604.2,MSTRG.604.3,MSTRG.604.4	MSTRG.604.5	6739663	6740028	1,2,6	7,3,1	2,5,4	12,8,10	225	149	0.086,0.306,0.799	0.099,0.293,0.209	0.397	0.200333	yes	no	no	yes
RI_1653	LOC_Os01g12340	retrotransposon protein, putative, unclassified, expressed	no	Chr1	-	0.031	0.687721	1	MSTRG.604.2,MSTRG.604.5	MSTRG.604.3,MSTRG.604.4	6740286	6740745	22,14,34	28,30,16	27,14,18	28,13,32	395	149	0.229,0.15,0.445	0.267,0.289,0.175	0.274667	0.243667	yes	no	no	yes
RI_1654	LOC_Os07g46820	CUG-BP- and ETR-3-like factor 5, putative, expressed	no	Chr7	-	0.02	1	1	MSTRG.20761.3,LOC_Os07g46820.1,LOC_Os07g46820.2	MSTRG.20761.4	27987553	27988000	2,0,0	21,25,23	0,0,0	8,14,21	219	149	0.061,0.0,0.0	0.0,0.0,0.0	0.0203333	0	yes	no	no	yes
RI_1655	LOC_Os09g01600	expressed protein	no	Chr9	+	0.461	0.184713	1	LOC_Os09g01600.1	LOC_Os09g01600.2,MSTRG.22547.1,LOC_Os09g01600.4,LOC_Os09g01600.3	424946	426727	0,5,1	1,1,0	2,1,0	6,2,3	390	149	0.0,0.656,1.0	0.113,0.16,0.0	0.552	0.091	yes	no	no	yes
RI_1656	LOC_Os07g47940	expressed protein	no	Chr7	-	-0.044	0.7819	1	MSTRG.20823.1	MSTRG.20823.3,MSTRG.20823.4	28632850	28633217	2,7,15	7,0,1	6,17,4	5,3,0	263	149	0.139,1.0,0.895	0.405,0.762,1.0	0.678	0.722333	no	yes	yes	no
RI_1657	LOC_Os01g40120	expressed protein	no	Chr1	-	1	1	1	MSTRG.1472.1	LOC_Os01g40120.1	22634777	22636024	1,0,0	0,0,0	0,0,0	0,1,0	875	149	1.0,NA,NA	NA,0.0,NA	1	0	yes	no	no	yes
RI_1658	LOC_Os03g62510	amine oxidase, flavin-containing, domain containing protein, expressed	no	Chr3	-	-0.053	0.0039257	0.111701	LOC_Os03g62510.1	MSTRG.13055.3,MSTRG.13055.4,LOC_Os03g62510.2	35393562	35394080	0,0,2	27,34,29	1,2,7	24,32,26	253	149	0.0,0.0,0.039	0.024,0.036,0.137	0.013	0.0656667	no	yes	yes	no
RI_166	LOC_Os12g15590	heat shock protein DnaJ, putative, expressed	no	Chr12	-	0.181	0.119904	0.830252	LOC_Os12g15590.1,LOC_Os12g15590.2	MSTRG.6570.1	8906425	8906992	7,6,1	0,0,0	4,7,13	4,0,0	177	149	1.0,1.0,1.0	0.457,1.0,1.0	1	0.819	yes	no	no	yes
RI_1660	LOC_Os10g13630	expressed protein	no	Chr10	+	0.065	1	1	LOC_Os10g13630.3	LOC_Os10g13630.1,MSTRG.3589.3	7386044	7386385	1,2,0	5,2,1	2,0,0	3,9,7	250	149	0.107,0.373,0.0	0.284,0.0,0.0	0.16	0.0946667	yes	no	no	yes
RI_1661	LOC_Os01g13770	DUF250 domain containing protein, putative, expressed	no	Chr1	-	-0.005	1	1	LOC_Os01g13770.2	LOC_Os01g13770.3,LOC_Os01g13770.1	7719448	7719822	0,2,3	240280147	3,8,1	197217298	306	149	0.0,0.003,0.01	0.007,0.018,0.002	0.00433333	0.009	no	yes	yes	no
RI_1663	LOC_Os06g09450	sucrose synthase, putative, expressed	no	Chr6	-	0	1	1	LOC_Os06g09450.8	LOC_Os06g09450.6,LOC_Os06g09450.7,LOC_Os06g09450.4,LOC_Os06g09450.5,LOC_Os06g09450.2,LOC_Os06g09450.1,LOC_Os06g09450.3	4796285	4797178	4,1,2	353241463372	4,5,0	398342003219	246	149	0.001,0.0,0.0	0.001,0.001,0.0	0.000333333	0.000666667	no_difference	no_difference	no_difference	no_difference
RI_1664	LOC_Os02g46260	OsSCP9 - Putative Serine Carboxypeptidase homologue, expressed	no	Chr2	+	0.012	0.536396	1	LOC_Os02g46260.3	LOC_Os02g46260.1	28215893	28216246	3,1,6	90,120,31	4,4,5	72,85,89	269	149	0.018,0.005,0.097	0.03,0.025,0.03	0.04	0.0283333	yes	no	no	yes
RI_1665	LOC_Os02g46260	OsSCP9 - Putative Serine Carboxypeptidase homologue, expressed	no	Chr2	+	0.006	0.174019	0.991968	LOC_Os02g46260.4	LOC_Os02g46260.3	28215893	28216546	8,8,1	106,116,63	5,5,0	86,97,94	403	149	0.027,0.025,0.006	0.021,0.019,0.0	0.0193333	0.0133333	yes	no	no	yes
RI_1667	LOC_Os09g12730	RNA recognition motif containing protein, expressed	no	Chr9	-	-0.055	1	1	MSTRG.22797.1	LOC_Os09g12730.2	7299969	7300555	0,0,0	9,10,1	0,2,0	2,6,4	250	149	0.0,0.0,0.0	0.0,0.166,0.0	0	0.0553333	no	yes	yes	no
RI_1668	LOC_Os03g12010	expressed protein	no	Chr3	+	-0.011	0.965301	1	LOC_Os03g12010.3,MSTRG.10837.4,LOC_Os03g12010.2	MSTRG.10837.6,MSTRG.10837.5	6292917	6294043	9,8,8	24,29,19	18,6,7	26,33,21	218	149	0.204,0.159,0.223	0.321,0.111,0.186	0.195333	0.206	no	yes	yes	no
RI_1669	LOC_Os03g12010	expressed protein	no	Chr3	+	-0.045	0.0283993	0.38591	MSTRG.10837.6,MSTRG.10837.5	LOC_Os03g12010.1	6293052	6294043	9,7,8	12,25,18	15,20,13	18,20,19	947	149	0.106,0.042,0.065	0.116,0.136,0.097	0.071	0.116333	no	yes	yes	no
RI_167	LOC_Os10g36530	mutS domain V family protein, expressed	no	Chr10	+	0.088	0.295449	1	LOC_Os10g36530.1	MSTRG.4245.4,MSTRG.4245.5,MSTRG.4245.3	19547742	19548518	6,9,3	14,25,2	5,7,1	16,14,14	555	149	0.103,0.088,0.287	0.077,0.118,0.019	0.159333	0.0713333	yes	no	no	yes
RI_1672	LOC_Os06g50724	START domain containing protein, expressed	no	Chr6	-	0.464	1	1	MSTRG.19040.3	MSTRG.19040.5	30686316	30687742	3,2,0	2,0,0	1,2,0	1,6,0	241	149	0.481,1.0,NA	0.382,0.171,NA	0.7405	0.2765	yes	no	no	yes
RI_1674	LOC_Os06g50724	START domain containing protein, expressed	no	Chr6	-	0.325	1	1	MSTRG.19040.3	MSTRG.19040.6	30686316	30687742	3,2,1	0,0,0	1,2,0	0,1,0	553	149	1.0,1.0,1.0	1.0,0.35,NA	1	0.675	yes	no	no	yes
RI_1675	LOC_Os06g50724	START domain containing protein, expressed	no	Chr6	-	-0.021	1	1	MSTRG.19040.6	MSTRG.19040.7,MSTRG.19040.4,MSTRG.19040.5,MSTRG.19040.2,MSTRG.19040.3,MSTRG.19040.1,MSTRG.19040.12,MSTRG.19040.8,MSTRG.19040.9,MSTRG.19040.10,MSTRG.19040.14,MSTRG.19040.11	30689852	30690109	5,3,0	10,20,0	0,2,0	3,1,1	229	149	0.245,0.089,NA	0.0,0.565,0.0	0.167	0.188333	no	yes	yes	no
RI_1677	LOC_Os08g06110	MYB family transcription factor, putative, expressed	no	Chr8	+	0.056	0.23858	1	LOC_Os08g06110.4	LOC_Os08g06110.2	3366140	3366597	6,5,4	9,9,9	2,3,3	5,12,6	310	149	0.243,0.211,0.176	0.161,0.107,0.194	0.21	0.154	yes	no	no	yes
RI_1678	LOC_Os03g03470	expressed protein	no	Chr3	-	-0.132	1	1	LOC_Os03g03470.2	LOC_Os03g03470.3	1499618	1500265	2,5,4	0,2,0	3,4,2	0,0,0	243	149	1.0,0.605,1.0	1.0,1.0,1.0	0.868333	1	no	yes	yes	no
RI_168	LOC_Os10g36530	mutS domain V family protein, expressed	no	Chr10	+	0.05	1	1	LOC_Os10g36530.1	LOC_Os10g36530.2	19547742	19548518	0,0,2	2,18,4	0,0,0	4,2,3	427	149	0.0,0.0,0.149	0.0,0.0,0.0	0.0496667	0	yes	no	no	yes
RI_1680	LOC_Os04g42520	phosphoribosyl transferase, putative, expressed	yes	Chr4	+	-0.004	1	1	LOC_Os04g42520.3,LOC_Os04g42520.2	LOC_Os04g42520.1	25168832	25169890	1,1,3	21,41,20	2,1,3	13,25,25	998	149	0.007,0.004,0.022	0.022,0.006,0.018	0.011	0.0153333	no	yes	yes	no
RI_1681	LOC_Os09g12770	Myb-like DNA-binding domain containing protein, putative, expressed	no	Chr9	+	0.095	1	1	LOC_Os09g12770.1	LOC_Os09g12770.2	7332389	7333290	0,2,0	2,3,2	0,0,0	1,1,5	251	149	0.0,0.284,0.0	0.0,0.0,0.0	0.0946667	0	yes	no	no	yes
RI_1682	MSTRG.22931	-	no	Chr9	-	0.035	0.343625	1	MSTRG.22931.1	MSTRG.22931.2	11531175	11533625	3,3,4	0,0,1	1,4,1	0,2,0	1855	149	1.0,1.0,0.243	1.0,0.138,1.0	0.747667	0.712667	yes	no	no	yes
RI_1685	LOC_Os02g01490	expressed protein	no	Chr2	+	0.039	0.179968	1	MSTRG.7439.1,LOC_Os02g01490.1	MSTRG.7439.2	284232	284547	84,100,68	3,0,2	57,57,76	5,2,1	292	149	0.935,1.0,0.946	0.853,0.936,0.975	0.960333	0.921333	yes	no	no	yes
RI_1686	LOC_Os12g39420	nucleobase-ascorbate transporter, putative, expressed	no	Chr12	+	-0.257	1	1	LOC_Os12g39420.4	LOC_Os12g39420.1	24246023	24247023	1,7,11	1,0,0	4,5,1	0,0,0	501	149	0.229,1.0,1.0	1.0,1.0,1.0	0.743	1	no	yes	yes	no
RI_1687	LOC_Os12g39420	nucleobase-ascorbate transporter, putative, expressed	no	Chr12	+	-0.316	1	1	LOC_Os12g39420.6	LOC_Os12g39420.3	24246763	24247511	0,2,0	7,18,0	0,5,0	15,0,15	465	149	0.0,0.034,NA	0.0,1.0,0.0	0.017	0.333333	no	yes	yes	no
RI_1688	LOC_Os02g06010	integral membrane protein, putative, expressed	no	Chr2	+	0.12	1	1	MSTRG.7709.3,MSTRG.7709.7	MSTRG.7709.1	2998629	3000384	3,7,2	7,5,5	1,0,0	5,0,0	473	149	0.119,0.306,0.112	0.059,NA,NA	0.179	0.059	yes	no	no	yes
RI_1689	LOC_Os02g06010	integral membrane protein, putative, expressed	no	Chr2	+	0.163	0.000665962	0.0352335	MSTRG.7709.3,MSTRG.7709.7	MSTRG.7709.4,MSTRG.7709.5	2998629	3000384	5,7,2	1,5,7	1,0,0	4,2,2	1359	149	0.354,0.133,0.03	0.027,0.0,0.0	0.172333	0.009	yes	no	no	yes
RI_1690	LOC_Os10g36250	tetratricopeptide repeat, putative, expressed	no	Chr10	-	-0.011	1	1	MSTRG.4233.3,MSTRG.4233.2	LOC_Os10g36250.1	19375404	19375879	0,0,0	9,6,4	0,0,1	5,3,19	234	149	0.0,0.0,0.0	0.0,0.0,0.032	0	0.0106667	no	yes	yes	no
RI_1691	LOC_Os05g41110	ribosomal protein L7Ae, putative, expressed	no	Chr5	+	0	1	1	LOC_Os05g41110.1	LOC_Os05g41110.2	24079439	24079952	2,2,0	7791363392	1,4,0	9861494645	237	149	0.002,0.001,0.0	0.001,0.002,0.0	0.001	0.001	no_difference	no_difference	no_difference	no_difference
RI_1692	LOC_Os07g46700	zinc finger, RING-type, putative, expressed	no	Chr7	-	0.004	1	1	LOC_Os07g46700.4	LOC_Os07g46700.3	27915736	27918828	1,0,2	15,12,28	0,0,0	19,19,26	1920	149	0.005,0.0,0.006	0.0,0.0,0.0	0.00366667	0	yes	no	no	yes
RI_1694	LOC_Os01g19150	CGMC_GSK.3 - CGMC includes CDA, MAPK, GSK3, and CLKC kinases, expressed	no	Chr1	+	-0.01	0.413327	1	LOC_Os01g19150.3,LOC_Os01g19150.4	LOC_Os01g19150.1,LOC_Os01g19150.2,LOC_Os01g19150.5	10824645	10825051	5,17,5	161176165	7,13,8	111155136	222	149	0.02,0.061,0.02	0.041,0.053,0.038	0.0336667	0.044	no	yes	yes	no
RI_1695	LOC_Os01g19150	CGMC_GSK.3 - CGMC includes CDA, MAPK, GSK3, and CLKC kinases, expressed	no	Chr1	+	0.004	1	1	LOC_Os01g19150.2	LOC_Os01g19150.1,LOC_Os01g19150.3,LOC_Os01g19150.5	10826082	10826356	2,3,5	276280342	0,2,1	205227226	236	149	0.005,0.007,0.009	0.0,0.006,0.003	0.007	0.003	yes	no	no	yes
RI_1696	LOC_Os01g07070	transposon protein, putative, CACTA, En/Spm sub-class, expressed	no	Chr1	+	-0.037	0.974506	1	LOC_Os01g07070.3	MSTRG.313.5	3327140	3327345	9,15,3	22,26,19	2,6,7	14,12,8	264	149	0.188,0.246,0.082	0.075,0.22,0.331	0.172	0.208667	no	yes	yes	no
RI_1697	LOC_Os01g57020	expressed protein	no	Chr1	+	0.031	0.487013	1	MSTRG.2338.1	MSTRG.2338.2	32939155	32940257	0,1,6	1,1,0	2,0,1	0,3,2	543	149	0.0,0.215,1.0	1.0,0.0,0.121	0.405	0.373667	yes	no	no	yes
RI_1698	LOC_Os05g50750	AAA family ATPase, putative, expressed	no	Chr5	-	-0.002	1	1	LOC_Os05g50750.2	LOC_Os05g50750.1	29093547	29094306	4,0,3	782775958	0,3,7	602675659	231	149	0.003,0.0,0.002	0.0,0.003,0.007	0.00166667	0.00333333	no	yes	yes	no
RI_1699	LOC_Os05g50750	AAA family ATPase, putative, expressed	no	Chr5	-	-0.002	0.937581	1	LOC_Os05g50750.1,LOC_Os05g50750.2,LOC_Os05g50750.3	MSTRG.17104.1	29095900	29096397	75,98,89	7,4,14	62,74,68	3,4,13	220	149	0.879,0.943,0.812	0.933,0.926,0.78	0.878	0.879667	no	yes	yes	no
RI_17	LOC_Os05g01190	transposon protein, putative, unclassified, expressed	no	Chr5	+	-0.293	1	1	MSTRG.15264.1	MSTRG.15264.2	147270	148409	6,3,3	0,3,0	3,0,4	0,0,0	1073	149	1.0,0.122,1.0	1.0,NA,1.0	0.707333	1	no	yes	yes	no
RI_1701	LOC_Os05g48880	expressed protein	no	Chr5	-	0.008	1	1	LOC_Os05g48880.1,LOC_Os05g48880.2	MSTRG.16989.3	28040686	28041614	0,0,1	4,9,7	0,0,0	5,4,2	854	149	0.0,0.0,0.024	0.0,0.0,0.0	0.008	0	yes	no	no	yes
RI_1705	LOC_Os07g11380	RAL4 - Seed allergenic protein RA5/RA14/RA17 precursor, expressed	no	Chr7	-	-0.01	0.40172	1	LOC_Os07g11380.1	LOC_Os07g11380.2	6258912	6259695	155126371	19,1,42	160145114	12,13,5	246	149	0.832,0.987,0.843	0.89,0.871,0.932	0.887333	0.897667	no	yes	yes	no
RI_1706	LOC_Os10g11810	dehydrogenase, putative, expressed	no	Chr10	+	0	1	1	LOC_Os10g11810.3	LOC_Os10g11810.2,LOC_Os10g11810.1	6542229	6542721	1,3,0	134,154,99	2,1,0	89115135	299	149	0.004,0.01,0.0	0.011,0.004,0.0	0.00466667	0.005	no_difference	no_difference	no_difference	no_difference
RI_1707	LOC_Os04g34460	PAP fibrillin family domain containing protein, expressed	no	Chr4	+	-0.005	0.52477	1	MSTRG.13898.2	LOC_Os04g34460.1	20874415	20875074	2,5,5	12,19,6	4,4,8	8,15,15	586	149	0.041,0.063,0.175	0.113,0.063,0.119	0.093	0.0983333	no	yes	yes	no
RI_1708	LOC_Os02g27620	endonuclease/exonuclease/phosphatase family domain containing protein, expressed	no	Chr2	-	-0.001	1	1	LOC_Os02g27620.2	LOC_Os02g27620.1,MSTRG.8538.1	16362317	16363332	1,0,0	51,85,45	1,0,1	42,57,60	913	149	0.003,0.0,0.0	0.004,0.0,0.003	0.001	0.00233333	no	yes	yes	no
RI_1709	LOC_Os03g15690	phosphate carrier protein, mitochondrial precursor, putative, expressed	no	Chr3	+	0.004	0.675556	1	LOC_Os03g15690.2	MSTRG.11038.2,LOC_Os03g15690.1	8656386	8657508	3,1,2	86,78,33	2,0,3	64,65,53	269	149	0.019,0.007,0.032	0.017,0.0,0.03	0.0193333	0.0156667	yes	no	no	yes
RI_171	LOC_Os08g21590	phosphatidylinositol 3-kinase, root isoform, putative, expressed	yes	Chr8	-	0.03	0.558807	1	LOC_Os08g21590.1	MSTRG.21584.5,MSTRG.21584.7	12873293	12874470	1,6,4	9,13,4	0,4,3	3,12,4	639	149	0.025,0.097,0.189	0.0,0.072,0.149	0.103667	0.0736667	yes	no	no	yes
RI_1711	LOC_Os03g04960	cysteinyl-tRNA synthetase, putative, expressed	no	Chr3	-	0.001	1	1	LOC_Os03g04960.5	LOC_Os03g04960.4,LOC_Os03g04960.1,LOC_Os03g04960.2,LOC_Os03g04960.3	2397641	2398086	2,1,0	270293140	1,0,0	201238217	264	149	0.004,0.002,0.0	0.003,0.0,0.0	0.002	0.001	yes	no	no	yes
RI_1712	LOC_Os03g04960	cysteinyl-tRNA synthetase, putative, expressed	no	Chr3	-	-0.002	1	1	LOC_Os03g04960.4	LOC_Os03g04960.5,LOC_Os03g04960.1,LOC_Os03g04960.2	2399040	2399777	1,1,1	228315137	2,6,1	232215178	660	149	0.001,0.001,0.002	0.002,0.006,0.001	0.00133333	0.003	no	yes	yes	no
RI_1713	LOC_Os03g04960	cysteinyl-tRNA synthetase, putative, expressed	no	Chr3	-	-0.031	0.0645587	0.610603	LOC_Os03g04960.4	LOC_Os03g04960.3	2399040	2399777	1,1,1	12,4,3	2,6,1	16,9,6	293	149	0.041,0.113,0.145	0.06,0.253,0.078	0.0996667	0.130333	no	yes	yes	no
RI_1714	LOC_Os05g41120	endoplasmic reticulum-Golgi intermediate compartment protein 3, putative, expressed	no	Chr5	+	-0.013	0.238274	1	LOC_Os05g41120.2	LOC_Os05g41120.1	24085028	24086116	4,1,2	49,37,39	6,5,6	68,32,29	1080	149	0.011,0.004,0.007	0.012,0.021,0.028	0.00733333	0.0203333	no	yes	yes	no
RI_1716	LOC_Os11g02610	BTBN20 - Bric-a-Brac, Tramtrack, Broad Complex BTB domain with non-phototropic hypocotyl 3 NPH3 and coiled-coil domains, expressed	no	Chr11	-	0.037	0.210992	1	LOC_Os11g02610.2	LOC_Os11g02610.1	823416	825487	6,0,0	23,29,9	0,0,0	7,12,24	308	149	0.112,0.0,0.0	0.0,0.0,0.0	0.0373333	0	yes	no	no	yes
RI_1718	LOC_Os02g55670	expressed protein	no	Chr2	-	-0.5	1	1	LOC_Os02g55670.2,MSTRG.9964.15,MSTRG.9964.9,MSTRG.9964.16,MSTRG.9964.2,MSTRG.9964.1	MSTRG.9964.18	34098559	34099015	0,0,4	1,0,0	0,0,5	0,0,0	299	149	0.0,NA,1.0	NA,NA,1.0	0.5	1	no	yes	yes	no
RI_1720	LOC_Os05g34900	wound-responsive family protein, putative, expressed	no	Chr5	-	0.006	0.333903	1	MSTRG.16349.4	MSTRG.16349.3	20733942	20737416	5,25,6	79,65,114	3,15,6	77,66,78	1297	149	0.007,0.042,0.006	0.004,0.025,0.009	0.0183333	0.0126667	yes	no	no	yes
RI_1721	LOC_Os05g34900	wound-responsive family protein, putative, expressed	no	Chr5	-	0.073	0.727178	1	MSTRG.16349.1	MSTRG.16349.5	20733942	20737415	5,25,6	5,4,1	3,15,6	1,7,2	1302	149	0.103,0.417,0.407	0.256,0.197,0.256	0.309	0.236333	yes	no	no	yes
RI_1722	LOC_Os05g34900	wound-responsive family protein, putative, expressed	yes	Chr5	-	0.067	1	1	MSTRG.16349.3	MSTRG.16349.6	20735168	20737416	0,1,0	5,2,1	0,0,0	1,0,0	295	149	0.0,0.202,0.0	0.0,NA,NA	0.0673333	0	yes	no	no	yes
RI_1724	LOC_Os12g27520	serine/threonine-protein kinase AFC2, putative, expressed	yes	Chr12	-	-0.002	0.857638	1	LOC_Os12g27520.4	LOC_Os12g27520.1,MSTRG.6827.1	16196944	16197252	23,13,16	266268204	28,11,16	268273201	235	149	0.052,0.03,0.047	0.062,0.025,0.048	0.043	0.045	no	yes	yes	no
RI_1725	LOC_Os01g61720	IQ calmodulin-binding motif domain containing protein, expressed	no	Chr1	-	-0.001	1	1	LOC_Os01g61720.9	LOC_Os01g61720.3,LOC_Os01g61720.10,LOC_Os01g61720.8,LOC_Os01g61720.4,LOC_Os01g61720.7,LOC_Os01g61720.6,LOC_Os01g61720.1,LOC_Os01g61720.2,MSTRG.2601.1	35711095	35712207	0,0,0	187183371	0,0,2	198204170	649	149	0.0,0.0,0.0	0.0,0.0,0.003	0	0.001	no	yes	yes	no
RI_1727	LOC_Os01g52640	suppressor of phythchrome A, putative, expressed	no	Chr1	+	-0.012	0.802874	1	LOC_Os01g52640.3	MSTRG.2062.1	30261013	30261600	5,6,2	41,42,25	6,4,3	33,24,39	277	149	0.062,0.071,0.041	0.089,0.082,0.04	0.058	0.0703333	no	yes	yes	no
RI_1728	LOC_Os01g52640	suppressor of phythchrome A, putative, expressed	no	Chr1	+	-0.018	1	1	LOC_Os01g52640.3	MSTRG.2062.2	30261013	30261600	0,0,0	14,25,7	0,1,0	15,10,4	254	149	0.0,0.0,0.0	0.0,0.055,0.0	0	0.0183333	no	yes	yes	no
RI_1729	LOC_Os07g07260	glutamine-dependent NAD, putative, expressed	no	Chr7	+	0.003	1	1	LOC_Os07g07260.2	LOC_Os07g07260.1,MSTRG.19349.3	3609210	3610193	2,3,2	159,146,62	0,1,0	129130153	907	149	0.002,0.003,0.005	0.0,0.001,0.0	0.00333333	0.000333333	yes	no	no	yes
RI_173	LOC_Os04g15820	expressed protein	no	Chr4	+	-0.029	0.276533	1	LOC_Os04g15820.1	MSTRG.13452.5,MSTRG.13452.4,MSTRG.13452.3,MSTRG.13452.2	8590050	8591016	5,2,5	9,8,14	5,9,4	10,12,8	871	149	0.087,0.041,0.058	0.079,0.114,0.079	0.062	0.0906667	no	yes	yes	no
RI_1730	LOC_Os01g14932	NAK-like ser/thr protein kinase, putative, expressed	no	Chr1	-	-0.033	0.547714	1	LOC_Os01g14932.1	LOC_Os01g14932.2,LOC_Os01g14932.3	8372783	8373248	5,17,11	51,68,46	11,14,6	34,36,61	242	149	0.057,0.133,0.128	0.166,0.193,0.057	0.106	0.138667	no	yes	yes	no
RI_1731	LOC_Os01g01340	light-induced protein 1-like, putative, expressed	no	Chr1	-	0	1	1	LOC_Os01g01340.2	LOC_Os01g01340.1	168469	169909	0,0,0	690860674	0,0,1	4165671105	243	149	0.0,0.0,0.0	0.0,0.0,0.001	0	0.000333333	no_difference	no_difference	no_difference	no_difference
RI_1732	LOC_Os07g06980	histone deacetylase, putative, expressed	yes	Chr7	-	-0.002	1	1	LOC_Os07g06980.2	LOC_Os07g06980.1	3437521	3438232	0,2,0	138,216,93	0,2,3	129191114	645	149	0.0,0.002,0.0	0.0,0.002,0.006	0.000666667	0.00266667	no	yes	yes	no
RI_1736	LOC_Os05g01210	expressed protein	no	Chr5	-	-0.016	0.933341	1	LOC_Os05g01210.2,LOC_Os05g01210.1	LOC_Os05g01210.3	149945	150589	230173530	3,3,0	217187118	0,0,0	246	149	0.979,0.972,1.0	1.0,1.0,1.0	0.983667	1	no	yes	yes	no
RI_1738	LOC_Os07g28460	transposon protein, putative, unclassified, expressed	no	Chr7	+	0	1	1	LOC_Os07g28460.2	LOC_Os07g28460.1,MSTRG.19944.3	16654163	16655458	4,7,1	46,45,41	2,5,2	34,37,24	1225	149	0.01,0.019,0.003	0.007,0.016,0.01	0.0106667	0.011	no_difference	no_difference	no_difference	no_difference
RI_1739	LOC_Os02g55689	expressed protein	no	Chr2	+	-0.015	1	1	MSTRG.9965.2	MSTRG.9965.1	34101407	34103019	1,0,0	3,1,0	0,1,1	1,2,3	1034	149	0.046,0.0,NA	0.0,0.067,0.046	0.023	0.0376667	no	yes	yes	no
RI_174	LOC_Os04g15820	expressed protein	yes	Chr4	+	-0.058	0.376277	1	LOC_Os04g15820.1	MSTRG.13452.5,MSTRG.13452.4,MSTRG.13452.3,MSTRG.13452.2	8591110	8591458	8,4,2	12,16,5	5,10,4	13,11,7	284	149	0.259,0.116,0.173	0.168,0.323,0.231	0.182667	0.240667	no	yes	yes	no
RI_1740	LOC_Os12g15222	expressed protein	no	Chr12	-	0.019	1	1	MSTRG.6554.3,MSTRG.6554.6,MSTRG.6554.5,MSTRG.6554.4	MSTRG.6554.7	8672270	8673648	1,0,1	14,14,4	0,0,1	0,0,15	255	149	0.04,0.0,0.127	NA,NA,0.037	0.0556667	0.037	yes	no	no	yes
RI_1741	LOC_Os07g06500	OsFBL34 - F-box domain and LRR containing protein, expressed	no	Chr7	-	0.01	1	1	LOC_Os07g06500.1	MSTRG.19311.3,MSTRG.19311.1	3155388	3156246	1,0,5	67,78,65	0,0,0	49,45,78	427	149	0.005,0.0,0.026	0.0,0.0,0.0	0.0103333	0	yes	no	no	yes
RI_1743	LOC_Os08g18079	expressed protein	no	Chr8	+	0.057	0.193932	1	MSTRG.21527.1	MSTRG.21527.2	11075445	11078655	7,5,3	20,15,9	5,4,0	12,20,14	299	149	0.149,0.142,0.142	0.172,0.091,0.0	0.144333	0.0876667	yes	no	no	yes
RI_1744	LOC_Os02g49230	CCT/B-box zinc finger protein, putative, expressed	no	Chr2	+	0.056	0.113614	0.806491	LOC_Os02g49230.4,LOC_Os02g49230.5	LOC_Os02g49230.2,LOC_Os02g49230.3	30095946	30096893	6,7,14	20,31,26	5,4,9	26,27,35	313	149	0.125,0.097,0.204	0.084,0.066,0.109	0.142	0.0863333	yes	no	no	yes
RI_1745	LOC_Os02g49230	CCT/B-box zinc finger protein, putative, expressed	no	Chr2	+	-0.241	1	1	LOC_Os02g49230.5,LOC_Os02g49230.2,LOC_Os02g49230.3,LOC_Os02g49230.1	LOC_Os02g49230.6	30098450	30099674	0,0,0	0,1,2	0,2,0	3,1,0	319	149	NA,0.0,0.0	0.0,0.483,NA	0	0.2415	no	yes	yes	no
RI_1746	LOC_Os01g18630	aspartic proteinase oryzasin-1 precursor, putative, expressed	no	Chr1	-	-0.003	1	1	LOC_Os01g18630.2	LOC_Os01g18630.1	10494138	10494423	0,0,0	273336141	0,0,4	150205345	226	149	0.0,0.0,0.0	0.0,0.0,0.008	0	0.00266667	no	yes	yes	no
RI_1747	LOC_Os09g32210	pumilio-family RNA binding repeat containing protein, expressed	no	Chr9	-	-0.135	1.97821e-05	0.00394014	LOC_Os09g32210.1	MSTRG.23444.1	19227313	19227564	158,124,95	17,17,22	76,80,50	7,0,1	215	149	0.866,0.835,0.75	0.883,1.0,0.972	0.817	0.951667	no	yes	yes	no
RI_1748	MSTRG.12909	-	no	Chr3	+	0.139	1	1	MSTRG.12909.2	MSTRG.12909.1	34216125	34216423	1,0,5	1,13,4	0,3,0	0,5,4	234	149	0.389,0.0,0.443	NA,0.276,0.0	0.277333	0.138	yes	no	no	yes
RI_175	LOC_Os07g48410	RNA-binding zinc finger protein, putative, expressed	no	Chr7	-	0.008	0.390875	1	LOC_Os07g48410.2	LOC_Os07g48410.1	28928653	28929763	2,6,4	98,81,85	0,5,5	100,129,96	304	149	0.01,0.035,0.023	0.0,0.019,0.025	0.0226667	0.0146667	yes	no	no	yes
RI_1751	LOC_Os02g37834	expressed protein	yes	Chr2	+	0.051	0.491496	1	MSTRG.8949.1	LOC_Os02g37834.5,LOC_Os02g37834.2	22836727	22837818	1,2,3	23,10,1	1,4,0	3,3,1	715	149	0.009,0.04,0.385	0.065,0.217,0.0	0.144667	0.094	yes	no	no	yes
RI_1752	LOC_Os02g37834	expressed protein	yes	Chr2	+	0.228	1	1	MSTRG.8949.1	MSTRG.8949.5	22836727	22837818	1,2,3	0,0,1	1,4,0	0,5,0	463	149	1.0,1.0,0.491	1.0,0.205,NA	0.830333	0.6025	yes	no	no	yes
RI_1754	LOC_Os02g41800	auxin response factor, putative, expressed	no	Chr2	+	0.014	1	1	LOC_Os02g41800.2	LOC_Os02g41800.1	25134738	25136111	0,0,4	62,89,46	0,0,0	58,48,33	298	149	0.0,0.0,0.042	0.0,0.0,0.0	0.014	0	yes	no	no	yes
RI_1755	LOC_Os03g61950	kelch motif family protein, putative, expressed	no	Chr3	+	0.035	0.155084	0.938836	LOC_Os03g61950.2	LOC_Os03g61950.1	35119899	35120478	11,11,14	37,37,24	9,15,6	40,46,37	554	149	0.074,0.074,0.136	0.057,0.081,0.042	0.0946667	0.06	yes	no	no	yes
RI_1757	LOC_Os01g12540	GTPase of unknown function domain containing protein, putative, expressed	no	Chr1	+	-0.001	1	1	LOC_Os01g12540.2	MSTRG.617.1,LOC_Os01g12540.1	6900121	6901374	0,0,0	79,52,53	0,1,0	46,58,47	1096	149	0.0,0.0,0.0	0.0,0.002,0.0	0	0.000666667	no	yes	yes	no
RI_1758	LOC_Os05g06814	expressed protein	no	Chr5	+	-0.035	0.0994567	0.747474	LOC_Os05g06814.2	LOC_Os05g06814.1	3561654	3561931	3,3,0	68,64,41	6,1,3	34,48,45	215	149	0.03,0.031,0.0	0.109,0.014,0.044	0.0203333	0.0556667	no	yes	yes	no
RI_1759	LOC_Os04g52230	ent-kaurene synthase, chloroplast precursor, putative, expressed	no	Chr4	+	-0.294	0.0288543	0.386675	MSTRG.14789.2,MSTRG.14789.1	LOC_Os04g52230.1	31028539	31028825	4,10,10	16,13,8	8,14,19	1,10,13	216	149	0.147,0.347,0.463	0.847,0.491,0.502	0.319	0.613333	no	yes	yes	no
RI_176	LOC_Os04g39560	expressed protein	no	Chr4	-	0.004	1	1	LOC_Os04g39560.2	MSTRG.14127.1	23560194	23560694	0,0,4	121117154	0,0,0	97,99,90	283	149	0.0,0.0,0.013	0.0,0.0,0.0	0.00433333	0	yes	no	no	yes
RI_1760	LOC_Os08g42740	IBR domain containing protein, putative, expressed	no	Chr8	+	0	1	1	LOC_Os08g42740.7	LOC_Os08g42740.3,LOC_Os08g42740.2,LOC_Os08g42740.4,LOC_Os08g42740.6	27049771	27050265	6,9,9	422392319	3,9,9	301314302	379	149	0.006,0.009,0.011	0.004,0.011,0.012	0.00866667	0.009	no_difference	no_difference	no_difference	no_difference
RI_1761	LOC_Os08g42740	IBR domain containing protein, putative, expressed	no	Chr8	+	-0.002	1	1	LOC_Os08g42740.6	LOC_Os08g42740.3,LOC_Os08g42740.2,LOC_Os08g42740.5,LOC_Os08g42740.4,LOC_Os08g42740.7	27052828	27053091	3,5,7	839823732	6,7,10	697761778	246	149	0.002,0.004,0.006	0.005,0.006,0.008	0.004	0.00633333	no	yes	yes	no
RI_1762	LOC_Os08g42740	IBR domain containing protein, putative, expressed	no	Chr8	+	-0.116	0.00623599	0.148698	LOC_Os08g42740.7	LOC_Os08g42740.3	27054202	27055016	2,6,0	26,34,24	2,6,8	18,16,16	239	149	0.046,0.099,0.0	0.065,0.189,0.238	0.0483333	0.164	no	yes	yes	no
RI_1763	LOC_Os02g44230	CPuORF22 - conserved peptide uORF-containing transcript, expressed	no	Chr2	-	-0.018	1	1	LOC_Os02g44230.4	LOC_Os02g44230.1,LOC_Os02g44230.3,LOC_Os02g44230.2	26768479	26768754	0,0,0	22,30,6	1,0,0	11,20,21	244	149	0.0,0.0,0.0	0.053,0.0,0.0	0	0.0176667	no	yes	yes	no
RI_1764	LOC_Os07g30970	nucleoside diphosphate kinase, putative, expressed	no	Chr7	-	0	1	1	LOC_Os07g30970.2	LOC_Os07g30970.1	18337064	18337487	3,2,7	449453934256	2,5,9	513364116008	347	149	0.0,0.0,0.001	0.0,0.0,0.001	0.000333333	0.000333333	no_difference	no_difference	no_difference	no_difference
RI_1765	LOC_Os09g27070	E2F-related protein, putative, expressed	no	Chr9	+	0.08	0.138799	0.886971	MSTRG.23212.1	LOC_Os09g27070.1	16472492	16473148	8,14,9	7,13,6	4,11,11	5,17,16	660	149	0.205,0.196,0.253	0.153,0.127,0.134	0.218	0.138	yes	no	no	yes
RI_177	LOC_Os03g03130	ubiquitin-conjugating enzyme, putative, expressed	no	Chr3	+	-0.001	1	1	LOC_Os03g03130.2	LOC_Os03g03130.1	1318243	1318581	2,8,2	10461364589	3,11,1	754965793	259	149	0.001,0.003,0.002	0.002,0.007,0.001	0.002	0.00333333	no	yes	yes	no
RI_1772	LOC_Os01g05490	triosephosphate isomerase, cytosolic, putative, expressed	no	Chr1	-	-0.001	1	1	LOC_Os01g05490.2	LOC_Os01g05490.1	2590413	2590716	12,10,3	292836171729	13,10,12	289631322961	278	149	0.002,0.001,0.001	0.002,0.002,0.002	0.00133333	0.002	no	yes	yes	no
RI_1773	LOC_Os10g33830	MATH domain containing protein, expressed	no	Chr10	-	-0.012	0.0683518	0.627207	MSTRG.4086.2	MSTRG.4086.1	17951859	17955906	35,45,13	46,41,28	12,47,51	21,34,36	4011	149	0.027,0.039,0.017	0.021,0.049,0.05	0.0276667	0.04	no	yes	yes	no
RI_1776	LOC_Os05g38180	Yip1 domain containing protein, expressed	no	Chr5	+	-0.001	1	1	LOC_Os05g38180.4	LOC_Os05g38180.1	22396440	22397105	0,0,0	110,96,112	0,0,1	110101108	317	149	0.0,0.0,0.0	0.0,0.0,0.004	0	0.00133333	no	yes	yes	no
RI_1777	LOC_Os09g32810	ribulose-phosphate 3-epimerase, putative, expressed	no	Chr9	+	0.433	0.00122697	0.0519316	LOC_Os09g32810.2	MSTRG.23486.2	19566900	19567062	13,11,15	1,6,1	4,15,14	14,39,4	243	149	0.889,0.529,0.902	0.149,0.191,0.682	0.773333	0.340667	yes	no	no	yes
RI_1778	LOC_Os03g21790	cupin domain containing protein, expressed	no	Chr3	-	0.158	0.45089	1	MSTRG.11413.1	MSTRG.11413.2	12449302	12450295	9,13,9	18,3,1	6,11,4	6,5,4	243	149	0.235,0.727,0.847	0.38,0.574,0.38	0.603	0.444667	yes	no	no	yes
RI_1779	LOC_Os10g04900	OsFBX364 - F-box domain containing protein, expressed	no	Chr10	+	0.041	0.822159	1	MSTRG.3430.3	MSTRG.3430.2	2386144	2387429	12,10,25	2,7,8	3,22,8	12,3,1	249	149	0.782,0.461,0.652	0.13,0.814,0.827	0.631667	0.590333	yes	no	no	yes
RI_1780	LOC_Os10g04900	OsFBX364 - F-box domain containing protein, expressed	no	Chr10	+	-0.129	0.197649	1	LOC_Os10g04900.1	MSTRG.3430.2	2386144	2387647	5,10,20	0,0,4	5,12,7	0,0,0	471	149	1.0,1.0,0.613	1.0,1.0,1.0	0.871	1	no	yes	yes	no
RI_1781	LOC_Os12g41140	expressed protein	yes	Chr12	-	-0.049	0.581039	1	LOC_Os12g41140.3,LOC_Os12g41140.2,LOC_Os12g41140.1	MSTRG.7242.4	25489064	25489467	3,8,5	0,4,11	11,7,12	1,6,5	200	149	1.0,0.598,0.253	0.891,0.465,0.641	0.617	0.665667	no	yes	yes	no
RI_1782	LOC_Os12g41140	expressed protein	yes	Chr12	-	-0.095	0.0671784	0.624906	LOC_Os12g41140.3,LOC_Os12g41140.2,LOC_Os12g41140.1	MSTRG.7242.8	25489064	25489467	17,12,14	5,0,0	19,18,24	0,0,0	202	149	0.715,1.0,1.0	1.0,1.0,1.0	0.905	1	no	yes	yes	no
RI_1784	LOC_Os02g54254	saccharopine dehydrogenase, putative, expressed	no	Chr2	-	0.008	0.00959932	0.200638	LOC_Os02g54254.4	LOC_Os02g54254.2,LOC_Os02g54254.3,LOC_Os02g54254.1	33261293	33261646	77,45,33	1524960828	25,20,25	814845635	241	149	0.03,0.028,0.024	0.019,0.014,0.024	0.0273333	0.019	yes	no	no	yes
RI_1785	LOC_Os02g09150	inorganic H+ pyrophosphatase, putative, expressed	no	Chr2	-	0	1	1	LOC_Os02g09150.2	MSTRG.7869.1,MSTRG.7869.4,LOC_Os02g09150.1	4694445	4694994	0,1,1	258330136	0,1,1	201249246	227	149	0.0,0.002,0.005	0.0,0.003,0.003	0.00233333	0.002	no_difference	no_difference	no_difference	no_difference
RI_1787	LOC_Os05g26990	phospholipid-transporting ATPase 2, putative, expressed	no	Chr5	-	0.161	0.00615414	0.147787	MSTRG.16015.6,MSTRG.16015.2	MSTRG.16015.3	15687238	15687722	1,2,12	0,0,1	1,11,2	0,9,0	317	149	1.0,1.0,0.849	1.0,0.365,1.0	0.949667	0.788333	yes	no	no	yes
RI_1788	LOC_Os05g26990	phospholipid-transporting ATPase 2, putative, expressed	no	Chr5	-	0.001	0.139141	0.886971	MSTRG.16015.5,LOC_Os05g26990.3,LOC_Os05g26990.2,LOC_Os05g26990.4	MSTRG.16015.4	15687238	15688718	0,2,8	4,16,7	0,2,2	13,4,3	799	149	0.0,0.023,0.176	0.0,0.085,0.111	0.0663333	0.0653333	yes	no	no	yes
RI_1789	LOC_Os05g19630	peptide chain release factor protein, putative, expressed	no	Chr5	-	0.067	0.273771	1	LOC_Os05g19630.2	MSTRG.15847.1	11438872	11439204	6,5,6	11,22,19	4,9,2	20,36,16	281	149	0.224,0.108,0.143	0.096,0.117,0.062	0.158333	0.0916667	yes	no	no	yes
RI_1791	LOC_Os09g30350	expressed protein	no	Chr9	-	-0.012	1	1	LOC_Os09g30350.1	MSTRG.23367.1	18469701	18471481	0,2,0	1,7,1	2,0,0	4,11,4	794	149	0.0,0.051,0.0	0.086,0.0,0.0	0.017	0.0286667	no	yes	yes	no
RI_1794	LOC_Os03g16980	NAD dependent epimerase/dehydratase family domain containing protein, expressed	no	Chr3	+	-0.14	0.448895	1	LOC_Os03g16980.2	LOC_Os03g16980.5	9436482	9437269	12,10,15	3,0,0	9,10,6	0,0,0	429	149	0.581,1.0,1.0	1.0,1.0,1.0	0.860333	1	no	yes	yes	no
RI_1795	LOC_Os03g16980	NAD dependent epimerase/dehydratase family domain containing protein, expressed	no	Chr3	+	0.001	1	1	LOC_Os03g16980.2	LOC_Os03g16980.4,LOC_Os03g16980.1	9436482	9437269	12,10,15	666911505	9,10,6	336542719	353	149	0.008,0.005,0.012	0.011,0.008,0.004	0.00833333	0.00766667	yes	no	no	yes
RI_1796	LOC_Os03g16980	NAD dependent epimerase/dehydratase family domain containing protein, expressed	no	Chr3	+	0.003	1	1	LOC_Os03g16980.3	LOC_Os03g16980.5,LOC_Os03g16980.4,LOC_Os03g16980.1	9437161	9437454	3,2,2	513674388	0,0,0	295455601	247	149	0.004,0.002,0.003	0.0,0.0,0.0	0.003	0	yes	no	no	yes
RI_1797	LOC_Os03g16980	NAD dependent epimerase/dehydratase family domain containing protein, expressed	no	Chr3	+	0	0.957378	1	LOC_Os03g16980.4	LOC_Os03g16980.1,LOC_Os03g16980.3,LOC_Os03g16980.2	9439638	9439864	5,15,15	6871089527	9,7,16	478723847	244	149	0.004,0.008,0.017	0.011,0.006,0.011	0.00966667	0.00933333	no_difference	no_difference	no_difference	no_difference
RI_18	LOC_Os07g30820	zinc finger family protein, putative, expressed	yes	Chr7	-	0.003	1	1	LOC_Os07g30820.1	LOC_Os07g30820.2	18246555	18246940	1,1,1	195165143	0,0,0	127107134	298	149	0.003,0.003,0.003	0.0,0.0,0.0	0.003	0	yes	no	no	yes
RI_180	LOC_Os04g20774	pumilio-family RNA binding repeat containing protein, expressed	no	Chr4	+	-0.166	3.59164e-06	0.00101344	LOC_Os04g20774.1,MSTRG.13522.1	MSTRG.13522.2	11659053	11659447	125109101	16,10,16	102,70,117	4,3,1	363	149	0.762,0.817,0.722	0.913,0.905,0.98	0.767	0.932667	no	yes	yes	no
RI_1800	LOC_Os01g52110	RING finger and CHY zinc finger domain-containing protein 1, putative, expressed	no	Chr1	-	0	1	1	LOC_Os01g52110.9	LOC_Os01g52110.1,LOC_Os01g52110.2,LOC_Os01g52110.3,LOC_Os01g52110.4,LOC_Os01g52110.5,LOC_Os01g52110.7,LOC_Os01g52110.8,MSTRG.2032.9	29966252	29966536	4,8,1	1350667658	2,6,3	839704576	235	149	0.002,0.008,0.001	0.002,0.005,0.003	0.00366667	0.00333333	no_difference	no_difference	no_difference	no_difference
RI_1801	LOC_Os01g52110	RING finger and CHY zinc finger domain-containing protein 1, putative, expressed	no	Chr1	-	-0.033	0.729405	1	LOC_Os01g52110.5,LOC_Os01g52110.9	LOC_Os01g52110.4	29968564	29970767	0,0,0	60,57,66	2,2,2	30,72,24	259	149	0.0,0.0,0.0	0.037,0.016,0.046	0	0.033	no	yes	yes	no
RI_1802	LOC_Os01g52110	RING finger and CHY zinc finger domain-containing protein 1, putative, expressed	no	Chr1	-	-0.006	1	1	LOC_Os01g52110.5,LOC_Os01g52110.9	LOC_Os01g52110.1	29968564	29970767	0,0,0	303143247	2,2,2	160228110	309	149	0.0,0.0,0.0	0.006,0.004,0.009	0	0.00633333	no	yes	yes	no
RI_1803	LOC_Os01g52110	RING finger and CHY zinc finger domain-containing protein 1, putative, expressed	no	Chr1	-	-0.081	0.128089	0.852078	LOC_Os01g52110.5,LOC_Os01g52110.9	LOC_Os01g52110.2	29968564	29970767	22,12,1	19,12,4	20,18,6	10,14,2	1889	149	0.084,0.073,0.019	0.136,0.092,0.191	0.0586667	0.139667	no	yes	yes	no
RI_1805	LOC_Os10g42710	RCD1, putative, expressed	no	Chr10	-	0.003	1	1	LOC_Os10g42710.6	LOC_Os10g42710.5	23035993	23036588	9,8,8	625577765	2,5,6	593600547	245	149	0.009,0.008,0.006	0.002,0.005,0.007	0.00766667	0.00466667	yes	no	no	yes
RI_1806	LOC_Os10g42710	RCD1, putative, expressed	yes	Chr10	-	-0.018	0.100002	0.747474	LOC_Os10g42710.7,LOC_Os10g42710.2	LOC_Os10g42710.1	23036185	23036745	48,35,68	193219281	40,54,63	171193197	437	149	0.078,0.052,0.076	0.074,0.087,0.098	0.0686667	0.0863333	no	yes	yes	no
RI_1808	LOC_Os10g42710	RCD1, putative, expressed	yes	Chr10	-	-0.01	0.733402	1	LOC_Os10g42710.7,LOC_Os10g42710.2	LOC_Os10g42710.3	23036185	23036745	48,35,68	0,13,2	40,54,61	2,12,2	239	149	1.0,0.627,0.955	0.926,0.737,0.95	0.860667	0.871	no	yes	yes	no
RI_1809	LOC_Os10g42710	RCD1, putative, expressed	yes	Chr10	-	-0.043	0.448804	1	LOC_Os10g42710.7,LOC_Os10g42710.2	LOC_Os10g42710.5	23036185	23036745	48,35,68	35,29,36	40,54,61	28,30,30	217	149	0.485,0.453,0.565	0.495,0.553,0.583	0.501	0.543667	no	yes	yes	no
RI_181	LOC_Os04g26834	eukaryotic aspartyl protease domain containing protein, expressed	no	Chr4	-	0.038	0.848248	1	MSTRG.13633.2	LOC_Os04g26834.1	15851823	15852048	25,33,22	0,0,0	19,29,36	0,0,3	229	149	1.0,1.0,1.0	1.0,1.0,0.886	1	0.962	yes	no	no	yes
RI_1810	LOC_Os10g42710	RCD1, putative, expressed	no	Chr10	-	0.001	1	1	LOC_Os10g42710.7	LOC_Os10g42710.5,LOC_Os10g42710.4,LOC_Os10g42710.6,LOC_Os10g42710.1,LOC_Os10g42710.3,LOC_Os10g42710.2	23036860	23038667	0,0,2	332278331	0,0,0	241292320	434	149	0.0,0.0,0.002	0.0,0.0,0.0	0.000666667	0	yes	no	no	yes
RI_1811	LOC_Os03g29910	expressed protein	no	Chr3	+	0	1	1	LOC_Os03g29910.2	LOC_Os03g29910.1	17039297	17043014	24,10,18	628594313	38,20,16	484552509	3427	149	0.002,0.001,0.002	0.003,0.002,0.001	0.00166667	0.002	no_difference	no_difference	no_difference	no_difference
RI_1814	LOC_Os09g30230	disease resistance protein RPM1, putative, expressed	yes	Chr9	-	-0.233	1	1	MSTRG.23356.2	MSTRG.23356.1	18406069	18406482	0,1,0	0,5,3	0,3,0	0,1,4	385	149	NA,0.072,0.0	NA,0.537,0.0	0.036	0.2685	no	yes	yes	no
RI_1815	LOC_Os02g40514	h/ACA ribonucleoprotein complex subunit 3, putative, expressed	no	Chr2	-	0.507	3.36351e-05	0.00542325	LOC_Os02g40514.2	MSTRG.9117.1	24575019	24575337	1,5,3	1,0,0	4,8,0	5,4,1	267	149	0.358,1.0,1.0	0.309,0.527,0.0	0.786	0.278667	yes	no	no	yes
RI_1817	LOC_Os01g71630	expressed protein	no	Chr1	+	-0.007	1	1	MSTRG.3172.4	MSTRG.3172.5	41512823	41516277	0,3,0	1,4,0	1,2,1	19,2,2	2977	149	0.0,0.036,NA	0.003,0.048,0.024	0.018	0.025	no	yes	yes	no
RI_1818	LOC_Os01g71630	expressed protein	no	Chr1	+	-0.069	0.00142419	0.0547991	MSTRG.3172.5	MSTRG.3172.1,MSTRG.3172.2	41519282	41519852	2,0,0	31,12,9	4,6,2	21,18,21	356	149	0.026,0.0,0.0	0.074,0.122,0.038	0.00866667	0.078	no	yes	yes	no
RI_1819	LOC_Os12g05040	heavy-metal-associated domain-containing protein, putative, expressed	no	Chr12	+	0.001	1	1	LOC_Os12g05040.5	LOC_Os12g05040.3	2193866	2194594	9,9,10	446535317	9,7,7	417433281	375	149	0.008,0.007,0.012	0.009,0.006,0.01	0.009	0.00833333	yes	no	no	yes
RI_1820	LOC_Os02g13110	serine/threonine protein phosphatase 2A 55 kDa regulatory subunit B, putative, expressed	no	Chr2	-	-0.242	0.00222576	0.0738865	LOC_Os02g13110.1	LOC_Os02g13110.2	6963958	6964684	9,2,9	2,4,0	9,6,4	0,0,1	221	149	0.752,0.252,1.0	1.0,1.0,0.729	0.668	0.909667	no	yes	yes	no
RI_1822	LOC_Os02g39730	expressed protein	yes	Chr2	-	-0.007	1	1	LOC_Os02g39730.1	LOC_Os02g39730.2	23998603	23999514	0,0,0	25,9,15	1,0,1	12,25,23	844	149	0.0,0.0,0.0	0.014,0.0,0.008	0	0.00733333	no	yes	yes	no
RI_1823	LOC_Os02g54820	trehalose-6-phosphate synthase, putative, expressed	no	Chr2	+	-0.002	1	1	LOC_Os02g54820.3	LOC_Os02g54820.2	33571863	33573174	0,0,0	118,138,91	0,0,2	123,164,87	549	149	0.0,0.0,0.0	0.0,0.0,0.006	0	0.002	no	yes	yes	no
RI_1824	LOC_Os05g01262	translocon-associated protein beta domain containing protein, expressed	no	Chr5	-	-0.02	0.269391	1	LOC_Os05g01262.1	MSTRG.15269.1	182865	183073	5,3,3	22,26,14	2,9,15	15,50,38	279	149	0.108,0.058,0.103	0.066,0.088,0.174	0.0896667	0.109333	no	yes	yes	no
RI_1826	LOC_Os07g28260	expressed protein	no	Chr7	+	0.066	0.0342435	0.429438	LOC_Os07g28260.6	MSTRG.19939.4,LOC_Os07g28260.4,LOC_Os07g28260.1	16512997	16513374	14,12,7	38,53,20	5,4,5	27,18,46	243	149	0.184,0.122,0.177	0.102,0.12,0.062	0.161	0.0946667	yes	no	no	yes
RI_183	LOC_Os03g01230	DNA-directed RNA polymerase II subunit RPB9, putative, expressed	no	Chr3	+	-0.003	1	1	LOC_Os03g01230.1	LOC_Os03g01230.2	148370	149057	0,3,0	48,107,59	1,0,2	60,78,74	215	149	0.0,0.019,0.0	0.011,0.0,0.018	0.00633333	0.00966667	no	yes	yes	no
RI_1832	LOC_Os10g25300	expressed protein	no	Chr10	-	0.377	1	1	MSTRG.3801.1	LOC_Os10g25300.1	13082516	13082968	1,5,0	0,0,0	6,4,0	0,6,0	305	149	1.0,1.0,NA	1.0,0.246,NA	1	0.623	yes	no	no	yes
RI_1834	LOC_Os06g05804	trafficking protein particle complex subunit 4, putative, expressed	no	Chr6	-	0.002	0.889127	1	MSTRG.17424.5	MSTRG.17424.6	2644181	2645168	6,2,0	9,10,15	2,6,1	8,12,19	845	149	0.105,0.034,0.0	0.042,0.081,0.009	0.0463333	0.044	yes	no	no	yes
RI_1835	LOC_Os06g05804	trafficking protein particle complex subunit 4, putative, expressed	no	Chr6	-	-0.003	1	1	MSTRG.17424.5	LOC_Os06g05804.1	2644181	2645168	4,0,0	75,91,32	0,4,1	56,55,41	836	149	0.009,0.0,0.0	0.0,0.013,0.004	0.003	0.00566667	no	yes	yes	no
RI_1839	LOC_Os02g02720	SNARE domain containing protein, putative, expressed	no	Chr2	-	-0.003	0.906535	1	LOC_Os02g02720.4	LOC_Os02g02720.5,LOC_Os02g02720.1,LOC_Os02g02720.3,LOC_Os02g02720.2	1022626	1022850	9,14,7	198195175	8,3,15	144140154	227	149	0.029,0.045,0.026	0.035,0.014,0.06	0.0333333	0.0363333	no	yes	yes	no
RI_184	LOC_Os05g07070	zinc finger, C3HC4 type domain containing protein, expressed	no	Chr5	-	-0.006	1	1	LOC_Os05g07070.1	LOC_Os05g07070.8,LOC_Os05g07070.5,LOC_Os05g07070.4,LOC_Os05g07070.7,LOC_Os05g07070.3,LOC_Os05g07070.2,MSTRG.15575.9,MSTRG.15575.8,MSTRG.15575.7,MSTRG.15575.6	3718788	3719115	1,1,0	244265250	3,4,1	198273186	230	149	0.003,0.002,0.0	0.01,0.009,0.003	0.00166667	0.00733333	no	yes	yes	no
RI_1843	LOC_Os01g04190	transporter family protein, putative, expressed	no	Chr1	+	0.001	1	1	LOC_Os01g04190.4	LOC_Os01g04190.3,LOC_Os01g04190.2,LOC_Os01g04190.1,MSTRG.171.2,MSTRG.171.1	1847596	1847892	12,12,6	906953936	11,9,2	853727781	224	149	0.009,0.008,0.004	0.009,0.008,0.002	0.007	0.00633333	yes	no	no	yes
RI_1844	LOC_Os09g35810	NC domain-containing protein, putative, expressed	no	Chr9	-	0.001	1	1	LOC_Os09g35810.2	LOC_Os09g35810.1	20605826	20609370	0,4,0	136,138,84	0,0,0	94150138	2054	149	0.0,0.002,0.0	0.0,0.0,0.0	0.000666667	0	yes	no	no	yes
RI_1845	LOC_Os01g31629	expressed protein	yes	Chr1	-	-0.233	0.108387	0.78898	LOC_Os01g31629.1	LOC_Os01g31629.2	17325383	17325760	1,0,0	1,9,2	3,0,1	0,5,7	240	149	0.383,0.0,0.0	1.0,0.0,0.081	0.127667	0.360333	no	yes	yes	no
RI_1846	LOC_Os01g31629	expressed protein	yes	Chr1	-	-0.012	1	1	LOC_Os01g31629.1	LOC_Os01g31629.3	17325383	17325760	1,0,0	34,48,23	2,0,0	22,26,36	235	149	0.018,0.0,0.0	0.054,0.0,0.0	0.006	0.018	no	yes	yes	no
RI_1848	LOC_Os06g36560	inositol oxygenase, putative, expressed	no	Chr6	+	-0.008	0.892121	1	LOC_Os06g36560.2	MSTRG.18382.4,MSTRG.18382.1,LOC_Os06g36560.1	21481831	21482073	2,2,0	244,211,78	8,2,0	168296144	230	149	0.005,0.006,0.0	0.03,0.004,0.0	0.00366667	0.0113333	no	yes	yes	no
RI_1849	LOC_Os06g36560	inositol oxygenase, putative, expressed	no	Chr6	+	-0.455	1	1	MSTRG.18382.1	MSTRG.18382.4	21482175	21482797	0,0,0	2,0,2	2,1,0	0,1,3	259	149	0.0,NA,0.0	1.0,0.365,0.0	0	0.455	no	yes	yes	no
RI_185	LOC_Os05g07070	zinc finger, C3HC4 type domain containing protein, expressed	no	Chr5	-	0.013	0.385907	1	MSTRG.15575.6	LOC_Os05g07070.4	3720771	3723773	45,18,15	15,16,18	25,27,16	13,29,14	2842	149	0.136,0.056,0.042	0.092,0.047,0.057	0.078	0.0653333	yes	no	no	yes
RI_1853	LOC_Os03g06490	expressed protein	no	Chr3	+	-0.002	1	1	LOC_Os03g06490.1	MSTRG.10503.1	3254326	3257118	0,4,0	8,16,13	2,3,0	13,14,18	2645	149	0.0,0.014,0.0	0.009,0.012,0.0	0.00466667	0.007	no	yes	yes	no
RI_1855	MSTRG.21590	-	no	Chr8	-	0.025	0.0151248	0.268836	MSTRG.21590.4	MSTRG.21590.2	13065573	13067378	4,7,6	14,37,22	1,2,0	40,23,15	1225	149	0.034,0.022,0.032	0.003,0.01,0.0	0.0293333	0.00433333	yes	no	no	yes
RI_1856	LOC_Os01g56640	transcription factor jumonji, putative, expressed	no	Chr1	-	0.008	0.47301	1	LOC_Os01g56640.2	LOC_Os01g56640.1,LOC_Os01g56640.3	32679723	32680284	8,8,6	55,50,34	5,4,7	31,44,51	510	149	0.041,0.045,0.049	0.045,0.026,0.039	0.045	0.0366667	yes	no	no	yes
RI_1857	LOC_Os01g56640	transcription factor jumonji, putative, expressed	no	Chr1	-	-0.367	1	1	LOC_Os01g56640.2	LOC_Os01g56640.1,LOC_Os01g56640.3	32680552	32681100	2,2,0	2,5,0	0,1,1	0,3,0	451	149	0.248,0.117,NA	NA,0.099,1.0	0.1825	0.5495	no	yes	yes	no
RI_1858	LOC_Os09g21230	AMP-binding enzyme, putative, expressed	no	Chr9	+	-0.001	0.929796	1	LOC_Os09g21230.5	LOC_Os09g21230.4,LOC_Os09g21230.3,LOC_Os09g21230.2,LOC_Os09g21230.1	12818756	12819253	1,3,2	165,203,56	0,10,1	114161229	446	149	0.002,0.005,0.012	0.0,0.02,0.001	0.00633333	0.007	no	yes	yes	no
RI_1859	LOC_Os09g21230	AMP-binding enzyme, putative, expressed	no	Chr9	+	0	1	1	LOC_Os09g21230.3	LOC_Os09g21230.5,LOC_Os09g21230.4,LOC_Os09g21230.2,LOC_Os09g21230.1	12820213	12820657	1,0,1	237,213,94	0,3,0	155203250	250	149	0.003,0.0,0.006	0.0,0.009,0.0	0.003	0.003	no_difference	no_difference	no_difference	no_difference
RI_186	LOC_Os05g07070	zinc finger, C3HC4 type domain containing protein, expressed	no	Chr5	-	-0.004	1	1	MSTRG.15575.6	LOC_Os05g07070.8,LOC_Os05g07070.5	3720771	3723773	2,1,0	96,70,113	0,4,0	112,51,72	500	149	0.006,0.004,0.0	0.0,0.023,0.0	0.00333333	0.00766667	no	yes	yes	no
RI_1860	LOC_Os07g48420	expressed protein	no	Chr7	-	-0.008	1	1	LOC_Os07g48420.3	LOC_Os07g48420.1,LOC_Os07g48420.2	28959030	28959505	0,0,0	85,140,81	2,0,0	43,67,99	294	149	0.0,0.0,0.0	0.023,0.0,0.0	0	0.00766667	no	yes	yes	no
RI_1861	LOC_Os08g18920	protein kinase domain containing protein, expressed	no	Chr8	-	-0.008	1	1	LOC_Os08g18920.1	MSTRG.21533.2	11275412	11276540	0,0,0	18,7,4	0,3,0	6,18,6	1068	149	0.0,0.0,0.0	0.0,0.023,0.0	0	0.00766667	no	yes	yes	no
RI_1862	LOC_Os02g15870	molybdenum cofactor biosynthesis protein 1, putative, expressed	no	Chr2	-	-0.136	0.691461	1	LOC_Os02g15870.2	LOC_Os02g15870.5,LOC_Os02g15870.3	8977602	8978423	0,6,0	2,10,1	1,2,2	1,4,1	816	149	0.0,0.099,0.0	0.154,0.084,0.268	0.033	0.168667	no	yes	yes	no
RI_1864	LOC_Os07g43530	helix-loop-helix DNA-binding domain containing protein, expressed	yes	Chr7	-	-0.006	0.611327	1	LOC_Os07g43530.2	LOC_Os07g43530.1	26041832	26042226	24,15,9	120,98,118	20,24,5	103,112,86	227	149	0.116,0.091,0.048	0.113,0.123,0.037	0.085	0.091	no	yes	yes	no
RI_1866	LOC_Os04g52880	expressed protein	no	Chr4	+	-0.5	1	1	MSTRG.14844.1	MSTRG.14844.2	31491773	31492347	0,0,0	3,0,0	0,0,1	0,2,0	258	149	0.0,NA,NA	NA,0.0,1.0	0	0.5	no	yes	yes	no
RI_1868	LOC_Os01g67250	Rad21 / Rec8 like protein, putative, expressed	no	Chr1	-	0.007	0.929271	1	LOC_Os01g67250.2	LOC_Os01g67250.1	39026923	39027892	3,2,7	131194174	2,0,2	131161144	308	149	0.011,0.005,0.019	0.007,0.0,0.007	0.0116667	0.00466667	yes	no	no	yes
RI_1869	LOC_Os08g05340	expressed protein	no	Chr8	+	0.05	1	1	MSTRG.21113.2	LOC_Os08g05340.1	2808918	2809266	0,1,4	3,3,2	0,1,0	0,1,1	239	149	0.0,0.172,0.555	NA,0.384,0.0	0.242333	0.192	yes	no	no	yes
RI_187	LOC_Os05g07070	zinc finger, C3HC4 type domain containing protein, expressed	no	Chr5	-	0.047	0.793154	1	MSTRG.15575.6	-	3720771	3723773	45,18,15	14,8,1	25,30,16	6,9,3	2889	149	0.142,0.104,0.436	0.177,0.147,0.216	0.227333	0.18	yes	no	no	yes
RI_1870	LOC_Os03g61160	expressed protein	no	Chr3	-	-0.063	1	1	LOC_Os03g61160.5	LOC_Os03g61160.2	34739663	34740218	1,0,0	3,1,4	0,0,2	0,11,4	235	149	0.174,0.0,0.0	NA,0.0,0.241	0.058	0.1205	no	yes	yes	no
RI_1871	LOC_Os03g61160	expressed protein	no	Chr3	-	-0.006	1	1	LOC_Os03g61160.5	LOC_Os03g61160.1	34739663	34740218	1,0,0	42,24,33	0,0,2	54,89,37	232	149	0.015,0.0,0.0	0.0,0.0,0.034	0.005	0.0113333	no	yes	yes	no
RI_1873	LOC_Os09g29190	phosphoribosylaminoimidazole-succinocarboxamide synthase, chloroplast precursor, putative, expressed	no	Chr9	+	0.019	0.137107	0.886971	LOC_Os09g29190.2	MSTRG.23303.3,MSTRG.23303.2,LOC_Os09g29190.1	17745775	17746029	2,4,3	36,63,26	1,2,2	31,70,38	298	149	0.027,0.031,0.055	0.016,0.014,0.026	0.0376667	0.0186667	yes	no	no	yes
RI_1875	LOC_Os08g42550	AP2 domain containing protein, expressed	no	Chr8	+	-0.112	0.150295	0.920249	MSTRG.22368.7,LOC_Os08g42550.4,LOC_Os08g42550.5,LOC_Os08g42550.6	MSTRG.22368.11	26893151	26893778	1,0,1	12,9,2	0,2,2	3,4,2	238	149	0.05,0.0,0.238	0.0,0.238,0.385	0.096	0.207667	no	yes	yes	no
RI_1876	LOC_Os05g51060	DNA ligase, putative, expressed	yes	Chr5	-	-0.031	0.314968	1	MSTRG.17127.4	MSTRG.17127.1,MSTRG.17127.3	29297056	29301221	1,7,2	8,17,12	5,8,0	12,14,2	261	149	0.067,0.19,0.087	0.192,0.246,0.0	0.114667	0.146	no	yes	yes	no
RI_1877	LOC_Os05g51060	DNA ligase, putative, expressed	yes	Chr5	-	-0.091	0.450268	1	MSTRG.17127.4	-	29297056	29301221	3,10,1	0,6,1	10,11,1	0,1,3	2431	149	1.0,0.093,0.058	1.0,0.403,0.02	0.383667	0.474333	no	yes	yes	no
RI_1878	LOC_Os05g51060	DNA ligase, putative, expressed	yes	Chr5	-	-0.387	0.0827577	0.675223	MSTRG.17127.4	MSTRG.17127.5	29297056	29301221	2,4,1	14,1,2	5,8,1	1,6,0	589	149	0.035,0.503,0.112	0.558,0.252,1.0	0.216667	0.603333	no	yes	yes	no
RI_1879	LOC_Os05g51060	DNA ligase, putative, expressed	yes	Chr5	-	0.046	0.536794	1	MSTRG.17127.4	MSTRG.17127.2	29297056	29301221	4,3,1	5,16,2	0,8,0	10,4,4	224	149	0.347,0.111,0.25	0.0,0.571,0.0	0.236	0.190333	yes	no	no	yes
RI_188	LOC_Os05g07070	zinc finger, C3HC4 type domain containing protein, expressed	no	Chr5	-	-0.026	0.141325	0.891113	MSTRG.15575.6	MSTRG.15575.8	3720771	3723773	2,1,0	12,17,14	0,7,0	15,12,15	547	149	0.043,0.016,0.0	0.0,0.137,0.0	0.0196667	0.0456667	no	yes	yes	no
RI_1881	LOC_Os05g05130	GA20663-PA, putative, expressed	no	Chr5	+	-0.045	1	1	MSTRG.15463.2	LOC_Os05g05130.1	2496055	2496252	3,2,2	9,8,5	0,3,4	0,10,7	212	149	0.19,0.149,0.219	NA,0.174,0.287	0.186	0.2305	no	yes	yes	no
RI_1882	LOC_Os05g05130	GA20663-PA, putative, expressed	no	Chr5	+	0.396	0.22371	1	MSTRG.15463.2	LOC_Os05g05130.1	2496348	2498025	3,6,1	1,7,0	1,2,2	4,6,4	1684	149	0.21,0.07,1.0	0.022,0.029,0.042	0.426667	0.031	yes	no	no	yes
RI_1883	LOC_Os06g06980	caffeoyl-CoA O-methyltransferase, putative, expressed	no	Chr6	+	-0.002	1	1	LOC_Os06g06980.3	LOC_Os06g06980.1	3314110	3314491	0,0,0	150,271,97	1,0,0	99140289	247	149	0.0,0.0,0.0	0.006,0.0,0.0	0	0.002	no	yes	yes	no
RI_1887	LOC_Os09g37020	expressed protein	no	Chr9	-	0.025	1	1	LOC_Os09g37020.3	LOC_Os09g37020.1	21354801	21355470	0,1,0	0,12,0	0,0,1	12,11,9	264	149	NA,0.045,NA	0.0,0.0,0.059	0.045	0.0196667	yes	no	no	yes
RI_1889	LOC_Os03g53190	Core histone H2A/H2B/H3/H4 domain containing protein, putative, expressed	no	Chr3	+	0.198	0.0477587	0.513368	MSTRG.12499.1,MSTRG.12499.3	MSTRG.12499.2,MSTRG.12499.4	30508228	30509169	30,23,17	4,2,5	14,6,8	9,4,1	918	149	0.549,0.651,0.356	0.202,0.196,0.565	0.518667	0.321	yes	no	no	yes
RI_189	LOC_Os05g07070	zinc finger, C3HC4 type domain containing protein, expressed	no	Chr5	-	-0.156	1	1	LOC_Os05g07070.3	LOC_Os05g07070.8,MSTRG.15575.8	3720771	3725403	15,7,6	0,0,1	7,7,7	0,0,0	782	149	1.0,1.0,0.533	1.0,1.0,1.0	0.844333	1	no	yes	yes	no
RI_1890	LOC_Os09g28000	OsSigP6 - Putative Type I Signal Peptidase homologue; employs a putative Ser/Lys catalytic dyad, expressed	no	Chr9	-	-0.006	1	1	LOC_Os09g28000.2	LOC_Os09g28000.1	17004074	17004345	0,0,0	27,38,20	1,0,0	29,21,28	264	149	0.0,0.0,0.0	0.019,0.0,0.0	0	0.00633333	no	yes	yes	no
RI_1892	LOC_Os01g68104	ZOS1-21 - C2H2 zinc finger protein, expressed	no	Chr1	+	0.138	0.0747715	0.640953	MSTRG.2980.1,MSTRG.2980.2	LOC_Os01g68104.1	39589519	39589835	13,25,7	7,34,15	9,7,7	14,30,13	236	149	0.54,0.317,0.228	0.289,0.128,0.254	0.361667	0.223667	yes	no	no	yes
RI_1893	LOC_Os01g49060	prenyltransferase, putative, expressed	no	Chr1	+	0.077	0.910386	1	LOC_Os01g49060.3	LOC_Os01g49060.2	28192628	28193000	6,13,12	3,4,0	2,10,10	2,0,4	238	149	0.556,0.67,1.0	0.385,1.0,0.61	0.742	0.665	yes	no	no	yes
RI_1894	LOC_Os01g49060	prenyltransferase, putative, expressed	no	Chr1	+	0.085	0.234891	1	LOC_Os01g49060.3	LOC_Os01g49060.1	28192628	28193000	6,13,12	35,31,14	2,10,10	19,31,33	251	149	0.092,0.199,0.337	0.059,0.161,0.152	0.209333	0.124	yes	no	no	yes
RI_1895	LOC_Os12g19530	ATP-binding region, ATPase-like domain-containing protein, putative, expressed	no	Chr12	+	0.23	0.412885	1	MSTRG.6680.3	LOC_Os12g19530.2,LOC_Os12g19530.1	11352169	11352904	4,0,1	4,1,0	1,3,3	2,4,3	506	149	0.227,0.0,1.0	0.128,0.181,0.227	0.409	0.178667	yes	no	no	yes
RI_1896	LOC_Os06g46480	expressed protein	yes	Chr6	-	0.128	1	1	MSTRG.18803.3	MSTRG.18803.5,MSTRG.18803.1	28217410	28217904	0,1,2	0,5,5	1,0,0	5,3,6	217	149	NA,0.121,0.215	0.121,0.0,0.0	0.168	0.0403333	yes	no	no	yes
RI_1897	LOC_Os06g29460	expressed protein	no	Chr6	-	0.158	0.89143	1	LOC_Os06g29460.3	LOC_Os06g29460.2	16879346	16880260	5,0,1	1,8,10	3,0,2	7,2,8	279	149	0.728,0.0,0.051	0.186,0.0,0.118	0.259667	0.101333	yes	no	no	yes
RI_1898	LOC_Os06g29460	expressed protein	no	Chr6	-	-0.012	1	1	LOC_Os06g29460.1	LOC_Os06g29460.3	16879346	16880879	0,0,0	35,21,21	0,0,1	25,12,15	257	149	0.0,0.0,0.0	0.0,0.0,0.037	0	0.0123333	no	yes	yes	no
RI_1899	LOC_Os06g29460	expressed protein	no	Chr6	-	0.054	0.00304143	0.0936208	LOC_Os06g29460.1,LOC_Os06g29460.3,LOC_Os06g29460.2	MSTRG.18197.1	16880991	16881668	0,0,10	30,29,33	0,0,0	18,28,25	235	149	0.0,0.0,0.161	0.0,0.0,0.0	0.0536667	0	yes	no	no	yes
RI_19	LOC_Os03g54890	ribosomal protein L13, putative, expressed	no	Chr3	+	0.001	1	1	LOC_Os03g54890.3	LOC_Os03g54890.1,LOC_Os03g54890.2	31203315	31203887	3,4,4	10942116590	6,8,0	149721951126	247	149	0.002,0.001,0.004	0.002,0.002,0.0	0.00233333	0.00133333	yes	no	no	yes
RI_190	LOC_Os05g07070	zinc finger, C3HC4 type domain containing protein, expressed	no	Chr5	-	0.001	0.698816	1	MSTRG.15575.9,MSTRG.15575.7	LOC_Os05g07070.8	3723580	3725403	13,7,6	269211247	7,3,8	181178188	238	149	0.029,0.02,0.015	0.024,0.01,0.026	0.0213333	0.02	yes	no	no	yes
RI_1901	LOC_Os09g38790	ZOS9-19 - C2H2 zinc finger protein, expressed	no	Chr9	-	0.006	1	1	LOC_Os09g38790.1	LOC_Os09g38790.2	22287173	22289060	0,0,1	39,34,28	0,0,0	30,27,13	281	149	0.0,0.0,0.019	0.0,0.0,0.0	0.00633333	0	yes	no	no	yes
RI_1902	LOC_Os09g38790	ZOS9-19 - C2H2 zinc finger protein, expressed	no	Chr9	-	0.017	0.115534	0.814994	LOC_Os09g38790.1	LOC_Os09g38790.3	22287173	22289060	30,40,26	45,90,39	29,31,14	58,78,46	1519	149	0.061,0.042,0.061	0.047,0.038,0.029	0.0546667	0.038	yes	no	no	yes
RI_1903	LOC_Os02g56500	expressed protein	no	Chr2	+	0.044	0.744022	1	MSTRG.10016.1	MSTRG.10016.2	34595753	34596462	27,27,16	6,6,14	17,36,41	17,8,14	423	149	0.613,0.613,0.287	0.26,0.613,0.508	0.504333	0.460333	yes	no	no	yes
RI_1904	LOC_Os02g56500	expressed protein	no	Chr2	+	-0.161	0.0497448	0.524487	MSTRG.10016.1	MSTRG.10016.3	34595753	34596462	27,26,16	48,42,35	17,36,40	29,13,46	259	149	0.244,0.263,0.208	0.252,0.614,0.333	0.238333	0.399667	no	yes	yes	no
RI_1906	LOC_Os04g18010	cleavage and polyadenylation specificity factor subunit 1, putative, expressed	no	Chr4	-	-0.38	0.733972	1	LOC_Os04g18010.3	-	9908140	9908906	0,3,2	6,5,5	1,2,1	1,3,0	474	149	0.0,0.159,0.112	0.239,0.173,1.0	0.0903333	0.470667	no	yes	yes	no
RI_1907	LOC_Os04g18010	cleavage and polyadenylation specificity factor subunit 1, putative, expressed	no	Chr4	-	-0.254	0.659143	1	LOC_Os04g18010.3	-	9908140	9908906	0,3,4	1,2,4	1,2,2	0,6,3	651	149	0.0,0.256,0.186	1.0,0.071,0.132	0.147333	0.401	no	yes	yes	no
RI_1908	LOC_Os04g18010	cleavage and polyadenylation specificity factor subunit 1, putative, expressed	no	Chr4	-	0.007	1	1	LOC_Os04g18010.3	MSTRG.13486.2,LOC_Os04g18010.2	9908140	9908906	0,3,2	38,43,18	1,2,1	36,49,38	648	149	0.0,0.016,0.025	0.006,0.009,0.006	0.0136667	0.007	yes	no	no	yes
RI_1909	LOC_Os09g30250	OsSub58 - Putative Subtilisin homologue, expressed	no	Chr9	+	-0.09	0.778295	1	MSTRG.23358.2	LOC_Os09g30250.1	18420486	18420922	3,9,1	12,34,11	2,9,3	23,28,3	241	149	0.134,0.141,0.053	0.051,0.166,0.382	0.109333	0.199667	no	yes	yes	no
RI_191	LOC_Os05g07070	zinc finger, C3HC4 type domain containing protein, expressed	no	Chr5	-	0.312	0.303213	1	LOC_Os05g07070.3	LOC_Os05g07070.7	3720771	3725403	9,12,16	18,3,0	10,12,3	5,6,5	1377	149	0.051,0.302,1.0	0.178,0.178,0.061	0.451	0.139	yes	no	no	yes
RI_1914	LOC_Os10g19919	retrotransposon protein, putative, Ty3-gypsy subclass, expressed	no	Chr10	+	0.031	0.956227	1	LOC_Os10g19919.4,LOC_Os10g19919.2,LOC_Os10g19919.1	LOC_Os10g19919.3	9987055	9987828	5,11,27	5,1,7	3,0,16	0,1,4	370	149	0.287,0.816,0.608	1.0,0.0,0.617	0.570333	0.539	yes	no	no	yes
RI_1917	LOC_Os06g48940	GHMP kinases ATP-binding protein, putative, expressed	no	Chr6	+	0.04	0.316627	1	LOC_Os06g48940.1	MSTRG.18934.1	29633859	29634216	1,3,5	0,3,1	1,0,1	0,2,0	252	149	1.0,0.372,0.747	1.0,0.0,1.0	0.706333	0.666667	yes	no	no	yes
RI_1918	LOC_Os05g15360	expressed protein	no	Chr5	-	-0.011	1	1	LOC_Os05g15360.5	LOC_Os05g15360.7,LOC_Os05g15360.4	8691771	8692712	1,1,0	11,13,12	2,0,1	9,24,14	534	149	0.025,0.021,0.0	0.058,0.0,0.02	0.0153333	0.026	no	yes	yes	no
RI_1919	LOC_Os05g15360	expressed protein	no	Chr5	-	0.045	1	1	LOC_Os05g15360.3	LOC_Os05g15360.5	8691771	8692993	2,0,0	6,8,10	1,0,0	15,13,25	229	149	0.178,0.0,0.0	0.042,0.0,0.0	0.0593333	0.014	yes	no	no	yes
RI_192	LOC_Os05g07070	zinc finger, C3HC4 type domain containing protein, expressed	yes	Chr5	-	-0.002	1	1	LOC_Os05g07070.8,MSTRG.15575.8	MSTRG.15575.6	3723862	3725403	4,1,6	260168211	7,9,2	181166187	1373	149	0.002,0.001,0.003	0.004,0.006,0.001	0.002	0.00366667	no	yes	yes	no
RI_1920	LOC_Os05g15360	expressed protein	no	Chr5	-	-0.082	1	1	LOC_Os05g15360.6	LOC_Os05g15360.2	8691775	8692993	5,7,7	0,0,1	5,6,10	0,0,0	341	149	1.0,1.0,0.754	1.0,1.0,1.0	0.918	1	no	yes	yes	no
RI_1921	LOC_Os05g15360	expressed protein	no	Chr5	-	0.3	0.867511	1	LOC_Os05g15360.6	MSTRG.15789.8	8693076	8696460	3,4,0	0,7,5	5,2,6	9,18,3	2917	149	1.0,0.028,0.0	0.028,0.006,0.093	0.342667	0.0423333	yes	no	no	yes
RI_1925	LOC_Os03g24460	aminotransferase domain containing protein, putative, expressed	yes	Chr3	-	-0.002	1	1	LOC_Os03g24460.3	LOC_Os03g24460.2,MSTRG.11512.1	13942957	13943817	9,11,2	174213114	8,15,6	158207159	856	149	0.009,0.009,0.003	0.009,0.012,0.007	0.007	0.00933333	no	yes	yes	no
RI_1926	LOC_Os03g25130	OB-fold nucleic acid binding domain containing protein, putative, expressed	yes	Chr3	-	0.306	0.0454896	0.50654	MSTRG.11538.2	MSTRG.11538.4	14357271	14357900	2,3,1	0,0,0	3,1,1	0,0,3	565	149	1.0,1.0,1.0	1.0,1.0,0.081	1	0.693667	yes	no	no	yes
RI_1927	LOC_Os03g25130	OB-fold nucleic acid binding domain containing protein, putative, expressed	yes	Chr3	-	-0.109	0.421674	1	MSTRG.11538.2	MSTRG.11538.1	14357271	14357900	2,3,1	1,1,5	3,1,1	8,3,0	557	149	0.349,0.445,0.051	0.091,0.082,1.0	0.281667	0.391	no	yes	yes	no
RI_1929	LOC_Os05g51530	vacuolar ATP synthase subunit C, putative, expressed	no	Chr5	-	-0.007	1	1	LOC_Os05g51530.2	LOC_Os05g51530.1	29547450	29547999	127,152,92	3,0,1	147148105	0,3,0	230	149	0.965,1.0,0.983	1.0,0.97,1.0	0.982667	0.99	no	yes	yes	no
RI_193	LOC_Os09g03610	flowering time control protein FCA, putative, expressed	no	Chr9	+	0.002	1	1	LOC_Os09g03610.2	LOC_Os09g03610.1,LOC_Os09g03610.3	1798712	1799611	3,0,0	58,79,60	1,0,1	101,79,58	551	149	0.014,0.0,0.0	0.003,0.0,0.005	0.00466667	0.00266667	yes	no	no	yes
RI_1930	LOC_Os03g62040	retrotransposon protein, putative, unclassified, expressed	no	Chr3	+	0.345	0.255632	1	LOC_Os03g62040.1	MSTRG.13029.2	35150337	35151646	1,5,2	0,11,9	0,1,0	2,2,3	761	149	1.0,0.082,0.042	0.0,0.089,0.0	0.374667	0.0296667	yes	no	no	yes
RI_1932	LOC_Os01g34410	transposon protein, putative, Pong sub-class, expressed	no	Chr1	-	-0.134	0.0820481	0.67105	MSTRG.1293.1	MSTRG.1293.2	18974957	18975753	8,9,8	16,15,10	8,16,6	7,14,5	269	149	0.217,0.249,0.307	0.388,0.388,0.399	0.257667	0.391667	no	yes	yes	no
RI_1933	LOC_Os09g29380	expressed protein	no	Chr9	+	0	1	1	LOC_Os09g29380.1	LOC_Os09g29380.2	17836226	17836490	0,1,0	225205254	0,1,0	109174278	248	149	0.0,0.003,0.0	0.0,0.003,0.0	0.001	0.001	no_difference	no_difference	no_difference	no_difference
RI_1934	LOC_Os01g69120	uncharacterized RNA methyltransferase pc1998, putative, expressed	no	Chr1	+	0.001	0.406859	1	LOC_Os01g69120.2	LOC_Os01g69120.1	40180275	40180742	3,9,1	50,74,35	7,3,1	45,88,67	382	149	0.023,0.045,0.011	0.057,0.013,0.006	0.0263333	0.0253333	yes	no	no	yes
RI_1935	LOC_Os01g27040	chromatin-remodeling complex ATPase chain, putative, expressed	no	Chr1	-	-0.352	1	1	LOC_Os01g27040.1	MSTRG.1102.1	15082877	15083305	3,2,0	0,3,0	1,0,1	0,0,0	236	149	1.0,0.296,NA	1.0,NA,1.0	0.648	1	no	yes	yes	no
RI_1936	LOC_Os05g48240	dynamin family protein, putative, expressed	no	Chr5	-	0.003	1	1	LOC_Os05g48240.4	LOC_Os05g48240.1	27649021	27649605	10,6,2	296432202	3,1,4	236235282	453	149	0.011,0.005,0.003	0.004,0.001,0.005	0.00633333	0.00333333	yes	no	no	yes
RI_1938	LOC_Os01g42630	C-5 cytosine-specific DNA methylase, putative, expressed	no	Chr1	-	0.018	0.61912	1	LOC_Os01g42630.2,LOC_Os01g42630.3	MSTRG.1581.3	24246961	24247255	11,14,14	25,23,22	8,21,24	42,51,22	255	149	0.205,0.262,0.271	0.1,0.194,0.389	0.246	0.227667	yes	no	no	yes
RI_1939	LOC_Os03g60700	dolichyl-phosphate beta-glycosyltransferase, putative, expressed	no	Chr3	-	-0.006	1	1	LOC_Os03g60700.2	LOC_Os03g60700.1	34499074	34499390	0,0,0	25,24,15	0,1,0	18,32,21	246	149	0.0,0.0,0.0	0.0,0.019,0.0	0	0.00633333	no	yes	yes	no
RI_194	LOC_Os11g01880	expressed protein	no	Chr11	-	0.008	0.574299	1	LOC_Os11g01880.2	LOC_Os11g01880.1	481669	481901	3,6,3	179154128	3,1,2	123186167	225	149	0.011,0.025,0.015	0.016,0.004,0.008	0.017	0.00933333	yes	no	no	yes
RI_1940	LOC_Os03g60700	dolichyl-phosphate beta-glycosyltransferase, putative, expressed	no	Chr3	-	-0.062	0.0284388	0.38591	LOC_Os03g60700.2	LOC_Os03g60700.1	34500937	34501293	3,2,0	24,33,26	0,3,11	31,33,22	233	149	0.074,0.037,0.0	0.0,0.055,0.242	0.037	0.099	no	yes	yes	no
RI_1943	LOC_Os09g35790	HSF-type DNA-binding domain containing protein, expressed	no	Chr9	-	-0.2	0.923091	1	LOC_Os09g35790.1	MSTRG.23598.5	20593661	20594611	4,6,1	6,3,9	3,2,2	12,3,0	366	149	0.213,0.449,0.043	0.092,0.213,1.0	0.235	0.435	no	yes	yes	no
RI_1944	LOC_Os09g35790	HSF-type DNA-binding domain containing protein, expressed	no	Chr9	-	0.054	0.534116	1	LOC_Os09g35790.1	MSTRG.23598.1	20593661	20594611	6,6,5	6,18,10	6,3,2	10,8,9	381	149	0.281,0.115,0.164	0.19,0.128,0.08	0.186667	0.132667	yes	no	no	yes
RI_1945	LOC_Os09g35790	HSF-type DNA-binding domain containing protein, expressed	no	Chr9	-	0.396	2.81643e-06	0.00101344	LOC_Os09g35790.1	MSTRG.23598.2	20593661	20594611	9,8,11	0,0,0	15,6,13	0,7,4	381	149	1.0,1.0,1.0	1.0,0.251,0.56	1	0.603667	yes	no	no	yes
RI_1947	LOC_Os02g38050	joka2, putative, expressed	no	Chr2	-	-0.888	1	1	LOC_Os02g38050.1	LOC_Os02g38050.2	22981845	22982989	1,1,0	7,2,1	0,0,3	0,0,0	224	149	0.087,0.25,0.0	NA,NA,1.0	0.112333	1	no	yes	yes	no
RI_1948	LOC_Os02g38050	joka2, putative, expressed	no	Chr2	-	-1	1	1	LOC_Os02g38050.5	LOC_Os02g38050.6	22983085	22983622	0,0,0	1,0,0	0,0,3	0,0,0	304	149	0.0,NA,NA	NA,NA,1.0	0	1	no	yes	yes	no
RI_1949	LOC_Os02g38050	joka2, putative, expressed	no	Chr2	-	-0.001	1	1	LOC_Os02g38050.5	LOC_Os02g38050.4,LOC_Os02g38050.2,LOC_Os02g38050.3,LOC_Os02g38050.1	22983085	22983622	0,0,0	644633818	0,0,3	411443577	308	149	0.0,0.0,0.0	0.0,0.0,0.003	0	0.001	no	yes	yes	no
RI_195	LOC_Os11g31420	expressed protein	no	Chr11	-	0.069	0.21495	1	LOC_Os11g31420.1	MSTRG.5486.1	18338057	18338337	6,12,7	22,32,14	6,8,2	25,23,18	223	149	0.154,0.2,0.25	0.138,0.189,0.069	0.201333	0.132	yes	no	no	yes
RI_1951	LOC_Os10g11140	phosphoglucomutase, putative, expressed	no	Chr10	-	0.001	1	1	LOC_Os10g11140.2	LOC_Os10g11140.1,MSTRG.3560.3	6167550	6167923	25,33,25	156116571103	20,21,26	142213501024	338	149	0.007,0.009,0.01	0.006,0.007,0.011	0.00866667	0.008	yes	no	no	yes
RI_1952	LOC_Os05g05810	DEAD-box ATP-dependent RNA helicase, putative, expressed	no	Chr5	-	0.326	1	1	MSTRG.15507.2	MSTRG.15507.3	2905733	2906837	0,1,3	1,0,0	0,3,0	0,3,0	288	149	0.0,1.0,1.0	NA,0.341,NA	0.666667	0.341	yes	no	no	yes
RI_1953	LOC_Os05g05810	DEAD-box ATP-dependent RNA helicase, putative, expressed	no	Chr5	-	0.054	1	1	MSTRG.15507.2,LOC_Os05g05810.2	MSTRG.15507.1	2912838	2913774	2,0,0	6,18,11	0,0,0	5,17,12	255	149	0.163,0.0,0.0	0.0,0.0,0.0	0.0543333	0	yes	no	no	yes
RI_1954	LOC_Os03g64360	OsFBX113 - F-box domain containing protein, expressed	no	Chr3	+	0.002	1	1	LOC_Os03g64360.1	LOC_Os03g64360.2,LOC_Os03g64360.3	36382138	36382779	0,4,0	389442417	0,0,0	456353379	224	149	0.0,0.006,0.0	0.0,0.0,0.0	0.002	0	yes	no	no	yes
RI_1955	LOC_Os03g64360	OsFBX113 - F-box domain containing protein, expressed	no	Chr3	+	0.017	0.806653	1	LOC_Os03g64360.1	MSTRG.13172.1	36382138	36382779	43,52,47	13,5,29	43,47,51	10,15,20	277	149	0.64,0.848,0.466	0.698,0.628,0.578	0.651333	0.634667	yes	no	no	yes
RI_1957	LOC_Os06g08300	FAD dependent oxidoreductase domain containing protein, expressed	no	Chr6	+	0.068	0.946418	1	MSTRG.17563.2	LOC_Os06g08300.2	4020703	4020995	6,2,2	2,12,2	2,2,6	6,5,3	242	149	0.649,0.093,0.381	0.17,0.198,0.552	0.374333	0.306667	yes	no	no	yes
RI_1958	LOC_Os05g38810	PWWP domain containing protein, expressed	no	Chr5	+	0.502	1.83831e-05	0.00394014	MSTRG.16515.1	MSTRG.16515.2	22764392	22764946	1,3,3	0,2,0	0,1,0	2,0,1	218	149	1.0,0.506,1.0	0.0,1.0,0.0	0.835333	0.333333	yes	no	no	yes
RI_1960	LOC_Os10g33350	endo-beta-N-acetylglucosaminidase, putative, expressed	no	Chr10	+	-0.002	1	1	LOC_Os10g33350.3	MSTRG.4059.1,LOC_Os10g33350.1	17545472	17545726	0,1,0	49,23,95	0,2,0	29,38,53	262	149	0.0,0.024,0.0	0.0,0.029,0.0	0.008	0.00966667	no	yes	yes	no
RI_1962	LOC_Os12g10190	transposon protein, putative, unclassified, expressed	no	Chr12	+	-0.02	1	1	LOC_Os12g10190.2	LOC_Os12g10190.1	5388931	5389638	0,0,0	7,3,5	0,0,1	3,4,9	253	149	0.0,0.0,0.0	0.0,0.0,0.061	0	0.0203333	no	yes	yes	no
RI_1963	LOC_Os01g21900	expressed protein	yes	Chr1	-	-0.037	0.914062	1	LOC_Os01g21900.1,MSTRG.976.2	MSTRG.976.5	12292080	12292378	6,3,5	1,7,2	4,4,4	0,7,3	247	149	0.784,0.205,0.601	1.0,0.256,0.446	0.53	0.567333	no	yes	yes	no
RI_1964	LOC_Os01g21900	expressed protein	yes	Chr1	-	-0.013	0.864088	1	LOC_Os01g21900.1,MSTRG.976.2	MSTRG.976.1,MSTRG.976.3	12292080	12292378	6,3,6	12,17,17	4,4,4	10,8,18	255	149	0.226,0.093,0.171	0.189,0.226,0.115	0.163333	0.176667	no	yes	yes	no
RI_1966	LOC_Os11g39370	BRASSINOSTEROID INSENSITIVE 1-associated receptor kinase 1 precursor, putative, expressed	no	Chr11	-	0.061	1	1	MSTRG.5756.2	LOC_Os11g39370.1,LOC_Os11g39370.2	23433699	23433905	0,0,1	9,14,3	0,0,0	12,0,22	221	149	0.0,0.0,0.183	0.0,NA,0.0	0.061	0	yes	no	no	yes
RI_1967	LOC_Os11g39370	BRASSINOSTEROID INSENSITIVE 1-associated receptor kinase 1 precursor, putative, expressed	no	Chr11	-	0.014	1	1	MSTRG.5756.2	LOC_Os11g39370.1,LOC_Os11g39370.2	23434829	23435676	0,1,0	4,5,2	0,0,0	11,4,6	670	149	0.0,0.043,0.0	0.0,0.0,0.0	0.0143333	0	yes	no	no	yes
RI_1969	LOC_Os03g06379	LYR motif containing protein, putative, expressed	no	Chr3	+	-0.207	0.000451985	0.027716	MSTRG.10494.1	LOC_Os03g06379.1	3193183	3193506	13,8,4	0,10,1	2,3,8	0,1,0	258	149	1.0,0.316,0.698	1.0,0.634,1.0	0.671333	0.878	no	yes	yes	no
RI_1971	LOC_Os01g73910	peptidase, putative, expressed	no	Chr1	-	0.022	1	1	LOC_Os01g73910.4	LOC_Os01g73910.1	42826107	42826968	0,2,1	27,29,22	0,0,0	16,12,48	248	149	0.0,0.04,0.027	0.0,0.0,0.0	0.0223333	0	yes	no	no	yes
RI_1972	LOC_Os01g73910	peptidase, putative, expressed	no	Chr1	-	0.055	0.76547	1	LOC_Os01g73910.4	LOC_Os01g73910.5	42826107	42826968	0,2,1	1,8,18	0,0,0	11,7,7	246	149	0.0,0.132,0.033	0.0,0.0,0.0	0.055	0	yes	no	no	yes
RI_1973	LOC_Os12g08740	exonuclease, putative, expressed	no	Chr12	+	-0.013	1	1	LOC_Os12g08740.2	LOC_Os12g08740.1	4474160	4474723	0,0,0	38,31,25	2,0,0	32,52,49	237	149	0.0,0.0,0.0	0.038,0.0,0.0	0	0.0126667	no	yes	yes	no
RI_1974	LOC_Os08g31840	TBC domain containing protein, expressed	no	Chr8	-	-0.002	1	1	LOC_Os08g31840.2	LOC_Os08g31840.1,LOC_Os08g31840.3	19740660	19741908	1,2,2	11,19,20	1,3,2	22,18,15	1139	149	0.012,0.014,0.013	0.006,0.021,0.017	0.013	0.0146667	no	yes	yes	no
RI_1975	LOC_Os08g31840	TBC domain containing protein, expressed	no	Chr8	-	-0.244	1	1	LOC_Os08g31840.2	LOC_Os08g31840.4	19740660	19741908	3,6,9	1,0,0	5,8,7	0,0,0	1227	149	0.267,1.0,1.0	1.0,1.0,1.0	0.755667	1	no	yes	yes	no
RI_1978	LOC_Os04g39440	ras-related protein, putative, expressed	no	Chr4	+	-0.001	0.933535	1	LOC_Os04g39440.4	LOC_Os04g39440.2,LOC_Os04g39440.3	23493228	23493870	13,12,20	407356435	13,16,9	281322353	568	149	0.008,0.009,0.012	0.012,0.013,0.007	0.00966667	0.0106667	no	yes	yes	no
RI_1979	LOC_Os11g17290	expressed protein	no	Chr11	+	-0.027	0.412988	1	LOC_Os11g17290.3,MSTRG.5206.2	LOC_Os11g17290.1,LOC_Os11g17290.2	9631851	9632251	30,24,28	62,54,33	29,31,32	48,47,43	278	149	0.206,0.192,0.313	0.245,0.261,0.285	0.237	0.263667	no	yes	yes	no
RI_1980	LOC_Os02g46120	regulatory protein, putative, expressed	no	Chr2	-	0.022	0.087719	0.70383	LOC_Os02g46120.1	LOC_Os02g46120.2,MSTRG.9383.3	28111098	28111834	6,1,1	24,19,18	1,0,2	9,17,21	292	149	0.113,0.026,0.028	0.054,0.0,0.046	0.0556667	0.0333333	yes	no	no	yes
RI_1981	LOC_Os03g24844	expressed protein	no	Chr3	+	0.068	0.282446	1	LOC_Os03g24844.3	LOC_Os03g24844.1	14152189	14152467	6,5,7	38,39,13	0,7,4	17,31,30	254	149	0.085,0.07,0.24	0.0,0.117,0.073	0.131667	0.0633333	yes	no	no	yes
RI_1983	LOC_Os02g10590	peptidyl-prolyl cis-trans isomerase, FKBP-type, putative, expressed	no	Chr2	-	0.122	0.493773	1	LOC_Os02g10590.2	LOC_Os02g10590.1,MSTRG.7956.1	5568601	5568825	2,6,5	5,4,0	5,7,4	3,11,2	266	149	0.183,0.457,1.0	0.483,0.263,0.528	0.546667	0.424667	yes	no	no	yes
RI_1985	LOC_Os04g35410	expressed protein	no	Chr4	-	-0.002	0.873427	1	LOC_Os04g35410.3,LOC_Os04g35410.2	MSTRG.13939.4,LOC_Os04g35410.1	21540453	21540908	21,19,11	86,64,52	11,24,9	42,81,42	383	149	0.087,0.104,0.076	0.092,0.103,0.077	0.089	0.0906667	no	yes	yes	no
RI_1989	LOC_Os11g30410	ThiF family domain containing protein, putative, expressed	no	Chr11	+	-0.011	0.237348	1	LOC_Os11g30410.2	LOC_Os11g30410.1	17675079	17675368	1,3,2	155181137	4,6,3	124168132	226	149	0.004,0.011,0.01	0.021,0.023,0.015	0.00833333	0.0196667	no	yes	yes	no
RI_1990	LOC_Os11g30410	ThiF family domain containing protein, putative, expressed	no	Chr11	+	-0.068	0.482404	1	LOC_Os11g30410.2	LOC_Os11g30410.3	17675079	17675368	6,5,3	0,3,0	8,16,5	2,0,0	234	149	1.0,0.515,1.0	0.718,1.0,1.0	0.838333	0.906	no	yes	yes	no
RI_1993	LOC_Os02g38680	EMB2423, putative, expressed	no	Chr2	+	0.463	1	1	MSTRG.8991.19	MSTRG.8991.25	23384268	23385206	0,0,4	0,0,0	1,3,1	0,2,2	311	149	NA,NA,1.0	1.0,0.418,0.193	1	0.537	yes	no	no	yes
RI_1994	LOC_Os08g09860	hydroxyacid oxidase 1, putative, expressed	no	Chr8	+	-0.05	0.0844579	0.68579	MSTRG.21318.1	MSTRG.21318.3,MSTRG.21318.2	5690106	5691206	15,5,7	72,50,58	17,13,8	44,66,48	247	149	0.112,0.057,0.068	0.189,0.106,0.091	0.079	0.128667	no	yes	yes	no
RI_1999	LOC_Os09g26880	aldehyde dehydrogenase, putative, expressed	yes	Chr9	-	1	1	1	LOC_Os09g26880.4	LOC_Os09g26880.3	16336614	16337192	0,1,0	0,0,0	0,0,0	0,0,1	518	149	NA,1.0,NA	NA,NA,0.0	1	0	yes	no	no	yes
RI_200	LOC_Os12g20144	expressed protein	no	Chr12	+	-0.079	0.653738	1	MSTRG.6687.2	LOC_Os12g20144.1	11718943	11721065	57,47,52	10,16,0	46,41,46	1,2,6	2174	149	0.281,0.168,1.0	0.759,0.584,0.344	0.483	0.562333	no	yes	yes	no
RI_2000	LOC_Os09g26880	aldehyde dehydrogenase, putative, expressed	yes	Chr9	-	0	1	1	LOC_Os09g26880.4	LOC_Os09g26880.1	16336614	16337192	0,1,0	418470410	0,0,0	253297443	522	149	0.0,0.001,0.0	0.0,0.0,0.0	0.000333333	0	no_difference	no_difference	no_difference	no_difference
RI_2001	LOC_Os12g41962	nucleolar protein NOP5, putative, expressed	no	Chr12	+	0.099	1	1	LOC_Os12g41962.1	LOC_Os12g41962.2	26021766	26023459	10,6,5	1,0,0	2,2,2	0,1,0	222	149	0.87,1.0,1.0	1.0,0.573,1.0	0.956667	0.857667	yes	no	no	yes
RI_2002	LOC_Os01g09200	AGC_AGC_other_NDRh_TRCd.1 - ACG kinases include homologs to PKA, PKG and PKC, expressed	no	Chr1	-	0.133	0.0259628	0.366071	MSTRG.437.5,LOC_Os01g09200.1,MSTRG.437.3	MSTRG.437.4	4631024	4631365	34,60,32	3,4,2	18,19,34	4,6,4	200	149	0.894,0.918,0.923	0.77,0.702,0.864	0.911667	0.778667	yes	no	no	yes
RI_2003	LOC_Os05g05980	DNA directed RNA polymerase, 7 kDa subunit domain containing protein, expressed	no	Chr5	+	-0.126	0.849098	1	MSTRG.15516.2	MSTRG.15516.3	2989503	2990153	6,25,4	3,0,1	13,10,9	3,0,1	663	149	0.31,1.0,0.473	0.493,1.0,0.669	0.594333	0.720667	no	yes	yes	no
RI_2004	LOC_Os06g37610	Cyclopropane-fatty-acyl-phospholipid synthase, putative, expressed	no	Chr6	+	-0.016	0.0555665	0.553746	LOC_Os06g37610.2	LOC_Os06g37610.1	22269140	22269685	4,0,1	30,49,25	4,5,3	31,45,30	499	149	0.038,0.0,0.012	0.037,0.032,0.029	0.0166667	0.0326667	no	yes	yes	no
RI_2005	LOC_Os02g47620	hydrolase, alpha/beta fold family domain containing protein, expressed	no	Chr2	-	-0.019	1	1	LOC_Os02g47620.1	LOC_Os02g47620.3,LOC_Os02g47620.2	29098994	29100240	0,0,0	15,35,19	0,0,1	9,16,10	243	149	0.0,0.0,0.0	0.0,0.0,0.058	0	0.0193333	no	yes	yes	no
RI_2006	LOC_Os02g47620	hydrolase, alpha/beta fold family domain containing protein, expressed	no	Chr2	-	0.387	0.00173199	0.0610887	LOC_Os02g47620.2	LOC_Os02g47620.3,LOC_Os02g47620.1	29100932	29101290	5,8,1	5,17,0	1,0,1	1,7,9	245	149	0.378,0.223,1.0	0.378,0.0,0.063	0.533667	0.147	yes	no	no	yes
RI_2007	LOC_Os05g48340	proteasome-related, putative, expressed	no	Chr5	+	-0.012	0.0213579	0.325756	LOC_Os05g48340.3	LOC_Os05g48340.1,LOC_Os05g48340.2,MSTRG.16948.1	27716473	27716871	38,25,25	532467265	22,51,39	384403293	384	149	0.027,0.02,0.035	0.022,0.047,0.049	0.0273333	0.0393333	no	yes	yes	no
RI_2008	LOC_Os05g48340	proteasome-related, putative, expressed	no	Chr5	+	0.001	1	1	LOC_Os05g48340.2	LOC_Os05g48340.1,LOC_Os05g48340.3	27717214	27717899	1,0,0	402415212	0,0,0	302333253	238	149	0.002,0.0,0.0	0.0,0.0,0.0	0.000666667	0	yes	no	no	yes
RI_2009	LOC_Os03g05830	transposon protein, putative, CACTA, En/Spm sub-class, expressed	no	Chr3	-	0.057	0.00136773	0.0544838	LOC_Os03g05830.1	MSTRG.10470.1,MSTRG.10470.3	2926831	2927092	19,17,18	106,144,61	14,9,5	106,153,92	251	149	0.096,0.065,0.149	0.073,0.034,0.031	0.103333	0.046	yes	no	no	yes
RI_201	LOC_Os12g20144	expressed protein	yes	Chr12	+	0.033	0.228745	1	MSTRG.6687.5,MSTRG.6687.1	MSTRG.6687.4,LOC_Os12g20144.1	11718943	11721235	63,58,51	22,21,12	49,46,56	29,20,15	2322	149	0.155,0.151,0.214	0.098,0.129,0.193	0.173333	0.14	yes	no	no	yes
RI_2010	LOC_Os02g06640	ubiquitin family protein, putative, expressed	no	Chr2	-	0.016	0.101309	0.755574	LOC_Os02g06640.1	LOC_Os02g06640.4	3340310	3342017	505340565658	107,74,132	265327084258	75,63,109	605	149	0.921,0.931,0.913	0.897,0.914,0.906	0.921667	0.905667	yes	no	no	yes
RI_2011	LOC_Os02g57070	3-5 exoribonuclease CSL4, putative, expressed	no	Chr2	-	-0.005	1	1	LOC_Os02g57070.2	LOC_Os02g57070.1	34942245	34942604	0,3,0	16,42,17	3,0,0	27,35,13	341	149	0.0,0.03,0.0	0.046,0.0,0.0	0.01	0.0153333	no	yes	yes	no
RI_2013	LOC_Os10g42610	expressed protein	no	Chr10	-	0.001	1	1	LOC_Os10g42610.2	LOC_Os10g42610.1	22964025	22965622	2,0,0	651629622	0,0,0	640774465	251	149	0.002,0.0,0.0	0.0,0.0,0.0	0.000666667	0	yes	no	no	yes
RI_2014	LOC_Os06g46890	zinc finger C-x8-C-x5-C-x3-H type family protein, expressed	no	Chr6	-	-0.1	0.155481	0.938836	LOC_Os06g46890.2	MSTRG.18825.3	28461492	28463495	2,3,2	22,22,13	3,1,5	6,14,9	262	149	0.049,0.072,0.08	0.221,0.039,0.24	0.067	0.166667	no	yes	yes	no
RI_2015	LOC_Os06g46890	zinc finger C-x8-C-x5-C-x3-H type family protein, expressed	no	Chr6	-	0.342	0.118039	0.82408	LOC_Os06g46890.2	LOC_Os06g46890.1	28461492	28463495	2,6,4	11,9,0	3,1,5	27,27,14	1736	149	0.015,0.054,1.0	0.009,0.003,0.03	0.356333	0.014	yes	no	no	yes
RI_2016	LOC_Os12g26480	expressed protein	no	Chr12	-	-0.024	0.836975	1	LOC_Os12g26480.2	LOC_Os12g26480.1	15473738	15474035	5,7,4	12,16,7	4,3,4	8,12,4	250	149	0.199,0.207,0.254	0.23,0.13,0.373	0.22	0.244333	no	yes	yes	no
RI_2017	LOC_Os12g26480	expressed protein	no	Chr12	-	0.008	0.572779	1	LOC_Os12g26480.2	MSTRG.6807.1	15473738	15474035	11,13,9	63,67,68	11,9,11	59,91,69	300	149	0.08,0.088,0.062	0.085,0.047,0.073	0.0766667	0.0683333	yes	no	no	yes
RI_2019	LOC_Os09g40000	AGAP005770-PA, putative, expressed	no	Chr9	+	0	0.910998	1	LOC_Os09g40000.3	LOC_Os09g40000.1,LOC_Os09g40000.2	22934673	22935193	13,22,14	177209117	15,16,10	119148148	246	149	0.043,0.06,0.068	0.071,0.061,0.039	0.057	0.057	no_difference	no_difference	no_difference	no_difference
RI_202	LOC_Os12g20144	expressed protein	yes	Chr12	+	-0.02	0.616569	1	MSTRG.6687.5,MSTRG.6687.1	MSTRG.6687.2	11718943	11721235	35,34,23	47,53,31	30,28,35	42,37,40	254	149	0.304,0.273,0.303	0.295,0.307,0.339	0.293333	0.313667	no	yes	yes	no
RI_2020	LOC_Os09g40000	AGAP005770-PA, putative, expressed	no	Chr9	+	0.003	0.360502	1	LOC_Os09g40000.2	LOC_Os09g40000.1,LOC_Os09g40000.3,MSTRG.23835.1	22937205	22938037	17,23,16	262255164	17,19,11	222237239	703	149	0.014,0.019,0.02	0.016,0.017,0.01	0.0176667	0.0143333	yes	no	no	yes
RI_2022	LOC_Os06g23274	zinc finger, C3HC4 type, domain containing protein, expressed	no	Chr6	-	0.003	1	1	LOC_Os06g23274.1	MSTRG.18058.2	13586914	13589718	1,0,2	8,8,35	0,0,2	3,5,12	334	149	0.053,0.0,0.025	0.0,0.0,0.069	0.026	0.023	yes	no	no	yes
RI_2024	LOC_Os07g09060	aldehyde dehydrogenase, putative, expressed	no	Chr7	+	-0.003	1	1	LOC_Os07g09060.3	LOC_Os07g09060.2,LOC_Os07g09060.1,MSTRG.19446.1	4735022	4735348	11,8,7	11731132594	11,15,8	858744845	238	149	0.006,0.004,0.007	0.008,0.012,0.006	0.00566667	0.00866667	no	yes	yes	no
RI_2025	LOC_Os07g09060	aldehyde dehydrogenase, putative, expressed	no	Chr7	+	-0.002	1	1	LOC_Os07g09060.2	LOC_Os07g09060.3,LOC_Os07g09060.1,MSTRG.19446.1	4740162	4740316	5,4,1	13031147680	3,13,1	934986924	223	149	0.003,0.002,0.001	0.002,0.009,0.001	0.002	0.004	no	yes	yes	no
RI_2026	LOC_Os02g48570	peptide transporter PTR2, putative, expressed	yes	Chr2	-	0.009	0.551749	1	MSTRG.9534.4	LOC_Os02g48570.1	29741250	29741713	6,1,9	51,73,101	1,1,9	37,79,64	229	149	0.071,0.009,0.055	0.017,0.008,0.084	0.045	0.0363333	yes	no	no	yes
RI_2027	LOC_Os01g43400	expressed protein	no	Chr1	+	0.069	0.524171	1	MSTRG.1636.2	MSTRG.1636.1	24833816	24834277	4,5,2	0,3,0	3,2,2	0,3,0	281	149	1.0,0.469,1.0	1.0,0.261,1.0	0.823	0.753667	yes	no	no	yes
RI_2028	LOC_Os01g43400	expressed protein	no	Chr1	+	0.018	0.867502	1	MSTRG.1636.1	MSTRG.1636.3	24834542	24838497	9,11,2	0,7,2	10,13,4	0,15,6	2471	149	1.0,0.087,0.057	1.0,0.05,0.039	0.381333	0.363	yes	no	no	yes
RI_2030	LOC_Os09g36290	Ser/Thr protein phosphatase family protein, putative, expressed	no	Chr9	+	0.136	0.279881	1	LOC_Os09g36290.1,LOC_Os09g36290.2	MSTRG.23635.3	20944291	20944683	29,37,8	4,8,0	30,38,35	3,14,8	327	149	0.768,0.678,1.0	0.82,0.553,0.666	0.815333	0.679667	yes	no	no	yes
RI_2031	LOC_Os02g33020	SOUL heme-binding protein, putative, expressed	no	Chr2	+	-0.165	0.562596	1	MSTRG.8723.3	MSTRG.8723.1,MSTRG.8723.2	19634986	19635652	21,26,11	6,11,4	11,20,9	0,6,7	691	149	0.43,0.338,0.372	1.0,0.418,0.217	0.38	0.545	no	yes	yes	no
RI_2032	LOC_Os02g33020	SOUL heme-binding protein, putative, expressed	no	Chr2	+	0.522	0.00141331	0.0547991	MSTRG.8723.1,MSTRG.8723.2	MSTRG.8723.3	19636967	19637702	5,5,5	2,1,0	0,3,2	3,2,4	571	149	0.395,0.566,1.0	0.0,0.281,0.115	0.653667	0.132	yes	no	no	yes
RI_2035	MSTRG.6937	-	no	Chr12	-	-0.018	0.172186	0.983174	MSTRG.6937.2,MSTRG.6937.1	MSTRG.6937.3	19637995	19638788	7,5,6	85,60,61	7,9,7	48,70,48	411	149	0.029,0.029,0.034	0.05,0.045,0.05	0.0306667	0.0483333	no	yes	yes	no
RI_2036	MSTRG.6937	-	no	Chr12	-	-0.058	0.656514	1	MSTRG.6937.3	MSTRG.6937.5	19639942	19640733	39,23,31	20,13,16	54,34,23	10,31,11	728	149	0.285,0.266,0.284	0.525,0.183,0.3	0.278333	0.336	no	yes	yes	no
RI_2037	MSTRG.6937	-	no	Chr12	-	-0.002	0.872073	1	MSTRG.6937.2	MSTRG.6937.6	19639942	19642011	39,25,28	42,35,43	49,33,21	44,51,34	1893	149	0.068,0.053,0.049	0.081,0.048,0.046	0.0566667	0.0583333	no	yes	yes	no
RI_2039	LOC_Os11g41170	disease resistance protein RPM1, putative, expressed	no	Chr11	+	0.256	0.000230661	0.0186341	MSTRG.5812.1	MSTRG.5812.2	24669047	24669354	2,3,3	1,0,0	6,5,8	2,3,2	292	149	0.505,1.0,1.0	0.605,0.46,0.671	0.835	0.578667	yes	no	no	yes
RI_2040	LOC_Os03g59160	elongation factor P, putative, expressed	no	Chr3	-	0.084	1	1	MSTRG.12853.2	MSTRG.12853.1	33691336	33691470	4,8,9	3,0,1	0,8,3	0,2,1	238	149	0.455,1.0,0.849	NA,0.715,0.653	0.768	0.684	yes	no	no	yes
RI_2042	LOC_Os12g38590	pumilio-family RNA binding repeat containing protein, expressed	no	Chr12	+	0.011	1	1	MSTRG.7150.1	LOC_Os12g38590.1	23706935	23709868	0,0,2	10,19,17	0,2,0	15,40,11	277	149	0.0,0.0,0.06	0.0,0.026,0.0	0.02	0.00866667	yes	no	no	yes
RI_2043	LOC_Os12g38590	pumilio-family RNA binding repeat containing protein, expressed	no	Chr12	+	0.011	0.63974	1	MSTRG.7150.5	MSTRG.7150.1	23706935	23710069	4,9,7	47,45,22	9,12,0	35,41,20	242	149	0.05,0.11,0.164	0.137,0.153,0.0	0.108	0.0966667	yes	no	no	yes
RI_2044	LOC_Os06g22060	pyrophosphate--fructose 6-phosphate 1-phosphotransferase subunit alpha, putative, expressed	no	Chr6	+	-0.32	0.712844	1	MSTRG.18019.6,MSTRG.18019.3,MSTRG.18019.2	MSTRG.18019.5,MSTRG.18019.1	12799715	12801784	4,6,0	15,30,78	2,0,0	0,75,3	1656	149	0.023,0.018,0.0	1.0,0.0,0.0	0.0136667	0.333333	no	yes	yes	no
RI_2045	LOC_Os06g30894	expressed protein	no	Chr6	-	0.058	0.138549	0.886971	LOC_Os06g30894.1	LOC_Os06g30894.2	17938098	17939579	5,6,1	17,11,14	2,2,2	14,22,8	258	149	0.145,0.24,0.04	0.076,0.05,0.126	0.141667	0.084	yes	no	no	yes
RI_2048	LOC_Os12g33180	pnn protein, putative, expressed	no	Chr12	+	-0.089	0.346393	1	MSTRG.6965.1,LOC_Os12g33180.1	MSTRG.6965.2	20077944	20078440	18,12,10	15,20,12	15,17,12	17,6,14	436	149	0.291,0.17,0.222	0.232,0.492,0.227	0.227667	0.317	no	yes	yes	no
RI_2050	LOC_Os03g18550	mitochondrial carrier protein, putative, expressed	no	Chr3	+	-0.003	1	1	LOC_Os03g18550.2	LOC_Os03g18550.1	10387990	10390923	0,0,0	19,16,9	0,0,2	14,23,24	1587	149	0.0,0.0,0.0	0.0,0.0,0.008	0	0.00266667	no	yes	yes	no
RI_2051	LOC_Os02g14760	CID11, putative, expressed	no	Chr2	+	0.002	1	1	LOC_Os02g14760.2	LOC_Os02g14760.1	8168322	8168580	1,0,1	125,184,82	0,0,1	111111121	276	149	0.004,0.0,0.007	0.0,0.0,0.004	0.00366667	0.00133333	yes	no	no	yes
RI_2052	LOC_Os09g26770	ribosomal L18p/L5e family protein, putative, expressed	no	Chr9	+	0.01	0.981531	1	MSTRG.23195.5,MSTRG.23195.6,MSTRG.23195.7,MSTRG.23195.1,MSTRG.23195.2,MSTRG.23195.3,MSTRG.23195.10	MSTRG.23195.8,LOC_Os09g26770.3	16260062	16262476	56,62,39	4,12,5	58,65,39	6,12,4	2093	149	0.499,0.269,0.357	0.408,0.278,0.41	0.375	0.365333	yes	no	no	yes
RI_2053	LOC_Os09g26770	ribosomal L18p/L5e family protein, putative, expressed	no	Chr9	+	-0.009	0.75859	1	MSTRG.23195.5,MSTRG.23195.6,MSTRG.23195.7,MSTRG.23195.1,MSTRG.23195.2,MSTRG.23195.3,MSTRG.23195.10	MSTRG.23195.9	16260062	16262476	56,62,39	3,12,5	58,65,39	7,4,6	2105	149	0.569,0.268,0.356	0.37,0.535,0.315	0.397667	0.406667	no	yes	yes	no
RI_2054	LOC_Os09g26770	ribosomal L18p/L5e family protein, putative, expressed	no	Chr9	+	0.136	0.0115374	0.2289	MSTRG.23195.5,MSTRG.23195.6,MSTRG.23195.2,MSTRG.23195.3,MSTRG.23195.8,MSTRG.23195.9,LOC_Os09g26770.3	MSTRG.23195.10	16264356	16264754	49,48,35	1,1,5	33,29,20	5,7,2	283	149	0.963,0.962,0.787	0.777,0.686,0.84	0.904	0.767667	yes	no	no	yes
RI_2055	LOC_Os09g26770	ribosomal L18p/L5e family protein, putative, expressed	no	Chr9	+	0.318	0.000266435	0.0203694	MSTRG.23195.5,MSTRG.23195.6,MSTRG.23195.2,MSTRG.23195.3,MSTRG.23195.8,MSTRG.23195.9,LOC_Os09g26770.3	MSTRG.23195.7	16264356	16264754	17,16,16	13,8,5	10,7,7	17,15,15	234	149	0.454,0.56,0.671	0.272,0.229,0.229	0.561667	0.243333	yes	no	no	yes
RI_2056	LOC_Os09g26770	ribosomal L18p/L5e family protein, putative, expressed	no	Chr9	+	-0.112	0.201065	1	MSTRG.23195.6,MSTRG.23195.2,MSTRG.23195.10	MSTRG.23195.7	16265147	16265865	26,37,34	14,16,7	32,39,31	8,13,4	297	149	0.482,0.537,0.709	0.667,0.601,0.795	0.576	0.687667	no	yes	yes	no
RI_2058	LOC_Os02g33860	WD domain, G-beta repeat domain containing protein, expressed	no	Chr2	+	-0.032	0.689294	1	MSTRG.8761.2	LOC_Os02g33860.1	20182614	20183371	42,38,23	21,31,26	30,33,28	12,30,21	695	149	0.3,0.208,0.159	0.349,0.191,0.222	0.222333	0.254	no	yes	yes	no
RI_2059	LOC_Os02g05400	transmembrane protein 15, putative, expressed	no	Chr2	-	-0.006	1	1	LOC_Os02g05400.1	LOC_Os02g05400.2	2596112	2596737	0,0,0	46,35,25	0,0,1	24,24,32	246	149	0.0,0.0,0.0	0.0,0.0,0.019	0	0.00633333	no	yes	yes	no
RI_2060	LOC_Os02g05400	transmembrane protein 15, putative, expressed	no	Chr2	-	-0.043	0.238138	1	LOC_Os02g05400.2	MSTRG.7668.1	2596284	2596737	7,7,4	26,36,23	3,3,16	20,21,18	425	149	0.086,0.064,0.057	0.05,0.048,0.238	0.069	0.112	no	yes	yes	no
RI_2061	LOC_Os07g09680	ras-related protein, putative, expressed	no	Chr7	-	0.006	0.53906	1	LOC_Os07g09680.3	LOC_Os07g09680.1	5145838	5146080	7,10,12	150175147	11,6,3	120148111	233	149	0.029,0.035,0.05	0.055,0.025,0.017	0.038	0.0323333	yes	no	no	yes
RI_2062	LOC_Os07g09680	ras-related protein, putative, expressed	no	Chr7	-	-0.001	0.914205	1	LOC_Os07g09680.2	LOC_Os07g09680.1	5145985	5146221	9,12,14	114141123	7,13,6	94,87,97	224	149	0.05,0.054,0.07	0.047,0.09,0.04	0.058	0.059	no	yes	yes	no
RI_2065	LOC_Os05g51754	expressed protein	no	Chr5	-	-0.002	1	1	LOC_Os05g51754.2	LOC_Os05g51754.1	29692744	29694034	1,0,1	117,94,61	0,1,2	65,80,60	587	149	0.002,0.0,0.004	0.0,0.003,0.008	0.002	0.00366667	no	yes	yes	no
RI_2066	LOC_Os04g53440	RNA recognition motif containing protein, putative, expressed	yes	Chr4	+	0	1	1	LOC_Os04g53440.1	LOC_Os04g53440.2,MSTRG.14879.1	31822412	31822745	4,4,3	304349230	3,2,5	218290254	254	149	0.008,0.007,0.008	0.008,0.004,0.011	0.00766667	0.00766667	no_difference	no_difference	no_difference	no_difference
RI_2067	LOC_Os01g01484	light-mediated development protein DET1, putative, expressed	no	Chr1	-	-0.005	0.593737	1	LOC_Os01g01484.5	LOC_Os01g01484.4,LOC_Os01g01484.2,LOC_Os01g01484.1	250616	250940	1,5,1	87,87,68	1,4,3	40,91,76	227	149	0.007,0.036,0.01	0.016,0.028,0.025	0.0176667	0.023	no	yes	yes	no
RI_2068	LOC_Os10g33800	lactate/malate dehydrogenase, putative, expressed	no	Chr10	+	0.001	1	1	LOC_Os10g33800.3	LOC_Os10g33800.1,LOC_Os10g33800.2,MSTRG.4084.2,MSTRG.4084.1	17916530	17917039	15,12,5	345056271634	12,2,1	385051233532	244	149	0.003,0.001,0.002	0.002,0.0,0.0	0.002	0.000666667	yes	no	no	yes
RI_207	LOC_Os02g32610	protein kinase domain containing protein, expressed	no	Chr2	-	0.017	1	1	LOC_Os02g32610.4	LOC_Os02g32610.2,LOC_Os02g32610.3	19326323	19326611	0,2,0	13,15,9	0,1,0	27,23,21	236	149	0.0,0.078,0.0	0.0,0.027,0.0	0.026	0.009	yes	no	no	yes
RI_2070	LOC_Os05g44130	gamma-glutamyl hydrolase precursor, putative, expressed	no	Chr5	-	-0.001	1	1	LOC_Os05g44130.2	LOC_Os05g44130.1,MSTRG.16754.5,LOC_Os05g44130.3	25654422	25654977	7,6,11	848919722	8,10,5	546645566	552	149	0.002,0.002,0.004	0.004,0.004,0.002	0.00266667	0.00333333	no	yes	yes	no
RI_2071	LOC_Os05g44130	gamma-glutamyl hydrolase precursor, putative, expressed	no	Chr5	-	0.008	0.843031	1	LOC_Os05g44130.2	MSTRG.16754.1	25654422	25654977	6,5,10	17,33,17	5,10,1	17,23,4	534	149	0.09,0.041,0.141	0.076,0.108,0.065	0.0906667	0.083	yes	no	no	yes
RI_2072	LOC_Os01g69210	mannosyl-oligosaccharide glucosidase, putative, expressed	no	Chr1	+	0.015	1	1	MSTRG.3046.3	MSTRG.3046.1	40228623	40230889	0,3,0	9,6,4	0,0,0	3,2,1	1552	149	0.0,0.046,0.0	0.0,0.0,0.0	0.0153333	0	yes	no	no	yes
RI_2074	LOC_Os12g06910	nucleolar protein family 6, putative, expressed	no	Chr12	+	-0.01	1	1	LOC_Os12g06910.2	LOC_Os12g06910.1,MSTRG.6313.1	3367731	3368003	0,1,0	39,98,21	0,1,1	28,57,25	222	149	0.0,0.007,0.0	0.0,0.012,0.026	0.00233333	0.0126667	no	yes	yes	no
RI_2075	LOC_Os03g01222	formyl transferase, putative, expressed	no	Chr3	+	-0.009	1	1	LOC_Os03g01222.2	LOC_Os03g01222.3	144647	145836	1,0,0	14,20,11	0,1,0	19,8,15	270	149	0.038,0.0,0.0	0.0,0.065,0.0	0.0126667	0.0216667	no	yes	yes	no
RI_2076	LOC_Os01g53930	hexokinase, putative, expressed	no	Chr1	-	-0.001	1	1	LOC_Os01g53930.2	LOC_Os01g53930.1,MSTRG.2145.3	31010809	31011112	0,2,3	131178108	2,5,1	150228127	222	149	0.0,0.007,0.018	0.009,0.015,0.005	0.00833333	0.00966667	no	yes	yes	no
RI_208	LOC_Os03g48440	expressed protein	no	Chr3	-	-0.121	0.284321	1	MSTRG.12233.3,MSTRG.12233.6,MSTRG.12233.5	MSTRG.12233.8,MSTRG.12233.4	27584052	27584530	14,11,12	4,3,6	5,18,7	2,5,0	236	149	0.688,0.698,0.558	0.612,0.694,1.0	0.648	0.768667	no	yes	yes	no
RI_2089	LOC_Os01g55880	hemimethylated DNA binding domain containing protein, expressed	no	Chr1	-	0.171	0.00410428	0.114852	MSTRG.2263.4	MSTRG.2263.1	32178841	32179294	3,4,3	2,2,0	0,1,1	3,0,1	402	149	0.357,0.426,1.0	0.0,1.0,0.27	0.594333	0.423333	yes	no	no	yes
RI_209	LOC_Os03g48440	expressed protein	no	Chr3	-	-0.24	1	1	MSTRG.12233.1,MSTRG.12233.7,MSTRG.12233.5	MSTRG.12233.8,MSTRG.12233.2,MSTRG.12233.6	27588601	27589039	1,1,1	10,6,4	2,1,0	1,3,0	304	149	0.047,0.076,0.109	0.495,0.14,NA	0.0773333	0.3175	no	yes	yes	no
RI_2090	LOC_Os01g55880	hemimethylated DNA binding domain containing protein, expressed	no	Chr1	-	0.142	1	1	MSTRG.2263.4	MSTRG.2263.2,LOC_Os01g55880.1	32178841	32179294	2,4,3	3,4,2	0,0,1	0,6,1	395	149	0.201,0.274,0.361	NA,0.0,0.274	0.278667	0.137	yes	no	no	yes
RI_2092	LOC_Os05g35266	galactosyltransferase, putative, expressed	no	Chr5	-	-0.008	0.603691	1	LOC_Os05g35266.3	LOC_Os05g35266.2,LOC_Os05g35266.1,MSTRG.16366.1,MSTRG.16366.2	20944785	20945784	11,9,13	160162170	9,3,15	110111109	252	149	0.039,0.032,0.043	0.046,0.016,0.075	0.038	0.0456667	no	yes	yes	no
RI_2093	LOC_Os05g35266	galactosyltransferase, putative, expressed	no	Chr5	-	0.041	0.164344	0.959577	MSTRG.16366.9	LOC_Os05g35266.3,LOC_Os05g35266.2,LOC_Os05g35266.1,MSTRG.16366.6,MSTRG.16366.7,MSTRG.16366.1,MSTRG.16366.2,MSTRG.16366.8	20945888	20946505	32,40,26	86,98,61	22,23,20	79,67,67	226	149	0.197,0.212,0.219	0.155,0.185,0.164	0.209333	0.168	yes	no	no	yes
RI_2094	LOC_Os05g35266	galactosyltransferase, putative, expressed	no	Chr5	-	-0.034	0.00704604	0.162564	MSTRG.16366.1,MSTRG.16366.8,MSTRG.16366.9	MSTRG.16366.6,MSTRG.16366.7	20947761	20948853	1,9,0	46,13,21	3,1,16	12,18,16	712	149	0.005,0.127,0.0	0.05,0.011,0.173	0.044	0.078	no	yes	yes	no
RI_2095	LOC_Os05g35266	galactosyltransferase, putative, expressed	no	Chr5	-	-0.356	0.072202	0.638415	MSTRG.16366.1,MSTRG.16366.8,MSTRG.16366.9	MSTRG.16366.2	20947761	20948853	1,9,0	19,14,6	3,1,16	3,10,0	681	149	0.011,0.123,0.0	0.18,0.021,1.0	0.0446667	0.400333	no	yes	yes	no
RI_2096	LOC_Os09g13650	microtubule-associated protein, putative, expressed	no	Chr9	+	-0.003	1	1	LOC_Os09g13650.3	LOC_Os09g13650.1,LOC_Os09g13650.2	7966144	7966411	0,1,0	6,10,0	0,0,1	0,2,9	266	149	0.0,0.053,NA	NA,0.0,0.059	0.0265	0.0295	no	yes	yes	no
RI_2097	LOC_Os09g13650	microtubule-associated protein, putative, expressed	no	Chr9	+	-0.01	1	1	LOC_Os09g13650.2,LOC_Os09g13650.3	LOC_Os09g13650.1	7966552	7967919	0,0,0	2,2,1	0,0,2	0,3,16	905	149	0.0,0.0,0.0	NA,0.0,0.02	0	0.01	no	yes	yes	no
RI_2099	MSTRG.8869	-	no	Chr2	+	-0.289	1	1	MSTRG.8869.1	MSTRG.8869.2	21754975	21756566	2,5,0	6,8,0	0,2,1	6,0,4	1262	149	0.038,0.069,NA	0.0,1.0,0.029	0.0535	0.343	no	yes	yes	no
RI_210	LOC_Os03g48440	expressed protein	no	Chr3	-	0.022	0.559944	1	MSTRG.12233.1,MSTRG.12233.7,MSTRG.12233.5	MSTRG.12233.3,MSTRG.12233.4	27588601	27589039	10,16,28	3,3,1	13,12,16	0,5,4	375	149	0.57,0.679,0.918	1.0,0.488,0.614	0.722333	0.700667	yes	no	no	yes
RI_2100	LOC_Os01g70940	potassium transporter, putative, expressed	no	Chr1	+	-0.005	1	1	LOC_Os01g70940.3	LOC_Os01g70940.2,LOC_Os01g70940.1	41062249	41062953	0,0,0	43,42,26	1,0,0	26,36,35	366	149	0.0,0.0,0.0	0.015,0.0,0.0	0	0.005	no	yes	yes	no
RI_2104	LOC_Os02g58790	cell division inhibitor, putative, expressed	no	Chr2	+	0.006	1	1	LOC_Os02g58790.3	LOC_Os02g58790.5,LOC_Os02g58790.4	35923905	35924375	1,0,0	15,15,2	0,0,1	10,11,32	265	149	0.036,0.0,0.0	0.0,0.0,0.017	0.012	0.00566667	yes	no	no	yes
RI_2105	LOC_Os04g55290	G10 protein, putative, expressed	no	Chr4	-	0.002	1	1	LOC_Os04g55290.3	MSTRG.14986.1,LOC_Os04g55290.2,LOC_Os04g55290.1,LOC_Os04g55290.5,LOC_Os04g55290.4	32869451	32869856	0,2,0	230269168	0,0,0	201275205	228	149	0.0,0.005,0.0	0.0,0.0,0.0	0.00166667	0	yes	no	no	yes
RI_2106	LOC_Os08g20020	octicosapeptide/Phox/Bem1p, putative, expressed	no	Chr8	-	0.001	1	1	MSTRG.21559.2	LOC_Os08g20020.1,LOC_Os08g20020.2	11984651	11986896	2,0,0	79,62,141	0,0,0	82,66,65	1637	149	0.002,0.0,0.0	0.0,0.0,0.0	0.000666667	0	yes	no	no	yes
RI_2108	LOC_Os10g22430	gibberellin response modulator protein, putative, expressed	no	Chr10	-	0.06	0.353682	1	LOC_Os10g22430.1	MSTRG.3744.3	11605736	11607475	55,45,47	9,14,9	40,27,29	12,12,5	233	149	0.796,0.673,0.77	0.681,0.59,0.788	0.746333	0.686333	yes	no	no	yes
RI_211	LOC_Os04g35570	Regulator of chromosome condensation domain containing protein, expressed	no	Chr4	+	-0.008	0.251911	1	LOC_Os04g35570.2	LOC_Os04g35570.1	21687128	21687433	3,2,6	76,86,55	10,7,7	104126117	249	149	0.023,0.014,0.061	0.054,0.032,0.035	0.0326667	0.0403333	no	yes	yes	no
RI_2110	LOC_Os03g54900	phytosulfokine receptor precursor, putative, expressed	no	Chr3	-	0.017	1	1	LOC_Os03g54900.2	LOC_Os03g54900.1	31207083	31208264	2,0,0	23,20,24	0,0,0	18,14,36	246	149	0.05,0.0,0.0	0.0,0.0,0.0	0.0166667	0	yes	no	no	yes
RI_2114	LOC_Os09g33940	expressed protein	no	Chr9	+	0.006	0.370575	1	LOC_Os09g33940.2	LOC_Os09g33940.1,MSTRG.23538.2	20035862	20036124	8,13,2	385412110	6,8,0	285436198	255	149	0.012,0.018,0.011	0.012,0.011,0.0	0.0136667	0.00766667	yes	no	no	yes
RI_2115	LOC_Os01g04720	leucine-rich repeat protein-related, putative, expressed	no	Chr1	+	0.027	0.0427178	0.490314	LOC_Os01g04720.2	LOC_Os01g04720.1	2133872	2134398	6,6,7	28,42,40	0,5,2	21,33,29	534	149	0.056,0.038,0.047	0.0,0.041,0.019	0.047	0.02	yes	no	no	yes
RI_2117	LOC_Os01g45880	retrotransposon protein, putative, unclassified, expressed	yes	Chr1	-	-0.138	0.640373	1	MSTRG.1721.4	MSTRG.1721.1,MSTRG.1721.5	26062013	26066371	2,4,3	4,8,4	3,3,1	1,3,3	237	149	0.239,0.239,0.32	0.654,0.386,0.173	0.266	0.404333	no	yes	yes	no
RI_2119	LOC_Os05g35170	no apical meristem protein, putative, expressed	no	Chr5	-	0.002	1	1	LOC_Os05g35170.4	LOC_Os05g35170.1	20880837	20881885	0,4,0	363314222	0,0,0	335344284	259	149	0.0,0.007,0.0	0.0,0.0,0.0	0.00233333	0	yes	no	no	yes
RI_2121	LOC_Os05g35170	no apical meristem protein, putative, expressed	no	Chr5	-	-0.002	1	1	LOC_Os05g35170.4	LOC_Os05g35170.3	20880837	20881885	0,4,0	46,53,36	0,0,6	78,53,64	388	149	0.0,0.028,0.0	0.0,0.0,0.035	0.00933333	0.0116667	no	yes	yes	no
RI_2122	LOC_Os05g35170	no apical meristem protein, putative, expressed	no	Chr5	-	0.012	0.817448	1	LOC_Os05g35170.4	MSTRG.16361.1	20880837	20881885	2,4,0	19,17,14	2,0,6	34,25,48	580	149	0.026,0.057,0.0	0.015,0.0,0.031	0.0276667	0.0153333	yes	no	no	yes
RI_2123	LOC_Os10g29274	Leucine rich repeat N-terminal domain containing protein, putative, expressed	no	Chr10	-	-0.044	0.362791	1	MSTRG.3919.1	LOC_Os10g29274.2	15232388	15232599	36,40,27	31,48,49	45,50,22	34,43,35	259	149	0.401,0.324,0.241	0.432,0.401,0.266	0.322	0.366333	no	yes	yes	no
RI_2124	LOC_Os12g06870	OsNucAP2 - Putative Nucleoporin Autopeptidase homologue, expressed	no	Chr12	+	0.05	0.274416	1	LOC_Os12g06870.1	MSTRG.6310.1	3340174	3340660	114,80,67	8,4,11	61,43,57	4,5,13	273	149	0.886,0.916,0.769	0.893,0.824,0.705	0.857	0.807333	yes	no	no	yes
RI_2127	LOC_Os04g31690	expressed protein	no	Chr4	+	-0.011	0.245467	1	MSTRG.13750.3	MSTRG.13750.2	18984950	18985748	2,1,2	24,33,16	4,2,3	20,18,29	755	149	0.016,0.006,0.024	0.038,0.021,0.02	0.0153333	0.0263333	no	yes	yes	no
RI_2128	LOC_Os04g31690	expressed protein	no	Chr4	+	-0.013	0.10905	0.78898	MSTRG.13750.3	MSTRG.13750.1,MSTRG.13750.2,LOC_Os04g31690.1	18986413	18987036	3,3,2	63,45,38	6,6,3	41,51,55	574	149	0.012,0.017,0.013	0.037,0.03,0.014	0.014	0.027	no	yes	yes	no
RI_2131	LOC_Os03g02020	stress responsive A/B Barrel domain containing protein, expressed	no	Chr3	+	0.019	1	1	LOC_Os03g02020.6	LOC_Os03g02020.2,MSTRG.10237.4,MSTRG.10237.1	637048	637528	0,2,0	6,12,10	0,0,0	12,12,26	401	149	0.0,0.058,0.0	0.0,0.0,0.0	0.0193333	0	yes	no	no	yes
RI_2133	LOC_Os03g02020	stress responsive A/B Barrel domain containing protein, expressed	no	Chr3	+	0.333	1	1	LOC_Os03g02020.6	LOC_Os03g02020.4,LOC_Os03g02020.1	637048	637528	1,3,2	3,1,0	0,1,2	0,1,4	405	149	0.109,0.525,1.0	NA,0.269,0.155	0.544667	0.212	yes	no	no	yes
RI_2134	LOC_Os03g02020	stress responsive A/B Barrel domain containing protein, expressed	no	Chr3	+	-0.278	1	1	LOC_Os03g02020.6	LOC_Os03g02020.3	637048	637528	1,1,2	0,2,0	0,1,2	0,0,0	376	149	1.0,0.165,1.0	NA,1.0,1.0	0.721667	1	no	yes	yes	no
RI_2135	LOC_Os10g34380	retrotransposon protein, putative, unclassified, expressed	no	Chr10	-	0.022	0.780427	1	LOC_Os10g34380.1,MSTRG.4117.1	MSTRG.4117.3,MSTRG.4117.4	18326458	18326923	15,7,1	9,18,15	9,8,3	26,7,20	232	149	0.517,0.2,0.041	0.182,0.423,0.088	0.252667	0.231	yes	no	no	yes
RI_2136	LOC_Os09g10910	fiber protein Fb34, putative, expressed	no	Chr9	-	-0.007	1	1	LOC_Os09g10910.3	LOC_Os09g10910.1	5996130	5996533	0,0,0	63,73,30	2,0,0	54,96,57	258	149	0.0,0.0,0.0	0.021,0.0,0.0	0	0.007	no	yes	yes	no
RI_2138	LOC_Os03g38000	40S ribosomal protein S3-1, putative, expressed	no	Chr3	-	0	1	1	LOC_Os03g38000.2	LOC_Os03g38000.1	21099453	21100043	0,0,1	15893005802	0,0,0	216831741475	227	149	0.0,0.0,0.001	0.0,0.0,0.0	0.000333333	0	no_difference	no_difference	no_difference	no_difference
RI_2139	LOC_Os06g05240	zinc carboxypeptidase family protein, putative, expressed	no	Chr6	-	0.008	0.251453	1	LOC_Os06g05240.1	MSTRG.17394.1,MSTRG.17394.2	2359328	2360368	12,2,5	35,36,32	4,5,5	44,42,31	1042	149	0.047,0.008,0.022	0.013,0.017,0.023	0.0256667	0.0176667	yes	no	no	yes
RI_214	LOC_Os11g20360	expressed protein	no	Chr11	+	0.01	1	1	LOC_Os11g20360.1	LOC_Os11g20360.2	11779203	11780557	0,0,2	11,22,15	0,0,0	12,19,10	652	149	0.0,0.0,0.03	0.0,0.0,0.0	0.01	0	yes	no	no	yes
RI_2140	LOC_Os03g08280	peptidase, T1 family, putative, expressed	no	Chr3	-	0.001	1	1	LOC_Os03g08280.3	LOC_Os03g08280.1,LOC_Os03g08280.2	4210492	4210966	0,2,0	319356220	0,0,1	327386294	236	149	0.0,0.004,0.0	0.0,0.0,0.002	0.00133333	0.000666667	yes	no	no	yes
RI_2141	LOC_Os03g08280	peptidase, T1 family, putative, expressed	no	Chr3	-	-0.001	1	1	LOC_Os03g08280.1	LOC_Os03g08280.3,LOC_Os03g08280.2	4212363	4212660	0,0,1	373443233	1,1,0	347348326	269	149	0.0,0.0,0.002	0.002,0.002,0.0	0.000666667	0.00133333	no	yes	yes	no
RI_2142	LOC_Os02g14770	phosphoenolpyruvate carboxylase, putative, expressed	no	Chr2	-	0.149	0.0534603	0.546878	MSTRG.8142.2	LOC_Os02g14770.1	8177671	8178346	8,0,4	4,3,3	1,2,1	2,4,7	259	149	0.535,0.0,0.434	0.223,0.223,0.076	0.323	0.174	yes	no	no	yes
RI_2143	LOC_Os04g02280	OsFBX114 - F-box domain containing protein, expressed	no	Chr4	-	0.009	1	1	MSTRG.13217.2	MSTRG.13217.3	795130	799357	2,1,2	7,7,15	0,0,0	10,7,4	2903	149	0.014,0.007,0.007	0.0,0.0,0.0	0.00933333	0	yes	no	no	yes
RI_2144	LOC_Os06g19990	GPI-anchored protein, putative, expressed	no	Chr6	+	0.047	0.250355	1	LOC_Os06g19990.4	LOC_Os06g19990.2	11461522	11461946	13,3,6	24,6,14	2,6,5	13,15,11	375	149	0.177,0.166,0.146	0.058,0.137,0.153	0.163	0.116	yes	no	no	yes
RI_2145	LOC_Os06g19990	GPI-anchored protein, putative, expressed	no	Chr6	+	0.012	0.656373	1	LOC_Os06g19990.4	LOC_Os06g19990.1	11461522	11461946	10,3,6	48,103,58	2,6,5	42,43,74	296	149	0.095,0.014,0.049	0.023,0.066,0.033	0.0526667	0.0406667	yes	no	no	yes
RI_2146	LOC_Os06g19990	GPI-anchored protein, putative, expressed	no	Chr6	+	0.077	1	1	LOC_Os06g19990.4	-	11461522	11461946	13,3,6	1,0,0	2,6,5	0,2,0	227	149	0.895,1.0,1.0	1.0,0.663,1.0	0.965	0.887667	yes	no	no	yes
RI_2147	LOC_Os06g19990	GPI-anchored protein, putative, expressed	no	Chr6	+	-0.325	0.016243	0.282334	LOC_Os06g19990.4	LOC_Os06g19990.3	11461522	11461946	19,5,8	14,15,6	13,15,9	6,0,6	241	149	0.456,0.171,0.452	0.573,1.0,0.481	0.359667	0.684667	no	yes	yes	no
RI_2149	LOC_Os02g35080	T-complex protein 11, putative, expressed	no	Chr2	+	0.134	1	1	LOC_Os02g35080.6,LOC_Os02g35080.5,LOC_Os02g35080.3	LOC_Os02g35080.1	21059354	21061000	0,2,0	0,3,0	0,2,0	2,4,6	449	149	NA,0.181,NA	0.0,0.142,0.0	0.181	0.0473333	yes	no	no	yes
RI_215	LOC_Os05g51550	DNA binding protein, putative, expressed	no	Chr5	-	-0.037	0.879216	1	LOC_Os05g51550.1	MSTRG.17149.3	29554782	29555129	10,14,4	3,4,6	13,16,8	6,2,9	244	149	0.671,0.681,0.289	0.57,0.83,0.352	0.547	0.584	no	yes	yes	no
RI_2150	LOC_Os08g37904	ZOS8-08 - C2H2 zinc finger protein, expressed	yes	Chr8	+	-0.03	0.438993	1	LOC_Os08g37904.3,LOC_Os08g37904.2,LOC_Os08g37904.1,LOC_Os08g37904.6,LOC_Os08g37904.4,MSTRG.22125.1	LOC_Os08g37904.5	24005483	24006728	0,0,0	15,15,9	0,2,1	15,25,14	239	149	0.0,0.0,0.0	0.0,0.048,0.043	0	0.0303333	no	yes	yes	no
RI_2151	LOC_Os08g37904	ZOS8-08 - C2H2 zinc finger protein, expressed	no	Chr8	+	-0.015	0.900388	1	LOC_Os08g37904.5,LOC_Os08g37904.4	MSTRG.22125.1	24007936	24009140	0,0,0	48,63,19	0,4,1	33,34,35	455	149	0.0,0.0,0.0	0.0,0.037,0.009	0	0.0153333	no	yes	yes	no
RI_2152	LOC_Os03g21490	ABC transporter, ATP-binding protein, putative, expressed	no	Chr3	-	0.001	0.90006	1	LOC_Os03g21490.2	LOC_Os03g21490.1,MSTRG.11390.1	12276222	12276945	6,8,6	55,64,37	5,13,4	54,57,54	365	149	0.043,0.049,0.062	0.036,0.085,0.029	0.0513333	0.05	yes	no	no	yes
RI_2153	LOC_Os01g60270	homeobox domain containing protein, expressed	no	Chr1	+	-0.105	1	1	LOC_Os01g60270.2	LOC_Os01g60270.1	34865194	34866145	16,17,13	2,0,0	14,18,20	0,0,0	547	149	0.685,1.0,1.0	1.0,1.0,1.0	0.895	1	no	yes	yes	no
RI_2156	LOC_Os03g58920	galactosyltransferase family protein, putative, expressed	no	Chr3	-	0.005	1	1	LOC_Os03g58920.1	LOC_Os03g58920.2	33547519	33548971	0,4,2	36,47,44	0,0,0	34,40,32	1319	149	0.0,0.01,0.005	0.0,0.0,0.0	0.005	0	yes	no	no	yes
RI_2157	LOC_Os05g06510	4Fe-4S binding domain containing protein, expressed	no	Chr5	-	-0.035	0.799571	1	MSTRG.15543.1	LOC_Os05g06510.1,LOC_Os05g06510.2	3350154	3350617	6,20,8	12,14,8	6,11,10	7,7,10	416	149	0.152,0.338,0.264	0.235,0.36,0.264	0.251333	0.286333	no	yes	yes	no
RI_2158	LOC_Os03g08140	tubulin--tyrosine ligase-like protein 12, putative, expressed	no	Chr3	+	-0.007	1	1	LOC_Os03g08140.2	LOC_Os03g08140.1	4156305	4156598	0,0,0	26,33,25	1,0,0	32,44,20	214	149	0.0,0.0,0.0	0.021,0.0,0.0	0	0.007	no	yes	yes	no
RI_2159	LOC_Os02g37090	hydrolase, alpha/beta fold family domain containing protein, expressed	no	Chr2	+	0.005	0.672113	1	MSTRG.8922.1	MSTRG.8922.2	22422246	22423082	2,6,3	5,10,3	2,2,5	5,12,3	388	149	0.133,0.187,0.277	0.133,0.06,0.39	0.199	0.194333	yes	no	no	yes
RI_216	LOC_Os05g51550	DNA binding protein, putative, expressed	no	Chr5	-	0.17	0.0124884	0.241633	MSTRG.17149.1,MSTRG.17149.2,MSTRG.17149.3	LOC_Os05g51550.1	29557655	29558049	6,17,18	1,1,1	9,12,7	4,0,4	230	149	0.795,0.917,0.921	0.593,1.0,0.531	0.877667	0.708	yes	no	no	yes
RI_2160	LOC_Os06g27890	STE_MEK_ste7_MAP2K.8 - STE kinases include homologs to sterile 7, sterile 11 and sterile 20 from yeast, expressed	no	Chr6	-	-0.004	1	1	MSTRG.18145.1,MSTRG.18145.6	LOC_Os06g27890.2,LOC_Os06g27890.3,LOC_Os06g27890.1	15812661	15815585	6,3,3	22,25,21	4,2,2	8,16,15	2873	149	0.014,0.006,0.007	0.025,0.006,0.007	0.009	0.0126667	no	yes	yes	no
RI_2161	LOC_Os05g43970	heat- and acid-stable phosphoprotein, putative, expressed	no	Chr5	+	-0.02	0.900989	1	LOC_Os05g43970.2	MSTRG.16745.3	25583923	25584415	0,1,0	17,70,14	1,0,4	26,52,21	522	149	0.0,0.004,0.0	0.011,0.0,0.052	0.00133333	0.021	no	yes	yes	no
RI_2162	LOC_Os05g43970	heat- and acid-stable phosphoprotein, putative, expressed	no	Chr5	+	-0.002	1	1	LOC_Os05g43970.1	MSTRG.16745.3	25584380	25584959	0,0,0	21,71,19	0,1,0	25,52,27	607	149	0.0,0.0,0.0	0.0,0.005,0.0	0	0.00166667	no	yes	yes	no
RI_2164	LOC_Os03g13240	peptide transporter, putative, expressed	no	Chr3	-	-0.04	0.696782	1	MSTRG.10910.1	MSTRG.10910.2	7139975	7141092	4,0,3	11,16,5	1,2,5	18,2,9	621	149	0.08,0.0,0.126	0.013,0.194,0.118	0.0686667	0.108333	no	yes	yes	no
RI_2167	LOC_Os08g39960	3-oxoacyl-reductase, chloroplast precursor, putative, expressed	no	Chr8	-	-0.032	0.634189	1	LOC_Os08g39960.1	LOC_Os08g39960.2	25319495	25319725	66,48,50	2,13,3	50,70,85	3,9,5	255	149	0.951,0.683,0.907	0.907,0.82,0.909	0.847	0.878667	no	yes	yes	no
RI_2168	LOC_Os08g42530	SFC, putative, expressed	no	Chr8	-	0.079	1	1	MSTRG.22366.2	LOC_Os08g42530.1	26873748	26874074	0,0,1	1,5,2	0,0,0	6,0,3	238	149	0.0,0.0,0.238	0.0,NA,0.0	0.0793333	0	yes	no	no	yes
RI_2169	LOC_Os07g39750	GDSL-like lipase/acylhydrolase, putative, expressed	no	Chr7	-	-0.001	1	1	LOC_Os07g39750.3	LOC_Os07g39750.2	23821371	23822129	0,0,1	594456799	2,0,0	396302538	244	149	0.0,0.0,0.001	0.003,0.0,0.0	0.000333333	0.001	no	yes	yes	no
RI_2170	LOC_Os01g74460	vacuolar fusion protein MON1 homolog A, putative, expressed	no	Chr1	-	-0.17	0.250312	1	MSTRG.3331.1	MSTRG.3331.3	43117016	43120396	38,35,26	0,8,1	37,51,18	6,0,0	3265	149	1.0,0.166,0.543	0.22,1.0,1.0	0.569667	0.74	no	yes	yes	no
RI_2171	LOC_Os01g74460	vacuolar fusion protein MON1 homolog A, putative, expressed	no	Chr1	-	0.008	0.870412	1	LOC_Os01g74460.2	LOC_Os01g74460.1	43120080	43120586	7,5,4	40,64,39	7,8,1	50,60,23	232	149	0.101,0.048,0.062	0.082,0.079,0.027	0.0703333	0.0626667	yes	no	no	yes
RI_2173	LOC_Os03g01910	transcription factor BTF3, putative, expressed	no	Chr3	-	-0.001	1	1	LOC_Os03g01910.2	MSTRG.10229.3	560960	561290	6,4,5	503800360	8,10,7	562804517	383	149	0.005,0.002,0.005	0.006,0.005,0.005	0.004	0.00533333	no	yes	yes	no
RI_2175	LOC_Os04g06790	2-aminoethanethiol dioxygenase, putative, expressed	no	Chr4	-	-0.01	1	1	LOC_Os04g06790.3	LOC_Os04g06790.2,LOC_Os04g06790.1	3575299	3576210	0,2,0	44,56,25	0,0,3	48,35,33	242	149	0.0,0.022,0.0	0.0,0.0,0.053	0.00733333	0.0176667	no	yes	yes	no
RI_2179	LOC_Os10g36260	expressed protein	no	Chr10	+	-0.019	0.456515	1	LOC_Os10g36260.2	LOC_Os10g36260.3	19379765	19380969	6,2,0	34,29,8	2,0,2	21,10,5	564	149	0.045,0.018,0.0	0.025,0.0,0.096	0.021	0.0403333	no	yes	yes	no
RI_218	LOC_Os04g37760	expressed protein	yes	Chr4	+	-0.058	0.672053	1	MSTRG.14027.2	MSTRG.14027.1	22445778	22446041	10,19,7	2,3,1	10,12,13	0,6,0	228	149	0.766,0.805,0.821	1.0,0.567,1.0	0.797333	0.855667	no	yes	yes	no
RI_2180	LOC_Os10g36260	expressed protein	no	Chr10	+	0.017	1	1	LOC_Os10g36260.1	MSTRG.4234.2	19379765	19381213	0,2,0	23,7,12	0,2,0	17,12,13	273	149	0.0,0.135,0.0	0.0,0.083,0.0	0.045	0.0276667	yes	no	no	yes
RI_2181	LOC_Os10g36260	expressed protein	no	Chr10	+	-0.001	1	1	LOC_Os10g36260.1	LOC_Os10g36260.2	19379765	19381213	0,2,0	41,58,42	0,2,0	42,49,50	235	149	0.0,0.021,0.0	0.0,0.025,0.0	0.007	0.00833333	no	yes	yes	no
RI_2184	LOC_Os12g34900	expressed protein	no	Chr12	+	0.221	1	1	MSTRG.7008.3	LOC_Os12g34900.3	21248083	21248539	0,5,1	0,0,0	3,2,1	0,0,1	293	149	NA,1.0,1.0	1.0,1.0,0.337	1	0.779	yes	no	no	yes
RI_2185	LOC_Os12g07150	amidase family protein, putative, expressed	no	Chr12	-	0.001	1	1	LOC_Os12g07150.2	LOC_Os12g07150.1,MSTRG.6324.1	3503598	3503845	4,1,1	124,176,42	4,6,3	159346192	238	149	0.02,0.004,0.015	0.016,0.011,0.01	0.013	0.0123333	yes	no	no	yes
RI_2186	LOC_Os04g45280	histidine triad family protein, putative, expressed	no	Chr4	-	0	1	1	LOC_Os04g45280.5	MSTRG.14444.1,LOC_Os04g45280.1,LOC_Os04g45280.2	26756812	26757287	1,1,0	61,74,19	1,0,0	32,43,47	250	149	0.01,0.008,0.0	0.018,0.0,0.0	0.006	0.006	no_difference	no_difference	no_difference	no_difference
RI_2187	LOC_Os04g45280	histidine triad family protein, putative, expressed	no	Chr4	-	-0.036	1	1	LOC_Os04g45280.5	LOC_Os04g45280.3	26756812	26757287	1,1,0	14,9,3	1,0,0	2,9,5	311	149	0.033,0.051,0.0	0.193,0.0,0.0	0.028	0.0643333	no	yes	yes	no
RI_2188	LOC_Os03g01320	LTPL116 - Protease inhibitor/seed storage/LTP family protein precursor, expressed	no	Chr3	+	-0.067	1	1	LOC_Os03g01320.1	LOC_Os03g01320.2	219976	221070	8,15,3	1,0,0	6,9,12	0,0,0	298	149	0.8,1.0,1.0	1.0,1.0,1.0	0.933333	1	no	yes	yes	no
RI_2189	LOC_Os05g32110	COBRA, putative, expressed	no	Chr5	+	-0.015	0.60227	1	LOC_Os05g32110.4	LOC_Os05g32110.2,LOC_Os05g32110.3,LOC_Os05g32110.1	18721261	18722399	1,0,0	181215141	6,7,2	128200217	269	149	0.003,0.0,0.0	0.025,0.019,0.005	0.001	0.0163333	no	yes	yes	no
RI_219	LOC_Os11g01530	ferritin-1, chloroplast precursor, putative, expressed	no	Chr11	-	0.051	0.123682	0.84263	LOC_Os11g01530.2	LOC_Os11g01530.1	305763	306007	3,1,2	19,25,20	0,0,0	11,20,25	274	149	0.079,0.021,0.052	0.0,0.0,0.0	0.0506667	0	yes	no	no	yes
RI_2191	LOC_Os11g25160	tropinone reductase 2, putative, expressed	no	Chr11	+	-0.156	0.362506	1	LOC_Os11g25160.4,LOC_Os11g25160.5,LOC_Os11g25160.6	LOC_Os11g25160.1,LOC_Os11g25160.2,LOC_Os11g25160.3	14330907	14331289	13,17,7	21,29,9	18,10,12	4,7,51	257	149	0.264,0.254,0.311	0.723,0.453,0.12	0.276333	0.432	no	yes	yes	no
RI_2192	LOC_Os11g25160	tropinone reductase 2, putative, expressed	no	Chr11	+	-0.001	1	1	LOC_Os11g25160.2,LOC_Os11g25160.5	LOC_Os11g25160.1,LOC_Os11g25160.3,LOC_Os11g25160.4,LOC_Os11g25160.6	14331596	14334447	0,1,1	42,45,14	3,0,0	19,15,38	2736	149	0.0,0.001,0.004	0.009,0.0,0.0	0.00166667	0.003	no	yes	yes	no
RI_2194	LOC_Os06g05150	expressed protein	no	Chr6	-	0.05	0.605059	1	MSTRG.17390.3	MSTRG.17390.1	2287939	2288265	13,22,12	8,2,7	12,12,13	10,5,3	292	149	0.453,0.849,0.467	0.38,0.55,0.689	0.589667	0.539667	yes	no	no	yes
RI_2198	MSTRG.18407	-	no	Chr6	+	-0.006	1	1	MSTRG.18407.2	MSTRG.18407.1	21876792	21879010	0,0,0	19,36,15	0,2,0	13,30,27	583	149	0.0,0.0,0.0	0.0,0.017,0.0	0	0.00566667	no	yes	yes	no
RI_2199	LOC_Os09g35920	mediator of RNA polymerase II transcription subunit 10, putative, expressed	no	Chr9	-	0	1	1	LOC_Os09g35920.1	LOC_Os09g35920.2	20674732	20676473	1,1,0	248308222	0,1,0	199261181	866	149	0.001,0.001,0.0	0.0,0.001,0.0	0.000666667	0.000333333	no_difference	no_difference	no_difference	no_difference
RI_22	LOC_Os04g31971	expressed protein	yes	Chr4	+	-0.322	0.0373022	0.449427	LOC_Os04g31971.1	MSTRG.13764.1	19150619	19151447	14,14,11	4,13,3	6,15,12	2,2,0	761	149	0.407,0.174,0.418	0.37,0.595,1.0	0.333	0.655	no	yes	yes	no
RI_220	LOC_Os05g47540	CPuORF26 - conserved peptide uORF-containing transcript, expressed	no	Chr5	-	-0.006	0.618382	1	LOC_Os05g47540.2	LOC_Os05g47540.1	27233100	27233702	2,4,4	90,95,26	5,4,4	28,98,106	288	149	0.011,0.021,0.074	0.085,0.021,0.019	0.0353333	0.0416667	no	yes	yes	no
RI_2200	LOC_Os12g01140	AGC_PVPK_like_kin82y.2 - ACG kinases include homologs to PKA, PKG and PKC, expressed	no	Chr12	+	0.441	1	1	LOC_Os12g01140.5,LOC_Os12g01140.2	LOC_Os12g01140.4,LOC_Os12g01140.1	89089	89405	1,1,0	0,1,1	0,0,3	0,1,33	211	149	1.0,0.414,0.0	NA,0.0,0.06	0.471333	0.03	yes	no	no	yes
RI_2204	LOC_Os09g21689	expressed protein	no	Chr9	-	0	0.78685	1	LOC_Os09g21689.3	LOC_Os09g21689.2	13140414	13146235	10,3,4	17,22,31	7,5,8	18,32,26	1938	149	0.043,0.01,0.01	0.029,0.012,0.023	0.021	0.0213333	no_difference	no_difference	no_difference	no_difference
RI_2205	LOC_Os01g02890	phosphatidylserine synthase, putative, expressed	no	Chr1	+	-0.086	0.645368	1	LOC_Os01g02890.1	MSTRG.113.3	1046603	1048136	0,0,0	4,2,1	2,2,0	3,6,7	496	149	0.0,0.0,0.0	0.167,0.091,0.0	0	0.086	no	yes	yes	no
RI_2206	LOC_Os03g19760	HAD-superfamily hydrolase, subfamily IA, variant 3 containing protein, expressed	no	Chr3	+	-0.266	0.374072	1	MSTRG.11308.2	MSTRG.11308.3	11108985	11109552	9,2,1	4,1,1	3,5,2	0,1,2	449	149	0.427,0.399,0.249	1.0,0.624,0.249	0.358333	0.624333	no	yes	yes	no
RI_2207	LOC_Os03g19760	HAD-superfamily hydrolase, subfamily IA, variant 3 containing protein, expressed	no	Chr3	+	0.056	0.895346	1	MSTRG.11308.2	MSTRG.11308.6,MSTRG.11308.1	11108985	11109552	10,2,1	2,8,4	3,6,2	3,5,8	458	149	0.619,0.075,0.075	0.245,0.281,0.075	0.256333	0.200333	yes	no	no	yes
RI_2209	LOC_Os03g19760	HAD-superfamily hydrolase, subfamily IA, variant 3 containing protein, expressed	no	Chr3	+	0.063	0.363347	1	MSTRG.11308.9,LOC_Os03g19760.2,MSTRG.11308.4,MSTRG.11308.6,MSTRG.11308.2	LOC_Os03g19760.1,MSTRG.11308.5,MSTRG.11308.1,MSTRG.11308.3	11120396	11121018	14,7,12	17,16,6	5,15,6	5,22,16	486	149	0.202,0.118,0.38	0.235,0.173,0.103	0.233333	0.170333	yes	no	no	yes
RI_221	LOC_Os07g01904	expressed protein	yes	Chr7	+	-0.065	1	1	LOC_Os07g01904.1,MSTRG.19135.1	LOC_Os07g01904.2	548972	551700	49,53,32	1,1,0	27,38,37	0,0,1	2680	149	0.731,0.747,1.0	1.0,1.0,0.673	0.826	0.891	no	yes	yes	no
RI_2211	LOC_Os01g48190	drought induced 19 protein, putative, expressed	no	Chr1	+	0.001	1	1	LOC_Os01g48190.3	LOC_Os01g48190.2,LOC_Os01g48190.1	27602039	27603461	1,4,10	332331440	1,2,3	289310287	1296	149	0.0,0.001,0.003	0.0,0.001,0.001	0.00133333	0.000666667	yes	no	no	yes
RI_2212	LOC_Os01g35789	expressed protein	no	Chr1	+	-0.007	1	1	MSTRG.1325.1	MSTRG.1325.2	19823672	19825116	0,2,0	56,74,48	2,4,1	36,68,38	774	149	0.0,0.005,0.0	0.011,0.011,0.005	0.00166667	0.009	no	yes	yes	no
RI_2213	LOC_Os01g35789	expressed protein	yes	Chr1	+	-0.069	5.52619e-05	0.00762159	LOC_Os01g35789.1,LOC_Os01g35789.2	LOC_Os01g35789.3	19825523	19826681	6,22,14	40,62,40	16,32,21	26,33,27	912	149	0.024,0.055,0.054	0.091,0.137,0.113	0.0443333	0.113667	no	yes	yes	no
RI_2214	LOC_Os04g49440	RNA recognition motif containing protein, putative, expressed	no	Chr4	+	0.056	1	1	LOC_Os04g49440.1	LOC_Os04g49440.3	29499838	29500111	1,0,0	3,6,8	0,0,0	9,5,12	246	149	0.168,0.0,0.0	0.0,0.0,0.0	0.056	0	yes	no	no	yes
RI_2215	LOC_Os01g52500	NADP-dependent malic enzyme, putative, expressed	no	Chr1	+	-0.012	0.880446	1	LOC_Os01g52500.5	LOC_Os01g52500.3,LOC_Os01g52500.1	30166023	30167372	1,2,1	61,77,23	6,3,0	29,64,171	711	149	0.003,0.005,0.009	0.042,0.01,0.0	0.00566667	0.0173333	no	yes	yes	no
RI_2216	LOC_Os03g14370	ACT domain containing protein, expressed	no	Chr3	+	0	1	1	LOC_Os03g14370.1	LOC_Os03g14370.2	7816742	7817753	0,0,1	66,67,64	0,0,1	53,68,64	366	149	0.0,0.0,0.006	0.0,0.0,0.006	0.002	0.002	no_difference	no_difference	no_difference	no_difference
RI_2218	LOC_Os04g28170	expressed protein	no	Chr4	-	-0.29	0.0335744	0.425997	MSTRG.13662.3	MSTRG.13662.2	16639625	16640141	12,7,12	7,4,5	7,16,6	1,5,0	259	149	0.497,0.502,0.58	0.801,0.648,1.0	0.526333	0.816333	no	yes	yes	no
RI_2219	LOC_Os03g13614	transcription factor, putative, expressed	no	Chr3	-	0.022	0.147132	0.912397	LOC_Os03g13614.2	LOC_Os03g13614.3	7358090	7358656	3,10,4	70,61,46	3,5,3	52,60,86	233	149	0.027,0.095,0.053	0.036,0.051,0.022	0.0583333	0.0363333	yes	no	no	yes
RI_222	LOC_Os03g27320	steroid binding protein, putative, expressed	yes	Chr3	+	-0.002	1	1	LOC_Os03g27320.5	LOC_Os03g27320.4,LOC_Os03g27320.1,LOC_Os03g27320.3,LOC_Os03g27320.2	15648900	15649311	0,2,1	157168112	4,1,0	156152182	267	149	0.0,0.007,0.005	0.014,0.004,0.0	0.004	0.006	no	yes	yes	no
RI_2220	LOC_Os01g43330	extra-large G-protein-related, putative, expressed	no	Chr1	-	0.293	1	1	MSTRG.1629.2,LOC_Os01g43330.1	MSTRG.1629.3	24762949	24763587	0,1,0	0,0,0	1,2,3	4,0,0	268	149	NA,1.0,NA	0.122,1.0,1.0	1	0.707333	yes	no	no	yes
RI_2223	LOC_Os08g33082	DNA-repair protein complementing XP-C cells, putative, expressed	no	Chr8	+	0.007	0.208633	1	MSTRG.21923.2	MSTRG.21923.3	20561078	20562333	3,2,0	3,3,2	1,0,1	2,5,1	987	149	0.131,0.091,0.0	0.07,0.0,0.131	0.074	0.067	yes	no	no	yes
RI_2226	LOC_Os06g47900	expressed protein	no	Chr6	+	-0.03	1	1	LOC_Os06g47900.4	MSTRG.18880.1,LOC_Os06g47900.1	28979424	28979821	1,0,0	17,26,13	0,1,2	18,34,9	285	149	0.03,0.0,0.0	0.0,0.015,0.104	0.01	0.0396667	no	yes	yes	no
RI_2227	LOC_Os06g47900	expressed protein	no	Chr6	+	-0.005	1	1	LOC_Os06g47900.3	LOC_Os06g47900.4	28979424	28980053	0,0,0	23,27,17	0,1,0	31,38,14	279	149	0.0,0.0,0.0	0.0,0.014,0.0	0	0.00466667	no	yes	yes	no
RI_2228	LOC_Os03g38150	expressed protein	no	Chr3	+	-0.012	0.912452	1	MSTRG.11857.3	MSTRG.11857.4,MSTRG.11857.2	21179940	21180512	18,23,11	43,41,27	17,20,7	22,43,24	259	149	0.194,0.244,0.19	0.308,0.211,0.144	0.209333	0.221	no	yes	yes	no
RI_2229	LOC_Os03g38150	expressed protein	no	Chr3	+	0.119	0.534476	1	MSTRG.11857.5,MSTRG.11857.2,MSTRG.11857.1	MSTRG.11857.4,MSTRG.11857.3	21180662	21181228	24,10,21	18,8,1	11,16,4	6,4,6	513	149	0.279,0.266,0.859	0.347,0.537,0.162	0.468	0.348667	yes	no	no	yes
RI_223	LOC_Os01g35580	expressed protein	no	Chr1	+	0.113	0.123554	0.84263	LOC_Os01g35580.1,LOC_Os01g35580.2,LOC_Os01g35580.3	LOC_Os01g35580.4	19684091	19684529	48,55,26	9,6,0	44,43,22	7,15,2	275	149	0.743,0.832,1.0	0.773,0.608,0.856	0.858333	0.745667	yes	no	no	yes
RI_2230	LOC_Os03g38150	expressed protein	no	Chr3	+	0.007	0.984673	1	MSTRG.11857.5	MSTRG.11857.3	21181338	21181586	31,18,16	12,3,7	15,24,19	15,4,3	241	149	0.615,0.788,0.586	0.382,0.788,0.797	0.663	0.655667	yes	no	no	yes
RI_2231	LOC_Os03g38150	expressed protein	no	Chr3	+	-0.242	0.159607	0.94812	MSTRG.11857.5	MSTRG.11857.4,MSTRG.11857.1	21182085	21183130	32,12,10	2,2,4	14,34,19	4,1,0	981	149	0.708,0.477,0.275	0.347,0.838,1.0	0.486667	0.728333	no	yes	yes	no
RI_2232	LOC_Os03g38150	expressed protein	no	Chr3	+	-0.065	0.735591	1	MSTRG.11857.5	MSTRG.11857.2	21182085	21183130	32,12,10	0,3,2	14,34,19	3,0,2	994	149	1.0,0.375,0.428	0.412,1.0,0.587	0.601	0.666333	no	yes	yes	no
RI_2233	LOC_Os02g07070	RNA recognition motif family protein, expressed	yes	Chr2	-	0.001	0.842056	1	LOC_Os02g07070.2	LOC_Os02g07070.3,LOC_Os02g07070.1	3630125	3630467	7,5,12	26,41,18	6,10,9	26,20,33	323	149	0.11,0.053,0.235	0.096,0.187,0.112	0.132667	0.131667	yes	no	no	yes
RI_2234	LOC_Os08g02680	expressed protein	no	Chr8	-	-0.003	1	1	LOC_Os08g02680.3	LOC_Os08g02680.1	1117810	1119641	1,0,0	14,34,5	0,0,2	22,17,13	1233	149	0.009,0.0,0.0	0.0,0.0,0.018	0.003	0.006	no	yes	yes	no
RI_2235	LOC_Os06g09890	smr domain containing protein, expressed	no	Chr6	-	0.005	0.681743	1	LOC_Os06g09890.6,LOC_Os06g09890.3	LOC_Os06g09890.4,LOC_Os06g09890.2,LOC_Os06g09890.1	5036115	5036909	2,3,4	80104114	3,3,1	144112134	309	149	0.012,0.014,0.017	0.01,0.013,0.004	0.0143333	0.009	yes	no	no	yes
RI_2236	LOC_Os06g09890	smr domain containing protein, expressed	no	Chr6	-	0.002	1	1	LOC_Os06g09890.5	LOC_Os06g09890.6	5036115	5038017	2,2,3	134162141	3,2,0	194165138	679	149	0.003,0.003,0.005	0.003,0.003,0.0	0.00366667	0.002	yes	no	no	yes
RI_2237	LOC_Os06g09890	smr domain containing protein, expressed	no	Chr6	-	0.006	0.787312	1	LOC_Os06g09890.6	LOC_Os06g09890.4,LOC_Os06g09890.2,LOC_Os06g09890.3,LOC_Os06g09890.1	5037439	5038017	5,3,3	154173140	3,3,1	189197149	274	149	0.017,0.009,0.012	0.009,0.008,0.004	0.0126667	0.007	yes	no	no	yes
RI_224	LOC_Os01g35580	expressed protein	no	Chr1	+	-0.003	0.948929	1	LOC_Os01g35580.1,LOC_Os01g35580.2,LOC_Os01g35580.3	LOC_Os01g35580.7	19684091	19684529	102,122,68	43,37,34	108,115,73	48,45,26	310	149	0.533,0.613,0.49	0.52,0.551,0.574	0.545333	0.548333	no	yes	yes	no
RI_2240	LOC_Os05g04740	helix-loop-helix DNA-binding domain containing protein, expressed	no	Chr5	+	-0.018	0.619879	1	LOC_Os05g04740.2	LOC_Os05g04740.1	2247915	2248170	0,1,0	7,5,4	2,0,1	9,6,14	239	149	0.0,0.111,0.0	0.122,0.0,0.043	0.037	0.055	no	yes	yes	no
RI_2241	LOC_Os06g30820	expressed protein	no	Chr6	-	0.165	0.177461	1	MSTRG.18242.3	LOC_Os06g30820.2	17871737	17872115	11,19,8	3,9,2	9,9,7	3,7,7	386	149	0.586,0.449,0.607	0.537,0.332,0.279	0.547333	0.382667	yes	no	no	yes
RI_2242	LOC_Os06g30820	expressed protein	no	Chr6	-	-0.023	0.898002	1	MSTRG.18242.3	LOC_Os06g30820.3	17871737	17872115	5,19,8	11,12,18	9,9,6	18,8,6	381	149	0.151,0.382,0.148	0.164,0.306,0.281	0.227	0.250333	no	yes	yes	no
RI_2244	LOC_Os06g30820	expressed protein	no	Chr6	-	-0.002	1	1	LOC_Os06g30820.1	MSTRG.18242.3	17871737	17873042	1,3,0	19,36,21	2,2,0	24,23,15	921	149	0.008,0.013,0.0	0.013,0.014,0.0	0.007	0.009	no	yes	yes	no
RI_2246	LOC_Os03g03150	WD repeat-containing protein, putative, expressed	no	Chr3	+	-0.195	0.0550708	0.551686	LOC_Os03g03150.1	LOC_Os03g03150.2	1330531	1331210	11,19,12	13,7,4	23,28,23	7,8,3	371	149	0.254,0.522,0.546	0.569,0.584,0.755	0.440667	0.636	no	yes	yes	no
RI_2247	LOC_Os04g52270	coatomer subunit epsilon, putative, expressed	no	Chr4	-	0	1	1	LOC_Os04g52270.2	LOC_Os04g52270.1	31068392	31068874	1,1,2	176312148	1,0,3	166219213	253	149	0.003,0.002,0.008	0.004,0.0,0.008	0.00433333	0.004	no_difference	no_difference	no_difference	no_difference
RI_2248	LOC_Os07g48460	stress responsive protein, putative, expressed	no	Chr7	+	-0.013	0.225339	1	MSTRG.20858.1	LOC_Os07g48460.1	28992713	28993152	11,15,6	314,427,92	8,5,22	64245343	248	149	0.021,0.021,0.038	0.07,0.012,0.037	0.0266667	0.0396667	no	yes	yes	no
RI_2249	LOC_Os02g46750	expressed protein	no	Chr2	-	0.038	1	1	LOC_Os02g46750.5	LOC_Os02g46750.1,LOC_Os02g46750.2,LOC_Os02g46750.4	28550589	28550866	0,0,2	10,11,4	0,0,1	0,11,7	239	149	0.0,0.0,0.238	NA,0.0,0.082	0.0793333	0.041	yes	no	no	yes
RI_225	LOC_Os01g35580	expressed protein	no	Chr1	+	0.087	0.771307	1	LOC_Os01g35580.5	LOC_Os01g35580.8,LOC_Os01g35580.4,LOC_Os01g35580.7	19684091	19684887	3,2,0	2,7,3	0,4,2	4,13,10	460	149	0.327,0.085,0.0	0.0,0.091,0.061	0.137333	0.0506667	yes	no	no	yes
RI_2250	LOC_Os02g46750	expressed protein	no	Chr2	-	0.263	1	1	LOC_Os02g46750.5	-	28550589	28550866	0,0,2	6,4,0	0,0,1	7,0,4	229	149	0.0,0.0,1.0	0.0,NA,0.14	0.333333	0.07	yes	no	no	yes
RI_2252	LOC_Os01g29610	expressed protein	no	Chr1	+	-0.029	0.86347	1	MSTRG.1171.2	MSTRG.1171.3	16592841	16594630	5,8,6	12,15,3	6,8,1	2,6,15	1777	149	0.034,0.043,0.144	0.201,0.101,0.006	0.0736667	0.102667	no	yes	yes	no
RI_2253	LOC_Os03g41510	oxidoreductase, aldo/keto reductase family protein, putative, expressed	no	Chr3	+	0.019	1	1	LOC_Os03g41510.7	LOC_Os03g41510.5	23087009	23087291	21,19,9	0,1,0	20,21,16	0,2,0	258	149	1.0,0.916,1.0	1.0,0.858,1.0	0.972	0.952667	yes	no	no	yes
RI_2254	LOC_Os03g41510	oxidoreductase, aldo/keto reductase family protein, putative, expressed	no	Chr3	+	-0.019	0.0391888	0.463462	LOC_Os03g41510.7	-	23087009	23087291	6,9,3	1,0,1	12,9,9	4,1,0	229	149	0.796,1.0,0.661	0.661,0.854,1.0	0.819	0.838333	no	yes	yes	no
RI_2255	LOC_Os03g41510	oxidoreductase, aldo/keto reductase family protein, putative, expressed	no	Chr3	+	0.012	0.542575	1	LOC_Os03g41510.7	LOC_Os03g41510.6	23087009	23087291	25,21,12	4,3,0	21,22,17	2,2,2	280	149	0.769,0.788,1.0	0.848,0.854,0.819	0.852333	0.840333	yes	no	no	yes
RI_2256	LOC_Os03g41510	oxidoreductase, aldo/keto reductase family protein, putative, expressed	no	Chr3	+	-0.033	0.293311	1	LOC_Os03g41510.7	LOC_Os03g41510.4,LOC_Os03g41510.2,LOC_Os03g41510.3,LOC_Os03g41510.1,LOC_Os03g41510.8	23087009	23087291	10,10,6	46,76,38	13,10,10	51,69,31	251	149	0.114,0.072,0.086	0.131,0.079,0.161	0.0906667	0.123667	no	yes	yes	no
RI_2257	LOC_Os03g41510	oxidoreductase, aldo/keto reductase family protein, putative, expressed	no	Chr3	+	0.031	0.688292	1	LOC_Os03g41510.8	LOC_Os03g41510.4	23089032	23089648	5,4,5	9,7,3	3,8,4	7,16,3	499	149	0.142,0.146,0.332	0.113,0.13,0.285	0.206667	0.176	yes	no	no	yes
RI_226	LOC_Os01g35580	expressed protein	no	Chr1	+	-0.003	1	1	LOC_Os01g35580.5	LOC_Os01g35580.1,LOC_Os01g35580.2	19684091	19684887	5,0,0	276327174	3,3,2	277305198	219	149	0.012,0.0,0.0	0.007,0.007,0.007	0.004	0.007	no	yes	yes	no
RI_2260	LOC_Os09g36350	endoglucanase, putative, expressed	no	Chr9	-	0.007	1	1	LOC_Os09g36350.2	LOC_Os09g36350.1	20977512	20978012	1,0,2	66,85,62	0,0,0	56,91,100	334	149	0.007,0.0,0.014	0.0,0.0,0.0	0.007	0	yes	no	no	yes
RI_2261	LOC_Os04g53240	autophagy-related protein, putative, expressed	no	Chr4	-	-0.004	0.866976	1	LOC_Os04g53240.4	LOC_Os04g53240.1	31718769	31719173	2,3,6	257243400	0,6,7	165215240	255	149	0.005,0.007,0.009	0.0,0.016,0.017	0.007	0.011	no	yes	yes	no
RI_2263	LOC_Os04g53240	autophagy-related protein, putative, expressed	no	Chr4	-	-0.002	0.977584	1	LOC_Os04g53240.1	LOC_Os04g53240.2	31718923	31719173	211179316	4,13,6	142180188	2,4,13	257	149	0.968,0.889,0.968	0.976,0.963,0.893	0.941667	0.944	no	yes	yes	no
RI_2264	LOC_Os09g20390	uncharacterized glycosyl hydrolase Rv2006/MT2062, putative, expressed	no	Chr9	+	0.003	1	1	LOC_Os09g20390.2	MSTRG.22968.1,LOC_Os09g20390.1	12253174	12253552	1,2,0	38,52,42	0,1,1	40,42,46	363	149	0.011,0.016,0.0	0.0,0.01,0.009	0.009	0.00633333	yes	no	no	yes
RI_2266	LOC_Os12g13290	expressed protein	no	Chr12	+	0.022	0.687895	1	LOC_Os12g13290.1,MSTRG.6519.1	MSTRG.6519.2	7390258	7391120	15,4,4	13,44,24	5,6,10	30,41,15	619	149	0.217,0.021,0.039	0.039,0.034,0.138	0.0923333	0.0703333	yes	no	no	yes
RI_2267	LOC_Os01g56370	wax synthase, putative, expressed	no	Chr1	-	-0.211	1	1	MSTRG.2294.1	MSTRG.2294.2	32486321	32486912	5,1,0	1,1,0	6,3,4	1,0,5	596	149	0.556,0.2,NA	0.6,1.0,0.167	0.378	0.589	no	yes	yes	no
RI_2268	LOC_Os07g15670	peroxiredoxin, putative, expressed	no	Chr7	+	0.052	1	1	LOC_Os07g15670.1	LOC_Os07g15670.3	9102418	9102892	1,2,1	3,12,8	2,0,0	10,8,0	269	149	0.156,0.085,0.065	0.1,0.0,NA	0.102	0.05	yes	no	no	yes
RI_2269	LOC_Os01g44310	dnaJ domain containing protein, expressed	no	Chr1	-	0.924	1	1	LOC_Os01g44310.1,LOC_Os01g44310.2	MSTRG.1677.1	25420455	25423987	2,4,0	0,0,0	2,0,0	8,0,0	455	149	1.0,1.0,NA	0.076,NA,NA	1	0.076	yes	no	no	yes
RI_227	LOC_Os10g14920	integral membrane protein DUF6 containing protein, expressed	no	Chr10	-	0.333	1	1	LOC_Os10g14920.7	LOC_Os10g14920.1,LOC_Os10g14920.2,LOC_Os10g14920.6	7814301	7815375	0,1,0	8,0,3	0,0,0	0,2,18	865	149	0.0,1.0,0.0	NA,0.0,0.0	0.333333	0	yes	no	no	yes
RI_2270	LOC_Os03g07220	PPR repeat domain containing protein, putative, expressed	no	Chr3	+	0.207	0.105127	0.777203	MSTRG.10540.2	MSTRG.10540.1	3689845	3690057	8,5,8	1,8,8	3,5,3	2,10,10	223	149	0.842,0.295,0.401	0.501,0.25,0.167	0.512667	0.306	yes	no	no	yes
RI_2271	LOC_Os03g07220	PPR repeat domain containing protein, putative, expressed	no	Chr3	+	0.118	0.65241	1	MSTRG.10540.2	-	3689845	3690057	8,12,10	0,2,0	5,8,3	2,1,0	247	149	1.0,0.784,1.0	0.601,0.828,1.0	0.928	0.809667	yes	no	no	yes
RI_2273	LOC_Os01g12080	plant-specific domain TIGR01589 family protein, putative, expressed	no	Chr1	-	0.001	1	1	LOC_Os01g12080.3	MSTRG.588.3,LOC_Os01g12080.1,MSTRG.588.4	6572585	6573274	0,1,0	172145121	0,0,0	157190125	440	149	0.0,0.002,0.0	0.0,0.0,0.0	0.000666667	0	yes	no	no	yes
RI_2274	LOC_Os01g12080	plant-specific domain TIGR01589 family protein, putative, expressed	no	Chr1	-	0.12	0.000458386	0.027716	MSTRG.588.3	MSTRG.588.2	6576201	6577174	19,18,16	24,10,18	5,9,6	19,21,19	761	149	0.134,0.261,0.148	0.049,0.077,0.058	0.181	0.0613333	yes	no	no	yes
RI_2276	LOC_Os05g06014	expressed protein	no	Chr5	-	-0.128	0.0502681	0.524487	LOC_Os05g06014.1	LOC_Os05g06014.2	3008646	3009363	4,7,7	9,18,9	8,16,13	14,9,12	368	149	0.153,0.136,0.239	0.188,0.419,0.305	0.176	0.304	no	yes	yes	no
RI_2278	MSTRG.23151	-	no	Chr9	+	-0.23	0.558506	1	MSTRG.23151.1	MSTRG.23151.2	15563450	15564861	10,11,8	2,4,6	12,7,18	0,11,4	1406	149	0.346,0.226,0.124	1.0,0.063,0.323	0.232	0.462	no	yes	yes	no
RI_2279	LOC_Os05g41550	expressed protein	no	Chr5	-	-0.017	0.744289	1	MSTRG.16650.1	MSTRG.16650.2	24324454	24327456	2,8,2	38,33,24	0,4,2	16,17,8	244	149	0.031,0.129,0.048	0.0,0.126,0.132	0.0693333	0.086	no	yes	yes	no
RI_228	LOC_Os10g14920	integral membrane protein DUF6 containing protein, expressed	no	Chr10	-	0.059	1	1	LOC_Os10g14920.3	LOC_Os10g14920.7	7814301	7815518	0,0,1	8,5,3	0,0,0	2,1,13	229	149	0.0,0.0,0.178	0.0,0.0,0.0	0.0593333	0	yes	no	no	yes
RI_2280	LOC_Os05g41550	expressed protein	no	Chr5	-	-0.135	0.701432	1	MSTRG.16650.2,MSTRG.16650.1	MSTRG.16650.5	24327647	24329938	2,2,4	16,22,21	4,0,2	6,20,2	285	149	0.061,0.045,0.091	0.258,0.0,0.343	0.0656667	0.200333	no	yes	yes	no
RI_2281	LOC_Os05g41550	expressed protein	no	Chr5	-	0.064	1	1	MSTRG.16650.2,MSTRG.16650.1	MSTRG.16650.4	24327647	24329938	0,4,4	27,30,11	0,1,0	0,16,9	261	149	0.0,0.071,0.172	NA,0.034,0.0	0.081	0.017	yes	no	no	yes
RI_2282	LOC_Os05g13420	large tegument protein, putative, expressed	no	Chr5	-	0.008	1	1	LOC_Os05g13420.2	LOC_Os05g13420.1	7446335	7447292	4,0,0	67,76,50	0,0,1	49,52,57	236	149	0.036,0.0,0.0	0.0,0.0,0.011	0.012	0.00366667	yes	no	no	yes
RI_2286	LOC_Os12g18729	expressed protein	no	Chr12	+	-0.036	0.578168	1	MSTRG.6652.3	MSTRG.6652.4,MSTRG.6652.5	10822533	10823586	15,14,8	8,10,15	5,6,8	1,12,12	553	149	0.336,0.274,0.126	0.574,0.119,0.152	0.245333	0.281667	no	yes	yes	no
RI_2287	LOC_Os12g18729	expressed protein	no	Chr12	+	-0.051	0.66213	1	MSTRG.6652.3	LOC_Os12g18729.2	10822533	10823586	28,22,17	0,6,5	10,17,13	5,0,1	556	149	1.0,0.496,0.477	0.349,1.0,0.777	0.657667	0.708667	no	yes	yes	no
RI_2288	LOC_Os03g02820	expressed protein	no	Chr3	+	0.077	0.0740756	0.640953	LOC_Os03g02820.2	LOC_Os03g02820.1,MSTRG.10300.1	1100237	1100645	5,8,0	5,20,2	3,3,0	14,8,9	330	149	0.311,0.153,0.0	0.088,0.145,0.0	0.154667	0.0776667	yes	no	no	yes
RI_2289	LOC_Os03g02820	expressed protein	no	Chr3	+	0.221	0.00257941	0.0823951	LOC_Os03g02820.1	MSTRG.10300.1	1101336	1101582	1,4,4	3,25,2	1,1,0	8,9,9	251	149	0.165,0.087,0.543	0.069,0.062,0.0	0.265	0.0436667	yes	no	no	yes
RI_2291	LOC_Os09g39980	ubiquitin family protein, putative, expressed	no	Chr9	-	-0.009	0.718123	1	MSTRG.23834.1	LOC_Os09g39980.1	22928379	22928738	2,3,0	133,187,93	6,0,1	94,122,89	225	149	0.01,0.011,0.0	0.041,0.0,0.007	0.007	0.016	no	yes	yes	no
RI_2292	LOC_Os03g08284	expressed protein	yes	Chr3	-	0.29	0.348502	1	LOC_Os03g08284.1,LOC_Os03g08284.2	-	4216695	4217755	3,4,10	0,0,0	1,1,5	0,2,0	504	149	1.0,1.0,1.0	1.0,0.129,1.0	1	0.709667	yes	no	no	yes
RI_2294	LOC_Os03g27019	expressed protein	no	Chr3	+	0.001	0.893512	1	MSTRG.11610.2,LOC_Os03g27019.6,LOC_Os03g27019.7,LOC_Os03g27019.5,LOC_Os03g27019.2,LOC_Os03g27019.3,LOC_Os03g27019.1	MSTRG.11610.1	15471576	15471796	150169173	4,16,4	202207216	10,15,5	242	149	0.958,0.867,0.964	0.926,0.895,0.964	0.929667	0.928333	yes	no	no	yes
RI_2295	LOC_Os03g27019	expressed protein	no	Chr3	+	-0.001	1	1	LOC_Os03g27019.6	MSTRG.11610.2,MSTRG.11610.1,LOC_Os03g27019.7,LOC_Os03g27019.5,LOC_Os03g27019.2,LOC_Os03g27019.3,LOC_Os03g27019.1	15472478	15473229	4,3,1	181260219	6,0,6	280268230	621	149	0.005,0.003,0.001	0.005,0.0,0.006	0.003	0.00366667	no	yes	yes	no
RI_2297	LOC_Os02g57630	ubiquitin carboxyl-terminal hydrolase, family 1, putative, expressed	no	Chr2	+	-0.001	1	1	LOC_Os02g57630.4	LOC_Os02g57630.1,LOC_Os02g57630.3,LOC_Os02g57630.2	35294346	35295167	5,4,0	106,89,66	3,5,1	85,83,82	876	149	0.008,0.008,0.0	0.006,0.01,0.002	0.00533333	0.006	no	yes	yes	no
RI_2298	LOC_Os12g35570	tRNA synthetase, putative, expressed	no	Chr12	-	0.004	1	1	LOC_Os12g35570.2	LOC_Os12g35570.1,LOC_Os12g35570.3	21626692	21627000	7,1,8	425541285	1,7,2	384457359	304	149	0.008,0.001,0.014	0.001,0.007,0.003	0.00766667	0.00366667	yes	no	no	yes
RI_2299	MSTRG.20862	-	no	Chr7	-	0.029	0.0701256	0.633187	MSTRG.20862.4	MSTRG.20862.3	29022397	29023752	8,18,7	30,27,57	2,2,8	23,30,17	625	149	0.06,0.137,0.028	0.02,0.016,0.101	0.075	0.0456667	yes	no	no	yes
RI_23	LOC_Os01g33764	expressed protein	no	Chr1	-	-0.063	0.27444	1	MSTRG.1273.2	MSTRG.1273.1,LOC_Os01g33764.1	18587724	18588053	11,11,41	2,0,2	10,16,19	1,0,0	300	149	0.732,1.0,0.911	0.832,1.0,1.0	0.881	0.944	no	yes	yes	no
RI_230	LOC_Os07g10480	expressed protein	no	Chr7	+	0.198	0.0209403	0.325621	MSTRG.19502.1	LOC_Os07g10480.1	5641345	5641646	16,20,13	16,8,6	9,8,11	5,25,21	291	149	0.339,0.561,0.526	0.48,0.141,0.211	0.475333	0.277333	yes	no	no	yes
RI_2303	LOC_Os08g40290	retrotransposon protein, putative, unclassified, expressed	yes	Chr8	+	0.109	0.140748	0.889128	MSTRG.22249.2	MSTRG.22249.3,MSTRG.22249.1	25517214	25517528	89,48,47	45,26,10	58,46,110	36,31,61	256	149	0.535,0.518,0.732	0.484,0.463,0.512	0.595	0.486333	yes	no	no	yes
RI_2304	LOC_Os09g04210	hydrolase/ zinc ion binding protein, putative, expressed	no	Chr9	-	-0.032	0.627279	1	MSTRG.22624.5	MSTRG.22624.14	2217509	2218013	15,13,12	8,10,9	11,25,14	10,10,8	241	149	0.537,0.446,0.452	0.405,0.607,0.52	0.478333	0.510667	no	yes	yes	no
RI_2305	LOC_Os09g04210	hydrolase/ zinc ion binding protein, putative, expressed	no	Chr9	-	-0.021	0.105684	0.779619	MSTRG.22624.8	MSTRG.22624.6,MSTRG.22624.7,MSTRG.22624.12,MSTRG.22624.1,MSTRG.22624.10,LOC_Os09g04210.3,MSTRG.22624.9,LOC_Os09g04210.2,LOC_Os09g04210.1,MSTRG.22624.14,MSTRG.22624.13	2217509	2218344	18,13,14	25,65,30	12,28,16	21,34,42	779	149	0.121,0.037,0.082	0.099,0.136,0.068	0.08	0.101	no	yes	yes	no
RI_2306	LOC_Os09g04210	hydrolase/ zinc ion binding protein, putative, expressed	no	Chr9	-	-0.225	0.186996	1	MSTRG.22624.8	MSTRG.22624.5	2217509	2218344	4,1,3	10,4,5	3,14,2	8,1,6	358	149	0.143,0.094,0.2	0.135,0.854,0.122	0.145667	0.370333	no	yes	yes	no
RI_2307	LOC_Os09g04210	hydrolase/ zinc ion binding protein, putative, expressed	no	Chr9	-	0.013	0.986084	1	MSTRG.22624.12	LOC_Os09g04210.2,LOC_Os09g04210.1	2220088	2220301	8,18,24	29,29,18	8,16,20	21,20,27	231	149	0.151,0.286,0.462	0.197,0.34,0.323	0.299667	0.286667	yes	no	no	yes
RI_2308	LOC_Os09g04210	hydrolase/ zinc ion binding protein, putative, expressed	no	Chr9	-	-0.153	0.765329	1	MSTRG.22624.5	MSTRG.22624.9	2220088	2222909	12,18,23	4,8,1	10,16,20	9,3,0	2518	149	0.151,0.117,0.576	0.062,0.24,1.0	0.281333	0.434	no	yes	yes	no
RI_2309	LOC_Os09g04210	hydrolase/ zinc ion binding protein, putative, expressed	no	Chr9	-	-0.021	0.741736	1	MSTRG.22624.10,MSTRG.22624.11	MSTRG.22624.12	2220088	2222937	16,12,11	4,3,4	8,11,10	1,6,3	2388	149	0.2,0.2,0.146	0.333,0.103,0.172	0.182	0.202667	no	yes	yes	no
RI_2310	LOC_Os09g04210	hydrolase/ zinc ion binding protein, putative, expressed	no	Chr9	-	0.165	0.16544	0.96086	MSTRG.22624.5	MSTRG.22624.6,LOC_Os09g04210.1	2220088	2222909	12,18,23	2,6,1	10,16,22	2,6,10	2742	149	0.246,0.14,0.556	0.214,0.127,0.107	0.314	0.149333	yes	no	no	yes
RI_2311	LOC_Os09g04210	hydrolase/ zinc ion binding protein, putative, expressed	no	Chr9	-	0.057	0.76258	1	MSTRG.22624.7	LOC_Os09g04210.1	2220253	2222909	16,12,11	2,12,0	8,11,12	0,6,6	2612	149	0.313,0.054,1.0	1.0,0.095,0.102	0.455667	0.399	yes	no	no	yes
RI_2312	LOC_Os02g11000	agenet domain containing protein, putative, expressed	no	Chr2	+	-0.207	0.157559	0.942568	MSTRG.7981.4,MSTRG.7981.5,MSTRG.7981.1	LOC_Os02g11000.3	5843698	5844666	1,0,3	5,3,3	0,2,8	7,3,1	334	149	0.082,0.0,0.308	0.0,0.229,0.781	0.13	0.336667	no	yes	yes	no
RI_2313	LOC_Os02g11000	agenet domain containing protein, putative, expressed	no	Chr2	+	0.002	0.808035	1	LOC_Os02g11000.2	MSTRG.7981.4,MSTRG.7981.5,MSTRG.7981.1	5843698	5845412	1,0,5	6,10,17	0,4,0	1,9,4	785	149	0.031,0.0,0.053	0.0,0.078,0.0	0.028	0.026	yes	no	no	yes
RI_2316	LOC_Os05g39374	expressed protein	no	Chr5	+	-0.018	0.469501	1	LOC_Os05g39374.1	LOC_Os05g39374.2	23096723	23097842	1,0,0	25,37,29	2,2,0	28,30,32	257	149	0.023,0.0,0.0	0.04,0.037,0.0	0.00766667	0.0256667	no	yes	yes	no
RI_2318	LOC_Os03g60880	nucleobase-ascorbate transporter, putative, expressed	no	Chr3	-	-0.007	1	1	LOC_Os03g60880.5	LOC_Os03g60880.1	34597353	34598169	0,0,0	26,16,3	0,1,0	16,30,21	240	149	0.0,0.0,0.0	0.0,0.02,0.0	0	0.00666667	no	yes	yes	no
RI_2319	LOC_Os03g60880	nucleobase-ascorbate transporter, putative, expressed	no	Chr3	-	-0.007	1	1	LOC_Os03g60880.3	LOC_Os03g60880.1,LOC_Os03g60880.2	34598008	34598345	0,0,0	18,19,3	0,1,0	7,28,5	247	149	0.0,0.0,0.0	0.0,0.021,0.0	0	0.007	no	yes	yes	no
RI_2320	LOC_Os08g01130	flap endonuclease, putative, expressed	no	Chr8	-	-0.189	0.00689439	0.160996	MSTRG.20936.1	LOC_Os08g01130.1	91110	91395	3,8,11	28,37,26	14,14,7	9,28,15	238	149	0.063,0.119,0.209	0.493,0.238,0.226	0.130333	0.319	no	yes	yes	no
RI_2321	LOC_Os09g04508	expressed protein	yes	Chr9	-	0.005	0.640097	1	MSTRG.22636.1,MSTRG.22636.3,MSTRG.22636.4	MSTRG.22636.2	2397554	2400579	94,125,80	4,0,0	58,80,54	3,0,0	284	149	0.925,1.0,1.0	0.91,1.0,1.0	0.975	0.97	yes	no	no	yes
RI_2322	LOC_Os03g22400	ulp1 protease family protein, putative, expressed	no	Chr3	-	0.033	0.0561864	0.556532	LOC_Os03g22400.2	LOC_Os03g22400.1	12824786	12825269	9,9,4	26,45,44	2,5,4	46,41,25	408	149	0.112,0.068,0.032	0.016,0.043,0.055	0.0706667	0.038	yes	no	no	yes
RI_2323	LOC_Os01g07310	transporter-related, putative, expressed	no	Chr1	-	0	1	1	LOC_Os01g07310.3	LOC_Os01g07310.1,LOC_Os01g07310.2	3447897	3448446	1,0,0	145,181,85	1,0,0	114,82,106	403	149	0.003,0.0,0.0	0.003,0.0,0.0	0.001	0.001	no_difference	no_difference	no_difference	no_difference
RI_2324	LOC_Os01g07310	transporter-related, putative, expressed	no	Chr1	-	0.001	1	1	LOC_Os01g07310.2	LOC_Os01g07310.1,LOC_Os01g07310.3,LOC_Os01g07310.4	3448578	3449074	2,1,1	130,177,94	0,1,2	120135119	392	149	0.006,0.002,0.004	0.0,0.003,0.006	0.004	0.003	yes	no	no	yes
RI_2326	LOC_Os04g59060	heat shock protein DnaJ, putative, expressed	no	Chr4	-	-0.139	0.25858	1	LOC_Os04g59060.1	LOC_Os04g59060.2	35129410	35129720	8,17,20	2,2,0	7,19,12	0,0,0	219	149	0.731,0.853,1.0	1.0,1.0,1.0	0.861333	1	no	yes	yes	no
RI_2327	LOC_Os12g01290	ulp1 protease family protein, putative, expressed	yes	Chr12	-	-0.002	0.906696	1	MSTRG.6029.4,MSTRG.6029.2	MSTRG.6029.1	169508	169731	142111117	8,19,8	111,94,115	7,18,5	252	149	0.913,0.775,0.896	0.904,0.755,0.932	0.861333	0.863667	no	yes	yes	no
RI_2328	LOC_Os12g01290	ulp1 protease family protein, putative, expressed	yes	Chr12	-	0.008	0.377651	1	MSTRG.6029.3	MSTRG.6029.4	171120	172561	4,5,2	12,11,13	1,2,3	11,8,7	1031	149	0.046,0.062,0.022	0.013,0.035,0.058	0.0433333	0.0353333	yes	no	no	yes
RI_2329	LOC_Os12g01290	ulp1 protease family protein, putative, expressed	yes	Chr12	-	0.006	1	1	MSTRG.6029.3	MSTRG.6029.1	171120	172561	0,2,2	30,42,24	0,0,0	22,54,24	1022	149	0.0,0.007,0.012	0.0,0.0,0.0	0.00633333	0	yes	no	no	yes
RI_233	LOC_Os03g20380	CAMK_KIN1/SNF1/Nim1_like.2 - CAMK includes calcium/calmodulin depedent protein kinases, expressed	no	Chr3	-	-0.003	1	1	LOC_Os03g20380.8	LOC_Os03g20380.2,LOC_Os03g20380.3,LOC_Os03g20380.1,LOC_Os03g20380.6,LOC_Os03g20380.7,LOC_Os03g20380.4,LOC_Os03g20380.5,MSTRG.11332.1	11527613	11528119	2,2,2	132,141,97	6,1,3	131146107	442	149	0.005,0.005,0.007	0.015,0.002,0.009	0.00566667	0.00866667	no	yes	yes	no
RI_2330	LOC_Os02g42530	expressed protein	no	Chr2	-	0.638	1	1	MSTRG.9193.4	MSTRG.9193.1	25568756	25569758	4,2,1	4,0,0	2,0,0	5,0,0	519	149	0.223,1.0,1.0	0.103,NA,NA	0.741	0.103	yes	no	no	yes
RI_2331	LOC_Os02g42530	expressed protein	no	Chr2	-	0.011	0.609612	1	LOC_Os02g42530.3	MSTRG.9193.1,LOC_Os02g42530.1,LOC_Os02g42530.2,MSTRG.9193.4	25570049	25570488	4,2,1	96,80,86	2,0,0	77,86,46	231	149	0.026,0.016,0.007	0.016,0.0,0.0	0.0163333	0.00533333	yes	no	no	yes
RI_2332	LOC_Os08g19114	expressed protein	no	Chr8	+	-0.013	0.953158	1	MSTRG.21538.1,MSTRG.21538.2	MSTRG.21538.3	11404677	11405324	3,5,3	19,26,11	2,3,3	18,11,9	246	149	0.087,0.104,0.142	0.063,0.142,0.168	0.111	0.124333	no	yes	yes	no
RI_2333	LOC_Os06g51480	expressed protein	no	Chr6	+	-0.008	0.18086	1	LOC_Os06g51480.2	LOC_Os06g51480.1	31182037	31182339	11,7,1	405293195	6,9,7	236236187	270	149	0.015,0.013,0.003	0.014,0.021,0.02	0.0103333	0.0183333	no	yes	yes	no
RI_2334	LOC_Os01g14810	5-nucleotidase domain-containing protein, putative, expressed	no	Chr1	+	0.002	1	1	LOC_Os01g14810.3	LOC_Os01g14810.2,LOC_Os01g14810.1	8283015	8283966	0,0,4	120,112,90	1,0,1	90,104,90	523	149	0.0,0.0,0.013	0.003,0.0,0.003	0.00433333	0.002	yes	no	no	yes
RI_2335	LOC_Os02g35700	nucleoside diphosphate kinase, putative, expressed	no	Chr2	+	-0.005	1	1	LOC_Os02g35700.2	LOC_Os02g35700.1	21454793	21455231	0,0,1	63,69,68	3,0,0	57,76,69	369	149	0.0,0.0,0.006	0.021,0.0,0.0	0.002	0.007	no	yes	yes	no
RI_2336	LOC_Os03g16790	DHHC zinc finger domain containing protein, expressed	yes	Chr3	+	-0.094	0.387265	1	LOC_Os03g16790.2,LOC_Os03g16790.3	LOC_Os03g16790.1	9311532	9311742	30,20,38	1,12,8	24,21,32	8,0,4	247	149	0.948,0.501,0.741	0.644,1.0,0.828	0.73	0.824	no	yes	yes	no
RI_2337	LOC_Os08g35000	ARID/BRIGHT DNA-binding domain containing protein, expressed	no	Chr8	-	-0.067	0.854493	1	MSTRG.22009.10	MSTRG.22009.1	22048227	22048741	1,0,0	12,11,10	0,2,1	8,5,11	243	149	0.049,0.0,0.0	0.0,0.197,0.053	0.0163333	0.0833333	no	yes	yes	no
RI_2338	LOC_Os08g01930	KH domain-containing protein, putative, expressed	no	Chr8	+	-0.012	1	1	MSTRG.20982.1	MSTRG.20982.2	574336	578511	0,0,0	34,44,31	2,2,0	14,20,24	947	149	0.0,0.0,0.0	0.022,0.015,0.0	0	0.0123333	no	yes	yes	no
RI_2339	LOC_Os08g01930	KH domain-containing protein, putative, expressed	no	Chr8	+	-0.035	0.381478	1	MSTRG.20982.1	MSTRG.20982.3	574336	578511	0,0,0	12,26,8	2,2,0	7,6,7	839	149	0.0,0.0,0.0	0.048,0.056,0.0	0	0.0346667	no	yes	yes	no
RI_234	LOC_Os03g20380	CAMK_KIN1/SNF1/Nim1_like.2 - CAMK includes calcium/calmodulin depedent protein kinases, expressed	no	Chr3	-	-0.066	0.270513	1	LOC_Os03g20380.4	MSTRG.11332.1	11529559	11530353	3,9,2	11,11,13	6,8,7	5,19,11	575	149	0.066,0.175,0.038	0.237,0.098,0.142	0.093	0.159	no	yes	yes	no
RI_2342	LOC_Os06g19444	CCT/B-box zinc finger protein, putative, expressed	no	Chr6	-	-0.024	0.685234	1	LOC_Os06g19444.1	MSTRG.17937.3	11071510	11071815	38,41,15	22,17,5	22,41,26	6,19,12	231	149	0.527,0.609,0.659	0.703,0.582,0.583	0.598333	0.622667	no	yes	yes	no
RI_2344	LOC_Os09g24954	double-stranded RNA binding motif containing protein, expressed	no	Chr9	+	0.042	0.680968	1	LOC_Os09g24954.1	LOC_Os09g24954.2	14896380	14896814	3,3,5	19,15,4	5,2,2	6,12,18	291	149	0.075,0.093,0.39	0.299,0.079,0.054	0.186	0.144	yes	no	no	yes
RI_2345	LOC_Os09g24954	double-stranded RNA binding motif containing protein, expressed	no	Chr9	+	-0.056	0.748466	1	LOC_Os09g24954.1	LOC_Os09g24954.3	14896380	14896814	6,4,6	13,14,11	7,3,5	5,10,13	345	149	0.166,0.11,0.191	0.377,0.115,0.142	0.155667	0.211333	no	yes	yes	no
RI_2346	LOC_Os12g37640	xaa-Pro aminopeptidase, putative, expressed	no	Chr12	+	0.027	0.411575	1	LOC_Os12g37640.3	LOC_Os12g37640.4,LOC_Os12g37640.1,LOC_Os12g37640.2	23110121	23110390	6,0,0	37,48,24	1,0,0	47,76,45	234	149	0.094,0.0,0.0	0.013,0.0,0.0	0.0313333	0.00433333	yes	no	no	yes
RI_2348	LOC_Os04g47180	expressed protein	no	Chr4	-	0.013	1	1	LOC_Os04g47180.1	LOC_Os04g47180.2	28015610	28017001	29,37,42	0,0,0	27,44,46	0,1,0	267	149	1.0,1.0,1.0	1.0,0.961,1.0	1	0.987	yes	no	no	yes
RI_2349	LOC_Os01g73670	expressed protein	no	Chr1	+	0.013	0.0419613	0.486579	LOC_Os01g73670.4	MSTRG.3292.1,LOC_Os01g73670.1,LOC_Os01g73670.2	42688123	42688284	6,4,10	194192146	2,0,8	167223169	226	149	0.02,0.014,0.043	0.008,0.0,0.03	0.0256667	0.0126667	yes	no	no	yes
RI_235	LOC_Os03g20380	CAMK_KIN1/SNF1/Nim1_like.2 - CAMK includes calcium/calmodulin depedent protein kinases, expressed	no	Chr3	-	0.333	1	1	LOC_Os03g20380.4	LOC_Os03g20380.5	11529559	11530353	0,2,0	5,0,1	0,0,0	1,0,4	527	149	0.0,1.0,0.0	0.0,NA,0.0	0.333333	0	yes	no	no	yes
RI_2350	LOC_Os04g56440	ENT domain containing protein, expressed	no	Chr4	+	-0.016	0.819926	1	LOC_Os04g56440.2	LOC_Os04g56440.1	33648121	33648504	0,1,1	125,103,78	4,0,4	88,107,77	226	149	0.0,0.006,0.008	0.029,0.0,0.033	0.00466667	0.0206667	no	yes	yes	no
RI_2355	LOC_Os01g26970	expressed protein	no	Chr1	-	-0.229	0.00591905	0.147367	LOC_Os01g26970.3	LOC_Os01g26970.1	15020344	15021362	25,31,39	4,1,0	17,20,16	0,0,0	982	149	0.487,0.825,1.0	1.0,1.0,1.0	0.770667	1	no	yes	yes	no
RI_2357	LOC_Os06g47550	cadmium/zinc-transporting ATPase, putative, expressed	no	Chr6	-	0.002	1	1	LOC_Os06g47550.2	LOC_Os06g47550.1	28790295	28791837	6,3,11	175123208	0,2,6	116121172	1286	149	0.004,0.003,0.006	0.0,0.002,0.004	0.00433333	0.002	yes	no	no	yes
RI_2358	LOC_Os06g10690	PHD-finger domain containing protein, putative, expressed	no	Chr6	-	-0.002	1	1	LOC_Os06g10690.2	LOC_Os06g10690.1,MSTRG.17674.3	5577610	5577983	1,1,2	198171170	0,4,3	162205171	327	149	0.002,0.003,0.005	0.0,0.009,0.008	0.00333333	0.00566667	no	yes	yes	no
RI_2359	LOC_Os11g39130	zinc finger, C3HC4 type family protein, expressed	no	Chr11	+	-0.005	1	1	LOC_Os11g39130.4	LOC_Os11g39130.1	23291962	23292310	0,1,0	117,124,59	0,2,1	84,93,81	241	149	0.0,0.005,0.0	0.0,0.013,0.008	0.00166667	0.007	no	yes	yes	no
RI_236	LOC_Os03g20380	CAMK_KIN1/SNF1/Nim1_like.2 - CAMK includes calcium/calmodulin depedent protein kinases, expressed	no	Chr3	-	1	1	1	LOC_Os03g20380.4	LOC_Os03g20380.6	11529559	11530353	0,2,0	0,0,0	0,0,0	1,0,0	292	149	NA,1.0,NA	0.0,NA,NA	1	0	yes	no	no	yes
RI_2362	LOC_Os08g09990	expressed protein	no	Chr8	-	-0.196	0.0968274	0.740085	LOC_Os08g09990.1	MSTRG.21327.3,MSTRG.21327.2,MSTRG.21327.1,MSTRG.21327.4	5775427	5775615	19,34,42	29,20,24	21,21,25	17,2,10	241	149	0.288,0.512,0.52	0.433,0.867,0.607	0.44	0.635667	no	yes	yes	no
RI_2363	LOC_Os09g23360	expressed protein	no	Chr9	-	-0.016	0.591236	1	LOC_Os09g23360.2	LOC_Os09g23360.1	13882150	13882617	0,1,0	32,37,14	0,2,2	20,33,23	360	149	0.0,0.011,0.0	0.0,0.024,0.035	0.00366667	0.0196667	no	yes	yes	no
RI_2364	LOC_Os04g42870	methyltransferase domain containing protein, putative, expressed	no	Chr4	-	0.013	1	1	LOC_Os04g42870.3	MSTRG.14325.1,LOC_Os04g42870.2,LOC_Os04g42870.1,LOC_Os04g42870.4	25373468	25373754	0,0,1	24,22,16	0,0,0	18,17,25	239	149	0.0,0.0,0.038	0.0,0.0,0.0	0.0126667	0	yes	no	no	yes
RI_2365	LOC_Os11g14430	APOBEC1 complementation factor, putative, expressed	no	Chr11	-	-0.303	0.311038	1	MSTRG.5157.1	MSTRG.5157.5	8103239	8104154	0,3,0	4,5,4	2,0,2	9,1,0	490	149	0.0,0.154,0.0	0.063,0.0,1.0	0.0513333	0.354333	no	yes	yes	no
RI_2366	LOC_Os12g29990	O-sialoglycoprotein endopeptidase, putative, expressed	no	Chr12	-	0.006	0.810195	1	MSTRG.6866.7,MSTRG.6866.6	MSTRG.6866.3,MSTRG.6866.5,MSTRG.6866.4,MSTRG.6866.8	17924591	17926072	2,4,8	34,74,36	5,3,4	55,66,71	1149	149	0.008,0.007,0.028	0.012,0.006,0.007	0.0143333	0.00833333	yes	no	no	yes
RI_2367	LOC_Os12g29990	O-sialoglycoprotein endopeptidase, putative, expressed	no	Chr12	-	-0.002	1	1	LOC_Os12g29990.2	MSTRG.6866.3,MSTRG.6866.4,LOC_Os12g29990.1,LOC_Os12g29990.4	17925983	17926508	0,1,6	35,72,58	4,1,3	44,81,82	470	149	0.0,0.004,0.032	0.028,0.004,0.011	0.012	0.0143333	no	yes	yes	no
RI_2368	LOC_Os12g29990	O-sialoglycoprotein endopeptidase, putative, expressed	no	Chr12	-	-0.088	0.0468087	0.511049	MSTRG.6866.7,MSTRG.6866.8	MSTRG.6866.3,MSTRG.6866.5,MSTRG.6866.4,LOC_Os12g29990.2,LOC_Os12g29990.1	17931201	17931663	8,4,5	22,33,18	6,10,12	21,21,17	268	149	0.168,0.063,0.134	0.137,0.209,0.282	0.121667	0.209333	no	yes	yes	no
RI_2369	LOC_Os04g54800	shikimate kinase, putative, expressed	no	Chr4	-	0.024	0.0346357	0.432754	LOC_Os04g54800.2	LOC_Os04g54800.1	32582132	32582587	3,9,3	55,90,79	2,0,6	94,83,108	222	149	0.035,0.063,0.025	0.014,0.0,0.036	0.041	0.0166667	yes	no	no	yes
RI_237	LOC_Os07g44610	pyrrolidone-carboxylate peptidase, putative, expressed	no	Chr7	-	0.008	0.16476	0.959577	LOC_Os07g44610.4	MSTRG.20640.5,LOC_Os07g44610.1	26619931	26620513	7,5,3	115118113	3,5,0	116,98,128	311	149	0.028,0.02,0.013	0.012,0.024,0.0	0.0203333	0.012	yes	no	no	yes
RI_2370	LOC_Os02g43130	kinesin motor domain containing protein, expressed	no	Chr2	-	0.209	0.766743	1	MSTRG.9224.1	LOC_Os02g43130.1	25976061	25976529	6,4,5	12,3,0	5,48,7	6,18,13	483	149	0.134,0.291,1.0	0.205,0.451,0.142	0.475	0.266	yes	no	no	yes
RI_2371	LOC_Os11g10520	dehydrogenase, putative, expressed	no	Chr11	-	-0.016	0.241692	1	LOC_Os11g10520.3	LOC_Os11g10520.1,LOC_Os11g10520.2	5756293	5756665	0,0,0	44,17,16	0,0,7	16,12,81	263	149	0.0,0.0,0.0	0.0,0.0,0.047	0	0.0156667	no	yes	yes	no
RI_2372	LOC_Os08g01110	expressed protein	no	Chr8	+	0.002	1	1	LOC_Os08g01110.1	MSTRG.20934.3,MSTRG.20934.1	81317	81813	4,1,0	68,63,33	0,3,0	49,49,34	422	149	0.02,0.006,0.0	0.0,0.021,0.0	0.00866667	0.007	yes	no	no	yes
RI_2373	LOC_Os02g37950	transposon protein, putative, unclassified, expressed	no	Chr2	+	-1	1	1	LOC_Os02g37950.1	-	22934103	22935820	0,0,0	0,1,0	1,2,1	0,0,0	1364	149	NA,0.0,NA	1.0,1.0,1.0	0	1	no	yes	yes	no
RI_2375	LOC_Os02g37950	transposon protein, putative, unclassified, expressed	no	Chr2	+	-0.244	1	1	MSTRG.8959.1	MSTRG.8959.5	22938810	22939062	0,0,0	1,5,0	1,2,3	2,4,5	245	149	0.0,0.0,NA	0.233,0.233,0.267	0	0.244333	no	yes	yes	no
RI_2376	LOC_Os02g37950	transposon protein, putative, unclassified, expressed	no	Chr2	+	-0.699	0.000986172	0.043366	MSTRG.8959.4	MSTRG.8959.1,MSTRG.8959.5,LOC_Os02g37950.3,LOC_Os02g37950.1	22937397	22939343	2,1,0	4,5,7	4,3,1	0,2,0	801	149	0.085,0.036,0.0	1.0,0.218,1.0	0.0403333	0.739333	no	yes	yes	no
RI_2379	LOC_Os09g33680	Os9bglu31 - beta-glucosidase, dhurrinase, similar to G. max hydroxyisourate hydrolase, expressed	no	Chr9	-	0.001	1	1	LOC_Os09g33680.2	LOC_Os09g33680.1,MSTRG.23519.3	19883488	19883989	7,9,14	592633712	4,7,11	541445648	432	149	0.004,0.005,0.007	0.003,0.005,0.006	0.00533333	0.00466667	yes	no	no	yes
RI_238	LOC_Os07g44610	pyrrolidone-carboxylate peptidase, putative, expressed	no	Chr7	-	-0.029	0.802364	1	LOC_Os07g44610.3	MSTRG.20640.5	26619931	26622019	7,5,3	18,12,2	3,5,0	1,6,3	1876	149	0.03,0.032,0.106	0.192,0.062,0.0	0.056	0.0846667	no	yes	yes	no
RI_2380	LOC_Os09g38030	UTP--glucose-1-phosphate uridylyltransferase, putative, expressed	yes	Chr9	+	0.001	1	1	LOC_Os09g38030.2	MSTRG.23732.1,LOC_Os09g38030.1	21921652	21922036	2,4,3	153022831160	2,1,1	177221691341	359	149	0.001,0.001,0.001	0.0,0.0,0.0	0.001	0	yes	no	no	yes
RI_2381	LOC_Os01g13460	helix-loop-helix DNA-binding domain containing protein, expressed	no	Chr1	-	0.017	0.653154	1	LOC_Os01g13460.1	MSTRG.678.1	7498046	7498391	182184142	0,0,1	120165110	0,6,1	212	149	1.0,1.0,0.99	1.0,0.951,0.987	0.996667	0.979333	yes	no	no	yes
RI_2382	LOC_Os08g35930	OsFBL50 - F-box domain and LRR containing protein, expressed	no	Chr8	-	-0.005	1	1	LOC_Os08g35930.2	LOC_Os08g35930.1	22656934	22657957	0,0,0	20,31,18	0,1,0	20,44,33	241	149	0.0,0.0,0.0	0.0,0.014,0.0	0	0.00466667	no	yes	yes	no
RI_2383	LOC_Os09g13870	lipid phosphatase protein, putative, expressed	no	Chr9	-	-0.5	1	1	LOC_Os09g13870.1,LOC_Os09g13870.2	LOC_Os09g13870.3	8151806	8152417	0,0,3	2,0,0	1,0,0	0,0,0	400	149	0.0,NA,1.0	1.0,NA,NA	0.5	1	no	yes	yes	no
RI_2384	LOC_Os06g09370	PTF1, putative, expressed	no	Chr6	-	-0.196	1	1	LOC_Os06g09370.2,LOC_Os06g09370.1	LOC_Os06g09370.3	4712808	4713602	0,7,1	3,2,5	0,5,2	0,1,4	380	149	0.0,0.578,0.073	NA,0.662,0.164	0.217	0.413	no	yes	yes	no
RI_2385	LOC_Os03g17920	RNA pseudouridine synthase, putative, expressed	no	Chr3	+	-0.025	0.143406	0.899206	LOC_Os03g17920.1	LOC_Os03g17920.2	9981238	9981578	1,2,0	33,20,14	0,3,3	19,23,23	240	149	0.018,0.058,0.0	0.0,0.075,0.075	0.0253333	0.05	no	yes	yes	no
RI_2387	LOC_Os03g17120	arginine biosynthesis bifunctional protein argJ 1, putative, expressed	no	Chr3	-	-0.003	1	1	LOC_Os03g17120.2	LOC_Os03g17120.1	9507692	9508022	0,0,1	83,124,49	1,1,1	70,104,79	255	149	0.0,0.0,0.012	0.008,0.006,0.007	0.004	0.007	no	yes	yes	no
RI_2388	LOC_Os01g72870	BAS1, putative, expressed	yes	Chr1	-	0.289	1	1	MSTRG.3235.1	MSTRG.3235.2	42268203	42268518	0,5,4	0,10,1	0,2,0	1,2,0	222	149	NA,0.251,0.729	0.0,0.402,NA	0.49	0.201	yes	no	no	yes
RI_2389	LOC_Os02g32280	expressed protein	no	Chr2	+	-0.005	0.760101	1	LOC_Os02g32280.1	MSTRG.8681.1	19062123	19062379	1,2,6	118136167	3,1,5	123108100	236	149	0.005,0.009,0.022	0.015,0.006,0.031	0.012	0.0173333	no	yes	yes	no
RI_2390	LOC_Os01g57720	expressed protein	no	Chr1	-	0.019	0.156068	0.938836	LOC_Os01g57720.1,LOC_Os01g57720.2	LOC_Os01g57720.3	33370050	33370217	79,70,166	0,6,0	80,67,81	5,4,0	240	149	1.0,0.879,1.0	0.909,0.912,1.0	0.959667	0.940333	yes	no	no	yes
RI_2392	LOC_Os10g20530	expressed protein	no	Chr10	+	0.352	0.00670677	0.157702	MSTRG.3700.1	MSTRG.3700.2	10350965	10351236	17,11,6	3,1,0	3,11,11	4,6,2	259	149	0.765,0.864,1.0	0.301,0.513,0.76	0.876333	0.524667	yes	no	no	yes
RI_2395	LOC_Os03g02320	STE_PAK_Ste20_STLK.3 - STE kinases include homologs to sterile 7, sterile 11 and sterile 20 from yeast, expressed	yes	Chr3	+	0.018	0.1131	0.804531	LOC_Os03g02320.2	MSTRG.10261.4,LOC_Os03g02320.1,MSTRG.10261.3	807202	807369	6,7,10	105,111,94	4,2,6	71,98,98	223	149	0.037,0.04,0.066	0.036,0.013,0.039	0.0476667	0.0293333	yes	no	no	yes
RI_2396	LOC_Os06g11410	cyclin, putative, expressed	no	Chr6	+	-0.023	0.934225	1	LOC_Os06g11410.2	LOC_Os06g11410.1	6020410	6020706	0,3,2	2,8,8	2,2,2	4,12,17	259	149	0.0,0.177,0.126	0.223,0.087,0.063	0.101	0.124333	no	yes	yes	no
RI_2397	LOC_Os01g59750	histidine triad family protein, putative, expressed	no	Chr1	-	0.018	0.740569	1	MSTRG.2495.2,MSTRG.2495.1	LOC_Os01g59750.1	34561691	34562963	6,2,6	14,19,8	1,8,1	7,18,5	1273	149	0.048,0.012,0.081	0.016,0.049,0.023	0.047	0.0293333	yes	no	no	yes
RI_2398	LOC_Os01g59750	histidine triad family protein, putative, expressed	no	Chr1	-	0.078	0.425734	1	MSTRG.2495.2,MSTRG.2495.1	MSTRG.2495.3	34561691	34562963	7,2,6	5,12,2	0,6,1	2,4,3	1268	149	0.141,0.019,0.261	0.0,0.15,0.038	0.140333	0.0626667	yes	no	no	yes
RI_2399	LOC_Os09g39910	ABC transporter, ATP-binding protein, putative, expressed	no	Chr9	-	0.007	1	1	LOC_Os09g39910.3	MSTRG.23828.1,LOC_Os09g39910.2,LOC_Os09g39910.1	22886868	22887243	1,1,1	57,44,49	0,1,0	13,35,59	239	149	0.011,0.014,0.013	0.0,0.018,0.0	0.0126667	0.006	yes	no	no	yes
RI_24	LOC_Os02g30840	RNA pseudouridine synthase, putative, expressed	no	Chr2	+	-0.128	0.185595	1	LOC_Os02g30840.2	LOC_Os02g30840.1	18385205	18385622	8,7,0	11,20,9	5,7,5	7,12,6	280	149	0.279,0.157,0.0	0.275,0.237,0.307	0.145333	0.273	no	yes	yes	no
RI_2400	LOC_Os06g20430	BPI/LBP family protein At3g20270 precursor, putative, expressed	no	Chr6	-	-0.01	1	1	LOC_Os06g20430.2	LOC_Os06g20430.1,MSTRG.17972.3	11739675	11741015	1,0,0	24,28,24	3,0,1	16,23,32	849	149	0.007,0.0,0.0	0.032,0.0,0.005	0.00233333	0.0123333	no	yes	yes	no
RI_2401	LOC_Os02g44102	remorin C-terminal domain containing protein, putative, expressed	no	Chr2	-	-0.012	1	1	MSTRG.9278.1	MSTRG.9278.3	26627964	26628831	0,0,0	3,16,8	0,1,0	13,17,8	230	149	0.0,0.0,0.0	0.0,0.037,0.0	0	0.0123333	no	yes	yes	no
RI_2402	LOC_Os02g55720	cyclin, N-terminal domain containing protein, expressed	no	Chr2	-	-0.542	1	1	MSTRG.9964.21	MSTRG.9964.22,MSTRG.9964.20,MSTRG.9964.27,MSTRG.9964.33,MSTRG.9964.32,MSTRG.9964.19,MSTRG.9964.34	34116345	34117121	0,0,4	0,0,1	0,2,5	0,0,0	706	149	NA,NA,0.458	NA,1.0,1.0	0.458	1	no	yes	yes	no
RI_2403	LOC_Os02g55720	cyclin, N-terminal domain containing protein, expressed	no	Chr2	-	-0.064	1	1	MSTRG.9964.22,MSTRG.9964.20,MSTRG.9964.21,MSTRG.9964.27,MSTRG.9964.19	MSTRG.9964.30,MSTRG.9964.32	34123111	34123567	0,0,0	0,1,0	0,1,2	1,5,9	299	149	NA,0.0,NA	0.0,0.091,0.1	0	0.0636667	no	yes	yes	no
RI_2404	LOC_Os02g55720	cyclin, N-terminal domain containing protein, expressed	no	Chr2	-	-0.12	1	1	MSTRG.9964.22,MSTRG.9964.20,MSTRG.9964.21,MSTRG.9964.27,MSTRG.9964.19	MSTRG.9964.33,MSTRG.9964.34	34123111	34123567	0,0,0	0,0,1	0,1,0	3,2,0	234	149	NA,NA,0.0	0.0,0.241,NA	0	0.1205	no	yes	yes	no
RI_2406	LOC_Os11g04520	PP2A regulatory subunit TAP46, putative, expressed	no	Chr11	+	0.001	1	1	LOC_Os11g04520.3	LOC_Os11g04520.1,LOC_Os11g04520.2	1895117	1895439	0,0,1	46,53,34	0,0,1	18,47,39	261	149	0.0,0.0,0.017	0.0,0.0,0.014	0.00566667	0.00466667	yes	no	no	yes
RI_2409	LOC_Os06g44210	protein phosphatase 2C, putative, expressed	no	Chr6	-	0.007	0.223436	1	LOC_Os06g44210.2	MSTRG.18689.3,MSTRG.18689.4,LOC_Os06g44210.1	26665883	26666134	8,5,6	157179125	4,2,5	135119143	292	149	0.025,0.014,0.024	0.015,0.009,0.018	0.021	0.014	yes	no	no	yes
RI_241	LOC_Os02g37600	expressed protein	no	Chr2	+	-0.51	1	1	LOC_Os02g37600.2	LOC_Os02g37600.1	22693070	22693493	0,2,0	0,1,0	1,1,0	0,0,0	310	149	NA,0.49,NA	1.0,1.0,NA	0.49	1	no	yes	yes	no
RI_2410	LOC_Os04g02070	expressed protein	no	Chr4	-	-0.059	1	1	MSTRG.13212.1,LOC_Os04g02070.2	LOC_Os04g02070.4	666473	667108	0,0,0	10,12,3	0,1,0	12,3,10	233	149	0.0,0.0,0.0	0.0,0.176,0.0	0	0.0586667	no	yes	yes	no
RI_2411	LOC_Os03g60150	protein kinase domain containing protein, expressed	no	Chr3	-	-0.001	1	1	LOC_Os03g60150.2	LOC_Os03g60150.1	34202414	34203656	0,0,0	63,70,52	0,1,0	55,61,83	623	149	0.0,0.0,0.0	0.0,0.004,0.0	0	0.00133333	no	yes	yes	no
RI_2413	LOC_Os08g38170	methyladenine glycosylase, putative, expressed	no	Chr8	+	-0.006	1	1	LOC_Os08g38170.4	LOC_Os08g38170.3,LOC_Os08g38170.1	24186669	24187876	0,0,0	7,4,0	0,0,1	0,1,15	789	149	0.0,0.0,NA	NA,0.0,0.012	0	0.006	no	yes	yes	no
RI_2416	LOC_Os07g02960	expressed protein	no	Chr7	+	0.027	0.395904	1	LOC_Os07g02960.2	LOC_Os07g02960.3	1102838	1105391	2,1,0	1,8,3	2,2,2	3,10,6	970	149	0.235,0.019,0.0	0.093,0.03,0.049	0.0846667	0.0573333	yes	no	no	yes
RI_2420	LOC_Os12g32544	expressed protein	no	Chr12	+	-0.058	0.0650648	0.613633	LOC_Os12g32544.1	MSTRG.6938.1,MSTRG.6938.2	19643619	19643996	1,1,1	16,24,10	2,3,2	8,32,10	250	149	0.036,0.024,0.056	0.13,0.053,0.107	0.0386667	0.0966667	no	yes	yes	no
RI_2421	LOC_Os01g36640	disease resistance protein RPM1, putative, expressed	no	Chr1	+	0.169	0.317544	1	MSTRG.1351.2,MSTRG.1351.4	LOC_Os01g36640.1	20332000	20333318	2,5,2	1,1,7	4,1,2	11,3,3	1004	149	0.229,0.426,0.041	0.051,0.047,0.09	0.232	0.0626667	yes	no	no	yes
RI_2422	LOC_Os01g36640	disease resistance protein RPM1, putative, expressed	no	Chr1	+	-0.228	0.462022	1	MSTRG.1351.3	LOC_Os01g36640.1	20332000	20333504	12,9,9	2,1,3	7,4,13	1,0,2	1183	149	0.43,0.531,0.274	0.469,1.0,0.45	0.411667	0.639667	no	yes	yes	no
RI_2423	LOC_Os01g36640	disease resistance protein RPM1, putative, expressed	no	Chr1	+	0.294	0.00373771	0.109102	MSTRG.1351.3	MSTRG.1351.2,MSTRG.1351.4	20332000	20333504	12,7,9	4,9,6	7,4,13	25,21,16	227	149	0.663,0.338,0.496	0.155,0.111,0.348	0.499	0.204667	yes	no	no	yes
RI_2424	LOC_Os01g36640	disease resistance protein RPM1, putative, expressed	yes	Chr1	+	0.299	0.0373404	0.449427	MSTRG.1351.3,MSTRG.1351.4	MSTRG.1351.2	20333580	20335899	3,2,10	0,0,0	1,1,3	4,0,0	327	149	1.0,1.0,1.0	0.102,1.0,1.0	1	0.700667	yes	no	no	yes
RI_2425	LOC_Os03g36419	expressed protein	yes	Chr3	-	0.005	0.855347	1	MSTRG.11813.3	MSTRG.11813.2,MSTRG.11813.1	20183654	20186199	21,15,11	0,0,4	13,17,9	0,7,0	2511	149	1.0,1.0,0.14	1.0,0.126,1.0	0.713333	0.708667	yes	no	no	yes
RI_2426	LOC_Os01g71300	S-formylglutathione hydrolase, putative, expressed	no	Chr1	+	0.002	0.788701	1	LOC_Os01g71300.2	LOC_Os01g71300.3,LOC_Os01g71300.1	41251225	41251694	15,14,9	418512226	11,12,11	361435307	231	149	0.023,0.017,0.025	0.019,0.017,0.023	0.0216667	0.0196667	yes	no	no	yes
RI_2427	LOC_Os01g08450	ras-related protein, putative, expressed	no	Chr1	-	0	0.571935	1	MSTRG.395.1	MSTRG.395.2	4164187	4164440	71,85,54	8,4,1	51,48,79	3,6,0	239	149	0.847,0.93,0.971	0.914,0.833,1.0	0.916	0.915667	no_difference	no_difference	no_difference	no_difference
RI_2428	LOC_Os04g20424	neural Wiskott-Aldrich syndrome protein, putative, expressed	no	Chr4	-	-0.136	0.23882	1	LOC_Os04g20424.1	MSTRG.13517.2	11428521	11428768	16,13,0	11,13,10	15,8,9	8,8,11	232	149	0.483,0.391,0.0	0.546,0.391,0.344	0.291333	0.427	no	yes	yes	no
RI_2430	LOC_Os03g34310	expressed protein	no	Chr3	+	0.342	0.0747079	0.640953	LOC_Os03g34310.4	LOC_Os03g34310.1	19528993	19530252	0,3,3	10,7,0	2,0,1	10,7,10	507	149	0.0,0.112,1.0	0.056,0.0,0.029	0.370667	0.0283333	yes	no	no	yes
RI_2431	LOC_Os03g34310	expressed protein	no	Chr3	+	-0.038	0.450265	1	LOC_Os03g34310.1,LOC_Os03g34310.3	LOC_Os03g34310.2,LOC_Os03g34310.6	19529394	19530252	10,7,8	25,15,22	6,15,3	12,11,18	695	149	0.079,0.091,0.072	0.097,0.226,0.034	0.0806667	0.119	no	yes	yes	no
RI_2432	LOC_Os05g23470	AN1-like zinc finger domain containing protein, expressed	no	Chr5	-	-0.003	1	1	LOC_Os05g23470.1	LOC_Os05g23470.3	13421574	13424019	0,0,0	51,88,79	0,0,2	54,67,54	614	149	0.0,0.0,0.0	0.0,0.0,0.009	0	0.003	no	yes	yes	no
RI_2433	LOC_Os08g38880	WD-40 repeat family protein, putative, expressed	no	Chr8	+	-0.016	0.285884	1	LOC_Os08g38880.5	LOC_Os08g38880.4	24575638	24576024	0,1,2	111,80,73	4,5,0	58,95,66	237	149	0.0,0.008,0.017	0.042,0.032,0.0	0.00833333	0.0246667	no	yes	yes	no
RI_2434	LOC_Os03g19930	adenylosuccinate lyase, putative, expressed	no	Chr3	+	-0.006	1	1	LOC_Os03g19930.3,LOC_Os03g19930.2,LOC_Os03g19930.4	LOC_Os03g19930.1	11211507	11211987	0,0,0	61,72,19	0,2,0	55,77,49	230	149	0.0,0.0,0.0	0.0,0.017,0.0	0	0.00566667	no	yes	yes	no
RI_2435	LOC_Os03g19930	adenylosuccinate lyase, putative, expressed	no	Chr3	+	0.001	1	1	LOC_Os03g19930.2	LOC_Os03g19930.1,LOC_Os03g19930.3,LOC_Os03g19930.4	11213873	11214946	0,1,2	42,137,39	1,2,1	94,104,56	601	149	0.0,0.002,0.013	0.003,0.005,0.004	0.005	0.004	yes	no	no	yes
RI_2436	LOC_Os04g55560	AP2 domain containing protein, expressed	no	Chr4	+	-0.005	0.971715	1	LOC_Os04g55560.4	LOC_Os04g55560.2	33073631	33074022	2,2,5	156129230	4,5,3	156159160	245	149	0.008,0.009,0.013	0.015,0.019,0.011	0.01	0.015	no	yes	yes	no
RI_2437	LOC_Os04g55560	AP2 domain containing protein, expressed	no	Chr4	+	-0.008	0.331511	1	LOC_Os04g55560.4	MSTRG.15001.1,LOC_Os04g55560.3	33073631	33074022	3,1,4	63,80,82	5,6,2	77,103,77	248	149	0.028,0.007,0.028	0.038,0.034,0.015	0.021	0.029	no	yes	yes	no
RI_2438	LOC_Os01g29780	expressed protein	yes	Chr1	+	-0.072	0.245676	1	LOC_Os01g29780.1,MSTRG.1175.1	MSTRG.1175.2	16684302	16684736	2,3,6	6,12,28	6,2,7	8,11,16	226	149	0.18,0.142,0.124	0.331,0.107,0.224	0.148667	0.220667	no	yes	yes	no
RI_2439	LOC_Os05g08570	OsIAA15 - Auxin-responsive Aux/IAA gene family member, expressed	no	Chr5	-	0.007	1	1	LOC_Os05g08570.1	LOC_Os05g08570.3,LOC_Os05g08570.2,LOC_Os05g08570.4,LOC_Os05g08570.6	4681459	4682101	1,1,2	111,128,90	0,0,0	95139123	266	149	0.005,0.004,0.012	0.0,0.0,0.0	0.007	0	yes	no	no	yes
RI_2441	LOC_Os05g08570	OsIAA15 - Auxin-responsive Aux/IAA gene family member, expressed	no	Chr5	-	-0.009	0.5883	1	LOC_Os05g08570.4	LOC_Os05g08570.1,LOC_Os05g08570.2	4683627	4684049	2,0,2	124,123,93	0,8,3	114128128	247	149	0.01,0.0,0.013	0.0,0.036,0.014	0.00766667	0.0166667	no	yes	yes	no
RI_2442	LOC_Os03g39655	expressed protein	no	Chr3	-	-0.009	1	1	MSTRG.11906.3	MSTRG.11906.2	22053627	22054831	0,0,0	0,3,8	1,0,0	7,4,7	786	149	NA,0.0,0.0	0.026,0.0,0.0	0	0.00866667	no	yes	yes	no
RI_2443	LOC_Os03g39655	expressed protein	no	Chr3	-	-0.054	0.280091	1	MSTRG.11906.5	MSTRG.11906.6	22056054	22056879	10,9,13	5,27,6	16,20,14	8,12,11	352	149	0.458,0.124,0.478	0.458,0.414,0.35	0.353333	0.407333	no	yes	yes	no
RI_2444	LOC_Os03g39655	expressed protein	no	Chr3	-	-0.155	0.251898	1	MSTRG.11906.2	MSTRG.11906.3	22056054	22057164	10,9,13	0,8,4	17,20,14	3,0,3	528	149	1.0,0.241,0.478	0.615,1.0,0.568	0.573	0.727667	no	yes	yes	no
RI_2445	LOC_Os03g10850	FAD-linked sulfhydryl oxidase ALR, putative, expressed	no	Chr3	-	-0.126	1	1	LOC_Os03g10850.2	LOC_Os03g10850.1,MSTRG.10758.1	5573953	5575659	12,21,19	0,0,1	16,16,13	0,0,0	1729	149	1.0,1.0,0.621	1.0,1.0,1.0	0.873667	1	no	yes	yes	no
RI_2446	LOC_Os11g47370	expressed protein	yes	Chr11	+	0.054	0.402276	1	MSTRG.5965.1	MSTRG.5965.2	28496566	28497588	44,80,34	10,8,20	35,61,52	12,23,14	280	149	0.701,0.842,0.475	0.608,0.585,0.664	0.672667	0.619	yes	no	no	yes
RI_2447	LOC_Os11g47370	expressed protein	yes	Chr11	+	0.167	0.000892414	0.0409226	MSTRG.5965.5	-	28496645	28497588	44,82,34	0,0,0	37,61,52	6,0,1	667	149	1.0,1.0,1.0	0.579,1.0,0.921	1	0.833333	yes	no	no	yes
RI_2448	LOC_Os11g47370	expressed protein	yes	Chr11	+	0.061	0.0905529	0.716383	MSTRG.5965.3,MSTRG.5965.4,MSTRG.5965.8,LOC_Os11g47370.1	MSTRG.5965.2,MSTRG.5965.1,MSTRG.5965.5,MSTRG.5965.9	28497993	28498192	129193116	22,12,8	113176152	22,22,19	271	149	0.763,0.898,0.889	0.738,0.815,0.815	0.85	0.789333	yes	no	no	yes
RI_2449	LOC_Os11g47370	expressed protein	yes	Chr11	+	-0.006	1	1	MSTRG.5965.3,MSTRG.5965.4,MSTRG.5965.8,LOC_Os11g47370.1	-	28497993	28498192	147198125	0,2,1	122186161	1,0,0	284	149	1.0,0.981,0.985	0.985,1.0,1.0	0.988667	0.995	no	yes	yes	no
RI_245	LOC_Os12g23780	expressed protein	no	Chr12	-	-0.014	0.783235	1	MSTRG.6751.1	LOC_Os12g23780.1	13512891	13513451	21,25,17	40,38,32	25,25,20	37,45,33	224	149	0.259,0.304,0.261	0.31,0.27,0.287	0.274667	0.289	no	yes	yes	no
RI_2452	MSTRG.23183	-	yes	Chr9	+	-0.008	0.924446	1	MSTRG.23183.1,MSTRG.23183.3,MSTRG.23183.2,MSTRG.23183.5,MSTRG.23183.7,MSTRG.23183.6,MSTRG.23183.9,MSTRG.23183.19,MSTRG.23183.21,MSTRG.23183.11,MSTRG.23183.10,MSTRG.23183.13,MSTRG.23183.15,MSTRG.23183.14,MSTRG.23183.17,MSTRG.23183.16	MSTRG.23183.4,MSTRG.23183.8,MSTRG.23183.12	16063654	16063996	96,167,99	6,4,8	117159103	10,6,3	271	149	0.898,0.958,0.872	0.865,0.936,0.95	0.909333	0.917	no	yes	yes	no
RI_2453	MSTRG.23183	-	yes	Chr9	+	0.021	0.242051	1	MSTRG.23183.1,MSTRG.23183.3,MSTRG.23183.2,MSTRG.23183.5,MSTRG.23183.7,MSTRG.23183.6,MSTRG.23183.9,MSTRG.23183.19,MSTRG.23183.21,MSTRG.23183.11,MSTRG.23183.10,MSTRG.23183.13,MSTRG.23183.15,MSTRG.23183.14,MSTRG.23183.17,MSTRG.23183.16	MSTRG.23183.18,MSTRG.23183.20	16063654	16063996	96,167,99	7,3,0	117159103	6,6,4	252	149	0.89,0.971,1.0	0.92,0.94,0.938	0.953667	0.932667	yes	no	no	yes
RI_2454	MSTRG.23183	-	no	Chr9	+	-0.131	0.0209644	0.325621	MSTRG.23183.6	MSTRG.23183.1,MSTRG.23183.3,MSTRG.23183.8,MSTRG.23183.18,MSTRG.23183.20,MSTRG.23183.13,MSTRG.23183.14	16069211	16069449	26,45,24	32,37,24	36,54,31	21,31,19	221	149	0.354,0.451,0.403	0.536,0.54,0.524	0.402667	0.533333	no	yes	yes	no
RI_2455	MSTRG.23183	-	no	Chr9	+	-0.156	0.0233669	0.344866	MSTRG.23183.6	MSTRG.23183.9,MSTRG.23183.10,MSTRG.23183.15	16069211	16069449	30,53,28	17,18,18	38,58,38	10,17,8	236	149	0.527,0.65,0.495	0.706,0.683,0.75	0.557333	0.713	no	yes	yes	no
RI_2456	LOC_Os07g43050	RNA recognition motif containing protein, expressed	no	Chr7	+	-0.248	0.453393	1	LOC_Os07g43050.1,LOC_Os07g43050.2	LOC_Os07g43050.3	25796390	25797701	6,2,2	5,8,6	1,6,2	10,0,2	286	149	0.385,0.115,0.148	0.05,1.0,0.343	0.216	0.464333	no	yes	yes	no
RI_2458	LOC_Os08g01290	OsFBT12 - F-box and tubby domain containing protein, expressed	yes	Chr8	+	0.078	1	1	LOC_Os08g01290.2,LOC_Os08g01290.3,LOC_Os08g01290.1,LOC_Os08g01290.6,LOC_Os08g01290.4	LOC_Os08g01290.7	188323	188773	0,1,0	2,2,5	0,0,0	1,7,1	243	149	0.0,0.235,0.0	0.0,0.0,0.0	0.0783333	0	yes	no	no	yes
RI_246	LOC_Os08g04440	RNA recognition motif containing protein, putative, expressed	no	Chr8	-	0	1	1	LOC_Os08g04440.2	LOC_Os08g04440.1	2173390	2175793	0,0,1	256301191	0,3,0	323417290	1727	149	0.0,0.0,0.0	0.0,0.001,0.0	0	0.000333333	no_difference	no_difference	no_difference	no_difference
RI_2460	LOC_Os02g15310	RNA recognition motif containing protein, expressed	no	Chr2	-	-0.041	0.056212	0.556532	LOC_Os02g15310.2	LOC_Os02g15310.4	8555463	8556677	0,0,0	27,37,30	0,4,4	23,29,28	319	149	0.0,0.0,0.0	0.0,0.061,0.063	0	0.0413333	no	yes	yes	no
RI_2461	LOC_Os02g15310	RNA recognition motif containing protein, expressed	no	Chr2	-	-0.002	1	1	LOC_Os02g15310.2	LOC_Os02g15310.1	8555463	8556677	9,9,14	238245164	9,16,16	191289158	1120	149	0.005,0.005,0.011	0.006,0.007,0.013	0.007	0.00866667	no	yes	yes	no
RI_2462	LOC_Os02g15310	RNA recognition motif containing protein, expressed	no	Chr2	-	-0.186	0.257466	1	LOC_Os02g15310.2	LOC_Os02g15310.3	8555463	8556677	9,9,8	3,0,0	9,10,12	0,0,0	567	149	0.441,1.0,1.0	1.0,1.0,1.0	0.813667	1	no	yes	yes	no
RI_2464	LOC_Os10g35090	Rf1, mitochondrial precursor, putative, expressed	no	Chr10	-	-0.143	0.00460028	0.124612	MSTRG.4158.1	MSTRG.4158.2	18718409	18719561	6,2,3	14,11,6	7,12,6	7,7,7	587	149	0.098,0.044,0.113	0.202,0.303,0.179	0.085	0.228	no	yes	yes	no
RI_2465	LOC_Os10g35090	Rf1, mitochondrial precursor, putative, expressed	no	Chr10	-	-0.215	1	1	LOC_Os10g35090.1	MSTRG.4158.2	18718409	18719917	5,4,3	1,0,0	7,12,6	0,0,0	1354	149	0.355,1.0,1.0	1.0,1.0,1.0	0.785	1	no	yes	yes	no
RI_2466	LOC_Os10g35090	Rf1, mitochondrial precursor, putative, expressed	no	Chr10	-	-0.015	1	1	LOC_Os10g35090.1	MSTRG.4158.1	18718409	18719917	1,0,0	25,38,25	0,0,2	34,27,16	258	149	0.023,0.0,0.0	0.0,0.0,0.067	0.00766667	0.0223333	no	yes	yes	no
RI_2467	LOC_Os02g07410	glycine cleavage system H protein, putative, expressed	no	Chr2	+	0.001	1	1	LOC_Os02g07410.2	LOC_Os02g07410.1	3829175	3829619	0,4,0	245320263	1,1,0	246266288	333	149	0.0,0.006,0.0	0.002,0.002,0.0	0.002	0.00133333	yes	no	no	yes
RI_2468	LOC_Os03g07750	expressed protein	no	Chr3	-	0.007	1	1	MSTRG.10565.4	MSTRG.10565.3	3936610	3937909	0,4,3	36,47,32	1,1,1	35,51,40	738	149	0.0,0.017,0.019	0.006,0.004,0.005	0.012	0.005	yes	no	no	yes
RI_2469	LOC_Os03g07750	expressed protein	no	Chr3	-	0.013	1	1	MSTRG.10565.3,MSTRG.10565.1,LOC_Os03g07750.1	MSTRG.10565.4,LOC_Os03g07750.2	3939235	3940818	0,2,0	20,14,13	0,1,0	18,14,17	236	149	0.0,0.083,0.0	0.0,0.043,0.0	0.0276667	0.0143333	yes	no	no	yes
RI_2470	ChrSy.fgenesh.gene.50	expressed protein	no	ChrSy	+	-0.014	0.873973	1	MSTRG.23851.6	MSTRG.23851.1,MSTRG.23851.3	350902	351850	8,3,3	21,33,16	2,2,7	20,15,10	776	149	0.068,0.017,0.035	0.019,0.025,0.118	0.04	0.054	no	yes	yes	no
RI_2471	ChrSy.fgenesh.gene.50	expressed protein	no	ChrSy	+	0.126	0.352293	1	MSTRG.23851.6	MSTRG.23851.5,MSTRG.23851.2	350902	351850	8,3,3	9,9,1	2,2,7	9,4,14	698	149	0.159,0.066,0.39	0.045,0.096,0.096	0.205	0.079	yes	no	no	yes
RI_2472	ChrSy.fgenesh.gene.50	expressed protein	no	ChrSy	+	0.071	0.707907	1	MSTRG.23851.5,MSTRG.23851.6,MSTRG.23851.3	MSTRG.23851.1	352256	352597	18,16,16	1,11,2	12,8,13	0,10,4	307	149	0.897,0.414,0.795	1.0,0.28,0.612	0.702	0.630667	yes	no	no	yes
RI_2473	ChrSy.fgenesh.gene.50	expressed protein	no	ChrSy	+	0.231	0.0397509	0.46669	MSTRG.23851.5,MSTRG.23851.6,MSTRG.23851.3	MSTRG.23851.2	352256	352597	10,13,11	10,5,4	6,5,12	11,7,12	222	149	0.402,0.636,0.649	0.268,0.324,0.402	0.562333	0.331333	yes	no	no	yes
RI_2475	LOC_Os10g35940	folylpolyglutamate synthetase, putative, expressed	no	Chr10	-	-0.009	1	1	LOC_Os10g35940.2	MSTRG.4217.1,MSTRG.4217.3,LOC_Os10g35940.1	19203440	19203819	0,0,0	8,24,16	1,0,0	18,26,13	285	149	0.0,0.0,0.0	0.028,0.0,0.0	0	0.00933333	no	yes	yes	no
RI_2476	LOC_Os10g35940	folylpolyglutamate synthetase, putative, expressed	yes	Chr10	-	0.011	1	1	LOC_Os10g35940.2	MSTRG.4217.1,MSTRG.4217.3,LOC_Os10g35940.1	19204945	19205227	0,0,1	23,22,15	0,0,0	17,30,20	286	149	0.0,0.0,0.034	0.0,0.0,0.0	0.0113333	0	yes	no	no	yes
RI_2477	LOC_Os01g15790	expressed protein	no	Chr1	+	0.08	0.791538	1	LOC_Os01g15790.4	LOC_Os01g15790.2	8892597	8893249	3,9,10	0,0,1	3,6,7	0,0,2	503	149	1.0,1.0,0.748	1.0,1.0,0.509	0.916	0.836333	yes	no	no	yes
RI_2478	LOC_Os10g05230	zinc finger, C3HC4 type domain containing protein, expressed	no	Chr10	+	-0.002	0.871421	1	LOC_Os10g05230.2	MSTRG.3438.3	2567778	2567996	24,18,24	36,17,41	17,21,18	26,30,19	261	149	0.276,0.377,0.25	0.272,0.286,0.351	0.301	0.303	no	yes	yes	no
RI_2479	LOC_Os11g24050	expressed protein	no	Chr11	-	0.063	3.01836e-05	0.00511009	MSTRG.5312.3	LOC_Os11g24050.1,LOC_Os11g24050.2	13634569	13636151	5,9,9	9,14,7	4,2,2	20,21,22	1511	149	0.052,0.06,0.113	0.019,0.009,0.009	0.075	0.0123333	yes	no	no	yes
RI_248	LOC_Os07g47630	RNA recognition motif containing protein, expressed	no	Chr7	-	0.019	0.0365829	0.448803	LOC_Os07g47630.7	LOC_Os07g47630.8	28469071	28470777	6,29,13	165199151	7,8,9	152165119	220	149	0.024,0.09,0.055	0.03,0.032,0.049	0.0563333	0.037	yes	no	no	yes
RI_2480	LOC_Os11g24050	expressed protein	no	Chr11	-	0.268	0.662044	1	MSTRG.5312.3	MSTRG.5312.4	13634569	13636151	5,9,9	0,3,0	4,2,2	0,2,1	351	149	1.0,0.56,1.0	1.0,0.298,0.459	0.853333	0.585667	yes	no	no	yes
RI_2481	LOC_Os01g67054	calreticulin precursor protein, putative, expressed	no	Chr1	-	0.004	0.447818	1	LOC_Os01g67054.2	LOC_Os01g67054.1,LOC_Os01g67054.3	38931649	38931884	5,11,0	126168140	7,6,3	191155256	231	149	0.025,0.041,0.0	0.023,0.024,0.008	0.022	0.0183333	yes	no	no	yes
RI_2482	LOC_Os06g08250	zinc finger family protein, putative, expressed	no	Chr6	-	0.008	1	1	MSTRG.17560.1	MSTRG.17560.2	3994749	3995663	0,2,0	0,1,0	0,0,2	1,2,0	577	149	NA,0.341,NA	0.0,0.0,1.0	0.341	0.333333	yes	no	no	yes
RI_2483	LOC_Os01g07360	KIP1, putative, expressed	no	Chr1	-	-0.275	0.0012988	0.053631	LOC_Os01g07360.1	LOC_Os01g07360.3	3476764	3477334	1,5,1	1,5,0	4,5,3	0,0,2	424	149	0.26,0.26,1.0	1.0,1.0,0.345	0.506667	0.781667	no	yes	yes	no
RI_2486	LOC_Os01g15460	zinc finger C-x8-C-x5-C-x3-H type family protein, expressed	no	Chr1	-	-0.019	1	1	LOC_Os01g15460.1,LOC_Os01g15460.3	LOC_Os01g15460.2	8659374	8659946	95,93,73	2,0,1	80,73,101	0,0,0	250	149	0.966,1.0,0.978	1.0,1.0,1.0	0.981333	1	no	yes	yes	no
RI_2487	LOC_Os01g15460	zinc finger C-x8-C-x5-C-x3-H type family protein, expressed	yes	Chr1	-	-0.053	0.00611407	0.147787	LOC_Os01g15460.3	LOC_Os01g15460.1,LOC_Os01g15460.2	8664203	8664836	1,1,3	27,33,18	6,2,7	27,18,26	303	149	0.018,0.015,0.076	0.099,0.052,0.117	0.0363333	0.0893333	no	yes	yes	no
RI_2488	LOC_Os12g04240	peflin, putative, expressed	no	Chr12	-	0.001	1	1	LOC_Os12g04240.2	MSTRG.6193.1,LOC_Os12g04240.1,MSTRG.6193.4	1794789	1795581	9,15,5	224272177	8,9,5	175195190	746	149	0.008,0.011,0.006	0.009,0.009,0.005	0.00833333	0.00766667	yes	no	no	yes
RI_249	LOC_Os07g47630	RNA recognition motif containing protein, expressed	no	Chr7	-	-0.018	1	1	LOC_Os07g47630.8	LOC_Os07g47630.6	28470197	28470777	30,73,38	1,4,0	33,51,36	1,1,0	234	149	0.95,0.921,1.0	0.955,0.97,1.0	0.957	0.975	no	yes	yes	no
RI_2492	LOC_Os02g44540	expressed protein	yes	Chr2	-	0.033	0.251606	1	MSTRG.9298.8	LOC_Os02g44540.2	26985381	26986839	0,6,0	7,8,2	0,0,0	6,5,5	1022	149	0.0,0.099,0.0	0.0,0.0,0.0	0.033	0	yes	no	no	yes
RI_2493	LOC_Os02g44540	expressed protein	yes	Chr2	-	-0.021	1	1	MSTRG.9298.8	LOC_Os02g44540.4,LOC_Os02g44540.1	26985381	26986839	0,6,0	13,21,0	0,0,4	5,14,4	1126	149	0.0,0.036,NA	0.0,0.0,0.117	0.018	0.039	no	yes	yes	no
RI_2495	LOC_Os01g01150	RNA recognition motif, putative, expressed	yes	Chr1	+	-0.117	0.000906436	0.0409226	MSTRG.11.1	MSTRG.11.5	75618	77406	5,2,4	34,35,25	9,11,5	23,20,19	270	149	0.075,0.031,0.081	0.178,0.233,0.127	0.0623333	0.179333	no	yes	yes	no
RI_2496	LOC_Os01g01150	RNA recognition motif, putative, expressed	no	Chr1	+	-0.01	0.682398	1	LOC_Os01g01150.3	MSTRG.11.5	77324	78191	3,6,3	26,22,19	10,3,2	20,25,24	613	149	0.027,0.062,0.037	0.108,0.028,0.02	0.042	0.052	no	yes	yes	no
RI_2497	LOC_Os01g01150	RNA recognition motif, putative, expressed	no	Chr1	+	0.089	0.497456	1	MSTRG.11.5	MSTRG.11.1	77870	78191	11,4,12	4,12,6	7,6,19	20,16,5	279	149	0.595,0.151,0.516	0.157,0.167,0.67	0.420667	0.331333	yes	no	no	yes
RI_2498	LOC_Os01g34200	AATF, putative, expressed	no	Chr1	+	-0.005	1	1	LOC_Os01g34200.2	LOC_Os01g34200.1	18856323	18856735	0,2,2	74,136,66	3,0,3	77,114,66	376	149	0.0,0.006,0.012	0.015,0.0,0.018	0.006	0.011	no	yes	yes	no
RI_250	LOC_Os07g47630	RNA recognition motif containing protein, expressed	no	Chr7	-	-0.007	0.295728	1	LOC_Os07g47630.8	LOC_Os07g47630.3,LOC_Os07g47630.2,LOC_Os07g47630.4,MSTRG.20809.9,MSTRG.20809.8	28470197	28470777	4,11,4	295391330	7,4,10	294274219	215	149	0.009,0.019,0.008	0.016,0.01,0.031	0.012	0.019	no	yes	yes	no
RI_2500	LOC_Os02g32160	copine, putative, expressed	no	Chr2	-	0.007	0.952679	1	MSTRG.8675.2	MSTRG.8675.1	18993993	18994734	3,2,5	25,25,17	5,6,0	23,25,12	252	149	0.066,0.045,0.148	0.114,0.124,0.0	0.0863333	0.0793333	yes	no	no	yes
RI_2501	LOC_Os02g32160	copine, putative, expressed	no	Chr2	-	-0.062	0.913257	1	MSTRG.8675.4	MSTRG.8675.6,MSTRG.8675.1	18999809	19001197	11,10,14	9,1,0	10,5,17	1,0,5	959	149	0.16,0.608,1.0	0.608,1.0,0.346	0.589333	0.651333	no	yes	yes	no
RI_2504	LOC_Os10g02380	oxidoreductase, aldo/keto reductase family protein, putative, expressed	no	Chr10	+	-0.001	1	1	MSTRG.3369.1	MSTRG.3369.2	858722	867179	0,0,0	159115141	2,0,0	76103170	1302	149	0.0,0.0,0.0	0.003,0.0,0.0	0	0.001	no	yes	yes	no
RI_2505	LOC_Os04g27850	oxidoreductase, putative, expressed	yes	Chr4	+	-0.001	0.936875	1	MSTRG.13647.1	MSTRG.13647.3,MSTRG.13647.2,MSTRG.13647.5	16451927	16452106	13,11,9	11,12,6	13,6,6	6,8,6	219	149	0.446,0.384,0.505	0.596,0.338,0.405	0.445	0.446333	no	yes	yes	no
RI_2506	LOC_Os03g13220	expressed protein	no	Chr3	+	-0.001	1	1	LOC_Os03g13220.2	LOC_Os03g13220.1	7132564	7133227	1,1,0	186156113	1,0,1	95129120	257	149	0.003,0.004,0.0	0.006,0.0,0.005	0.00233333	0.00366667	no	yes	yes	no
RI_2507	LOC_Os03g26870	WD-40 repeat family protein, putative, expressed	no	Chr3	+	-0.005	0.58514	1	LOC_Os03g26870.2	LOC_Os03g26870.1,MSTRG.11600.1	15331550	15333075	30,12,26	17,14,27	10,20,20	15,27,8	1452	149	0.153,0.081,0.09	0.064,0.071,0.204	0.108	0.113	no	yes	yes	no
RI_2509	LOC_Os05g24970	LSM domain containing protein, expressed	no	Chr5	-	-0.002	1	1	LOC_Os05g24970.3	LOC_Os05g24970.2,LOC_Os05g24970.1	14449502	14450248	0,1,0	281490181	0,1,2	312437277	235	149	0.0,0.001,0.0	0.0,0.001,0.005	0.000333333	0.002	no	yes	yes	no
RI_251	LOC_Os01g03914	cation efflux family protein, putative, expressed	no	Chr1	-	-0.001	1	1	LOC_Os01g03914.3	LOC_Os01g03914.2,LOC_Os01g03914.1	1673009	1674485	0,0,0	219195303	1,0,0	168367186	222	149	0.0,0.0,0.0	0.004,0.0,0.0	0	0.00133333	no	yes	yes	no
RI_2510	LOC_Os01g37825	M16 domain containing zinc peptidase, putative, expressed	yes	Chr1	+	-0.003	0.952611	1	MSTRG.1396.1	MSTRG.1396.4	21169560	21170660	193,165,94	306222123	143,180,61	161171193	1121	149	0.077,0.09,0.092	0.106,0.123,0.04	0.0863333	0.0896667	no	yes	yes	no
RI_2511	LOC_Os02g54730	transmembrane amino acid transporter protein, putative, expressed	no	Chr2	-	0.067	0.0335916	0.425997	LOC_Os02g54730.1	MSTRG.9896.2	33515633	33515848	22,19,7	3,0,0	16,18,7	0,7,0	231	149	0.825,1.0,1.0	1.0,0.624,1.0	0.941667	0.874667	yes	no	no	yes
RI_2512	LOC_Os09g32930	retrotransposon protein, putative, SINE subclass, expressed	no	Chr9	+	-0.027	0.756022	1	MSTRG.23491.2	MSTRG.23491.5,LOC_Os09g32930.1,LOC_Os09g32930.3	19626498	19626765	10,11,6	12,17,9	7,14,5	7,14,10	240	149	0.341,0.287,0.293	0.383,0.383,0.237	0.307	0.334333	no	yes	yes	no
RI_2513	LOC_Os08g01840	nucleic acid binding protein, putative, expressed	no	Chr8	-	0.084	0.528597	1	MSTRG.20974.1	-	516124	516589	47,39,41	13,0,4	21,34,29	0,20,4	424	149	0.56,1.0,0.783	1.0,0.374,0.718	0.781	0.697333	yes	no	no	yes
RI_2514	LOC_Os08g01840	nucleic acid binding protein, putative, expressed	no	Chr8	-	0.107	0.356562	1	MSTRG.20974.1	MSTRG.20974.2	516124	516589	13,16,12	16,20,10	0,14,8	6,10,13	275	149	0.306,0.302,0.394	0.0,0.431,0.25	0.334	0.227	yes	no	no	yes
RI_2515	LOC_Os11g32360	expressed protein	no	Chr11	-	-0.003	1	1	LOC_Os11g32360.2	LOC_Os11g32360.1	19112658	19114231	0,0,1	35,40,30	0,0,2	34,30,20	894	149	0.0,0.0,0.006	0.0,0.0,0.016	0.002	0.00533333	no	yes	yes	no
RI_2516	LOC_Os02g17320	uridine/cytidine kinase-like 1, putative, expressed	no	Chr2	-	0	1	1	LOC_Os02g17320.3	MSTRG.8246.3,MSTRG.8246.2	9929286	9930028	4,1,0	97,75,92	1,3,1	62107101	617	149	0.01,0.003,0.0	0.004,0.007,0.002	0.00433333	0.00433333	no_difference	no_difference	no_difference	no_difference
RI_2517	LOC_Os05g45050	reticulon domain containing protein, putative, expressed	no	Chr5	-	-0.001	1	1	LOC_Os05g45050.2	LOC_Os05g45050.1	26180665	26180978	0,3,0	62,83,56	1,4,0	101,135,59	250	149	0.0,0.021,0.0	0.006,0.017,0.0	0.007	0.00766667	no	yes	yes	no
RI_2519	LOC_Os01g37350	retrotransposon protein, putative, Ty3-gypsy subclass, expressed	no	Chr1	+	-0.001	1	1	MSTRG.1380.1	LOC_Os01g37350.1	20849733	20852073	3,0,1	68,59,31	0,4,1	28,41,28	2138	149	0.003,0.0,0.002	0.0,0.007,0.002	0.00166667	0.003	no	yes	yes	no
RI_252	LOC_Os05g38950	TBC domain containing protein, expressed	yes	Chr5	-	-0.132	0.155873	0.938836	LOC_Os05g38950.1	LOC_Os05g38950.2	22834945	22835617	1,0,2	4,2,3	3,1,1	2,3,3	242	149	0.133,0.0,0.291	0.48,0.17,0.17	0.141333	0.273333	no	yes	yes	no
RI_2520	LOC_Os12g44380	sucrose transporter, putativ, expressed	no	Chr12	-	0.012	0.524058	1	LOC_Os12g44380.2	LOC_Os12g44380.3,LOC_Os12g44380.1	27515335	27515514	2,3,1	44,51,39	4,0,0	53,78,56	220	149	0.03,0.038,0.017	0.049,0.0,0.0	0.0283333	0.0163333	yes	no	no	yes
RI_2522	LOC_Os08g40930	Alpha amylase, catalytic domain containing protein, expressed	no	Chr8	-	-0.258	2.85117e-07	0.000199414	MSTRG.22282.1	MSTRG.22282.2	25892496	25894008	40,25,29	0,10,9	29,35,24	0,0,0	267	149	1.0,0.582,0.643	1.0,1.0,1.0	0.741667	1	no	yes	yes	no
RI_2525	LOC_Os12g41390	homocysteine S-methyltransferase protein, putative, expressed	no	Chr12	+	0	1	1	LOC_Os12g41390.2	LOC_Os12g41390.1	25644084	25644531	13,12,9	252719611220	7,4,15	134215031381	320	149	0.002,0.003,0.003	0.002,0.001,0.005	0.00266667	0.00266667	no_difference	no_difference	no_difference	no_difference
RI_2526	LOC_Os04g52640	SHR5-receptor-like kinase, putative, expressed	no	Chr4	-	0.034	1	1	MSTRG.14822.4	LOC_Os04g52640.1,LOC_Os04g52640.3,LOC_Os04g52640.2,MSTRG.14822.5	31322071	31322559	1,0,0	3,3,6	0,0,1	14,5,10	273	149	0.154,0.0,0.0	0.0,0.0,0.052	0.0513333	0.0173333	yes	no	no	yes
RI_2527	LOC_Os04g52640	SHR5-receptor-like kinase, putative, expressed	no	Chr4	-	0.363	1	1	MSTRG.14822.5	LOC_Os04g52640.1,LOC_Os04g52640.3,LOC_Os04g52640.2,MSTRG.14822.4	31324002	31324221	1,0,1	0,0,0	0,3,2	0,5,0	236	149	1.0,NA,1.0	NA,0.275,1.0	1	0.6375	yes	no	no	yes
RI_2529	LOC_Os04g52640	SHR5-receptor-like kinase, putative, expressed	no	Chr4	-	0.217	0.139197	0.886971	LOC_Os04g52640.2	LOC_Os04g52640.1,MSTRG.14822.4	31326359	31326958	7,0,1	4,10,0	9,2,12	11,4,5	604	149	0.302,0.0,1.0	0.168,0.11,0.372	0.434	0.216667	yes	no	no	yes
RI_2532	LOC_Os06g47200	LTPL85 - Protease inhibitor/seed storage/LTP family protein precursor, expressed	no	Chr6	+	-0.001	1	1	LOC_Os06g47200.3	LOC_Os06g47200.1,LOC_Os06g47200.2	28617446	28618958	3,1,0	138,223,90	7,1,2	168191229	1187	149	0.003,0.001,0.0	0.005,0.001,0.001	0.00133333	0.00233333	no	yes	yes	no
RI_2534	LOC_Os01g69910	calmodulin-binding transcription activator, putative, expressed	no	Chr1	+	-0.03	1	1	LOC_Os01g69910.3	LOC_Os01g69910.2,LOC_Os01g69910.1	40398101	40398449	0,0,0	6,21,13	0,0,2	15,20,12	255	149	0.0,0.0,0.0	0.0,0.0,0.089	0	0.0296667	no	yes	yes	no
RI_2535	LOC_Os01g69910	calmodulin-binding transcription activator, putative, expressed	no	Chr1	+	-0.079	0.624813	1	LOC_Os01g69910.2,LOC_Os01g69910.1	LOC_Os01g69910.3	40401645	40402186	16,17,15	1,2,0	11,25,10	0,0,0	226	149	0.913,0.849,1.0	1.0,1.0,1.0	0.920667	1	no	yes	yes	no
RI_2536	LOC_Os05g04950	protein binding protein, putative, expressed	no	Chr5	-	0.014	0.00162733	0.0592488	MSTRG.15458.4	MSTRG.15458.5,MSTRG.15458.6	2386704	2387499	4,2,2	0,1,1	4,2,5	3,0,2	356	149	1.0,0.456,0.456	0.358,1.0,0.511	0.637333	0.623	yes	no	no	yes
RI_2539	LOC_Os05g08410	ATP10 protein, expressed	no	Chr5	-	-0.001	0.447249	1	LOC_Os05g08410.2	LOC_Os05g08410.1	4585198	4585818	1,2,1	21,41,16	1,5,2	31,77,29	289	149	0.024,0.025,0.031	0.016,0.032,0.034	0.0266667	0.0273333	no	yes	yes	no
RI_254	LOC_Os02g07880	DNA binding protein, putative, expressed	no	Chr2	+	-0.018	0.60578	1	LOC_Os02g07880.2	LOC_Os02g07880.1	4133002	4133824	0,0,0	67,48,37	3,2,2	48,47,68	365	149	0.0,0.0,0.0	0.025,0.017,0.012	0	0.018	no	yes	yes	no
RI_2540	LOC_Os05g46630	expressed protein	no	Chr5	-	0.005	0.600566	1	LOC_Os05g46630.2	LOC_Os05g46630.1,MSTRG.16881.4,MSTRG.16881.3	26997568	26998112	0,3,2	26,22,22	0,0,4	13,22,24	546	149	0.0,0.036,0.024	0.0,0.0,0.044	0.02	0.0146667	yes	no	no	yes
RI_2541	LOC_Os05g46630	expressed protein	no	Chr5	-	-0.198	0.00408286	0.114852	LOC_Os05g46630.1,LOC_Os05g46630.2	MSTRG.16881.4	26998194	26998488	5,9,3	3,2,0	7,5,3	1,0,0	263	149	0.486,0.718,1.0	0.799,1.0,1.0	0.734667	0.933	no	yes	yes	no
RI_2542	LOC_Os05g46630	expressed protein	no	Chr5	-	0.214	0.219651	1	LOC_Os05g46630.1,LOC_Os05g46630.2	MSTRG.16881.3	26998194	26998488	5,13,3	0,0,0	7,5,3	0,0,3	266	149	1.0,1.0,1.0	1.0,1.0,0.359	1	0.786333	yes	no	no	yes
RI_2543	LOC_Os03g57880	glucan endo-1,3-beta-glucosidase precursor, putative, expressed	no	Chr3	+	0.077	0.125853	0.845516	LOC_Os03g57880.2	LOC_Os03g57880.3	32970881	32971862	0,7,6	1,2,0	2,4,2	0,6,5	347	149	0.0,0.6,1.0	1.0,0.223,0.147	0.533333	0.456667	yes	no	no	yes
RI_2544	LOC_Os03g57880	glucan endo-1,3-beta-glucosidase precursor, putative, expressed	no	Chr3	+	0.057	0.0162596	0.282334	LOC_Os03g57880.2	LOC_Os03g57880.1	32970881	32971862	1,1,0	0,7,4	0,4,5	2,6,2	233	149	1.0,0.084,0.0	0.0,0.299,0.615	0.361333	0.304667	yes	no	no	yes
RI_2548	LOC_Os04g02000	zinc finger family protein, putative, expressed	yes	Chr4	-	0.001	1	1	LOC_Os04g02000.2	LOC_Os04g02000.1	621231	622877	0,2,0	53,72,45	0,0,0	68,74,46	1014	149	0.0,0.004,0.0	0.0,0.0,0.0	0.00133333	0	yes	no	no	yes
RI_255	LOC_Os07g36080	oxygen evolving enhancer protein 3 domain containing protein, expressed	no	Chr7	+	0.01	1	1	LOC_Os07g36080.2,LOC_Os07g36080.1	LOC_Os07g36080.3	21574434	21574762	67,53,31	0,0,0	30,85,75	0,0,1	332	149	1.0,1.0,1.0	1.0,1.0,0.971	1	0.990333	yes	no	no	yes
RI_2551	LOC_Os05g32330	endonuclease/exonuclease/phosphatase family domain containing protein, expressed	no	Chr5	-	0.005	0.82272	1	LOC_Os05g32330.2	LOC_Os05g32330.1	18848604	18849216	0,8,2	48,46,40	5,0,1	39,55,50	641	149	0.0,0.039,0.011	0.029,0.0,0.005	0.0166667	0.0113333	yes	no	no	yes
RI_2552	LOC_Os01g23610	dihydrolipoyl dehydrogenase, putative, expressed	no	Chr1	+	0.003	1	1	LOC_Os01g23610.2	LOC_Os01g23610.1	13281345	13281598	2,2,1	239379124	0,1,1	277272185	216	149	0.006,0.004,0.006	0.0,0.003,0.004	0.00533333	0.00233333	yes	no	no	yes
RI_2553	LOC_Os05g08980	expressed protein	no	Chr5	+	0.124	0.291806	1	LOC_Os05g08980.3	LOC_Os05g08980.2	4975964	4976514	3,11,1	1,5,1	5,6,15	6,9,6	228	149	0.662,0.59,0.395	0.353,0.303,0.62	0.549	0.425333	yes	no	no	yes
RI_2554	LOC_Os05g08980	expressed protein	no	Chr5	+	-0.01	0.166846	0.965418	LOC_Os05g08980.3	LOC_Os05g08980.1,LOC_Os05g08980.4	4975964	4976514	3,11,1	177199146	5,6,15	173230197	249	149	0.01,0.032,0.004	0.017,0.015,0.044	0.0153333	0.0253333	no	yes	yes	no
RI_2555	LOC_Os05g38160	prenylated rab acceptor, putative, expressed	no	Chr5	+	-0.003	1	1	MSTRG.16479.1	LOC_Os05g38160.1	22384137	22386023	4,4,5	170217178	3,16,4	120132171	1590	149	0.002,0.002,0.003	0.002,0.011,0.002	0.00233333	0.005	no	yes	yes	no
RI_2556	LOC_Os07g30120	expressed protein	yes	Chr7	+	-0.003	0.910861	1	LOC_Os07g30120.1	MSTRG.19998.1	17773664	17774334	2,4,4	25,25,20	3,3,2	15,22,17	257	149	0.044,0.085,0.104	0.104,0.073,0.064	0.0776667	0.0803333	no	yes	yes	no
RI_2559	LOC_Os06g14370	caleosin related protein, putative, expressed	yes	Chr6	-	-0.003	1	1	LOC_Os06g14370.3	LOC_Os06g14370.2	8014055	8014433	4,2,3	236189388	4,3,3	153217228	285	149	0.009,0.006,0.004	0.013,0.007,0.007	0.00633333	0.009	no	yes	yes	no
RI_2562	LOC_Os01g37280	expressed protein	no	Chr1	+	0.075	0.0111963	0.225658	LOC_Os01g37280.7	LOC_Os01g37280.8,LOC_Os01g37280.4	20816984	20817640	1,4,5	18,12,19	2,1,0	18,17,15	265	149	0.03,0.158,0.129	0.059,0.032,0.0	0.105667	0.0303333	yes	no	no	yes
RI_2563	LOC_Os01g37280	expressed protein	no	Chr1	+	0.074	0.0115591	0.2289	LOC_Os01g37280.3	LOC_Os01g37280.8,LOC_Os01g37280.5,LOC_Os01g37280.4,LOC_Os01g37280.6,MSTRG.1378.9	20817268	20817927	1,4,5	13,17,13	2,1,0	14,17,13	277	149	0.04,0.112,0.171	0.071,0.031,0.0	0.107667	0.034	yes	no	no	yes
RI_2564	LOC_Os01g37280	expressed protein	no	Chr1	+	0.024	0.477884	1	LOC_Os01g37280.1	LOC_Os01g37280.3	20817268	20819965	0,2,2	12,16,12	0,0,0	15,15,4	579	149	0.0,0.031,0.041	0.0,0.0,0.0	0.024	0	yes	no	no	yes
RI_2565	LOC_Os06g40650	copine-1, putative, expressed	no	Chr6	-	0.001	1	1	LOC_Os06g40650.4	LOC_Os06g40650.2,LOC_Os06g40650.1	24229848	24230663	1,3,3	284221249	0,5,0	238233186	681	149	0.001,0.003,0.003	0.0,0.005,0.0	0.00233333	0.00166667	yes	no	no	yes
RI_2567	LOC_Os01g21850	protein transport protein-related, putative, expressed	no	Chr1	-	-0.003	1	1	LOC_Os01g21850.2	LOC_Os01g21850.1	12258839	12259410	2,7,0	130,135,63	5,1,3	88,107,88	531	149	0.004,0.014,0.0	0.016,0.003,0.009	0.006	0.00933333	no	yes	yes	no
RI_2568	LOC_Os01g22660	GDSL-like lipase/acylhydrolase, putative, expressed	no	Chr1	+	0.001	1	1	LOC_Os01g22660.2	LOC_Os01g22660.1	12742055	12744323	0,4,0	96119127	0,0,0	78,54,82	1827	149	0.0,0.003,0.0	0.0,0.0,0.0	0.001	0	yes	no	no	yes
RI_2569	LOC_Os01g22660	GDSL-like lipase/acylhydrolase, putative, expressed	no	Chr1	+	0.013	1	1	LOC_Os01g22660.2	LOC_Os01g22660.3	12742055	12744323	0,4,0	4,8,3	0,0,0	0,1,0	1823	149	0.0,0.039,0.0	NA,0.0,NA	0.013	0	yes	no	no	yes
RI_257	LOC_Os09g19940	cwfJ-like family protein, putative, expressed	no	Chr9	+	-0.006	1	1	LOC_Os09g19940.2	LOC_Os09g19940.1	11934780	11935455	0,0,0	16,29,4	0,0,1	18,12,18	417	149	0.0,0.0,0.0	0.0,0.0,0.019	0	0.00633333	no	yes	yes	no
RI_2570	LOC_Os12g44000	ubiquitin-conjugating enzyme E2 W, putative, expressed	no	Chr12	-	-0.001	1	1	LOC_Os12g44000.3	LOC_Os12g44000.1,MSTRG.7382.1,LOC_Os12g44000.2	27298070	27298470	1,5,8	253298217	3,1,7	190148170	342	149	0.002,0.007,0.016	0.007,0.003,0.018	0.00833333	0.00933333	no	yes	yes	no
RI_2574	LOC_Os08g26870	wound responsive protein, putative, expressed	no	Chr8	-	-0.005	0.714242	1	LOC_Os08g26870.4	LOC_Os08g26870.5	16340332	16341154	1,6,2	276254170	10,5,1	237314183	224	149	0.002,0.015,0.008	0.027,0.01,0.004	0.00833333	0.0136667	no	yes	yes	no
RI_2575	LOC_Os08g26870	wound responsive protein, putative, expressed	no	Chr8	-	-0.005	1	1	LOC_Os08g26870.5	LOC_Os08g26870.1,LOC_Os08g26870.3,MSTRG.21704.1,LOC_Os08g26870.2	16340709	16341154	6,5,2	885724404	12,4,11	452638425	443	149	0.002,0.002,0.002	0.009,0.002,0.009	0.002	0.00666667	no	yes	yes	no
RI_2576	LOC_Os03g48950	expressed protein	no	Chr3	+	0.023	0.658855	1	LOC_Os03g48950.1	LOC_Os03g48950.2	27881930	27882361	18,15,46	21,24,26	30,42,20	21,46,37	233	149	0.354,0.286,0.531	0.477,0.369,0.257	0.390333	0.367667	yes	no	no	yes
RI_2577	LOC_Os12g20310	sarcoma antigen NY-SAR-91, putative, expressed	no	Chr12	+	-0.005	1	1	LOC_Os12g20310.2	MSTRG.6689.1,LOC_Os12g20310.1	11864927	11865095	0,5,0	108136155	1,3,4	137134131	231	149	0.0,0.023,0.0	0.005,0.014,0.019	0.00766667	0.0126667	no	yes	yes	no
RI_2578	LOC_Os09g20660	UPF0041 domain containing protein, putative, expressed	no	Chr9	-	-0.002	1	1	LOC_Os09g20660.2	LOC_Os09g20660.3,LOC_Os09g20660.1	12443360	12443972	1,2,0	266364269	2,3,1	255317184	291	149	0.002,0.003,0.0	0.004,0.005,0.003	0.00166667	0.004	no	yes	yes	no
RI_2580	LOC_Os03g01250	expressed protein	no	Chr3	-	0.008	0.759294	1	LOC_Os03g01250.4	LOC_Os03g01250.1,LOC_Os03g01250.2	174088	174471	23,21,24	71,98,61	14,26,22	77,73,72	424	149	0.102,0.07,0.121	0.06,0.111,0.097	0.0976667	0.0893333	yes	no	no	yes
RI_2581	LOC_Os02g58139	OsSigP1 - Putative Type I Signal Peptidase homologue; employs a putative Ser/His catalytic dyad, expressed	no	Chr2	-	-0.021	1	1	LOC_Os02g58139.1	LOC_Os02g58139.2	35572374	35574397	0,0,0	3,6,14	2,0,0	7,9,6	620	149	0.0,0.0,0.0	0.064,0.0,0.0	0	0.0213333	no	yes	yes	no
RI_2582	LOC_Os08g06280	LSD1 zinc finger domain containing protein, expressed	no	Chr8	-	0	1	1	LOC_Os08g06280.3	LOC_Os08g06280.8,LOC_Os08g06280.4,LOC_Os08g06280.7	3460709	3461379	0,1,0	324338188	0,1,0	296238257	315	149	0.0,0.001,0.0	0.0,0.002,0.0	0.000333333	0.000666667	no_difference	no_difference	no_difference	no_difference
RI_2584	LOC_Os08g06280	LSD1 zinc finger domain containing protein, expressed	no	Chr8	-	-0.003	1	1	LOC_Os08g06280.9	LOC_Os08g06280.3	3460709	3461953	1,8,5	314312162	10,4,9	232264274	609	149	0.001,0.006,0.007	0.01,0.004,0.008	0.00466667	0.00733333	no	yes	yes	no
RI_2585	LOC_Os08g06280	LSD1 zinc finger domain containing protein, expressed	no	Chr8	-	-0.03	0.741391	1	MSTRG.21175.3,LOC_Os08g06280.2	MSTRG.21175.1,LOC_Os08g06280.1	3462817	3463206	3,7,0	17,14,5	1,3,4	8,10,10	247	149	0.096,0.232,0.0	0.07,0.153,0.194	0.109333	0.139	no	yes	yes	no
RI_2586	LOC_Os03g62610	RNA-binding protein containing a PIN domain, putative, expressed	no	Chr3	+	-0.208	0.2028	1	MSTRG.13064.2,MSTRG.13064.3	LOC_Os03g62610.1	35437783	35438164	3,10,4	12,8,15	3,6,5	1,7,6	244	149	0.132,0.433,0.14	0.647,0.344,0.337	0.235	0.442667	no	yes	yes	no
RI_2587	LOC_Os06g36360	expressed protein	no	Chr6	-	-0.001	0.946966	1	LOC_Os06g36360.3	LOC_Os06g36360.2	21343396	21344083	82,96,64	53,57,42	71,87,66	58,38,47	371	149	0.383,0.403,0.38	0.33,0.479,0.361	0.388667	0.39	no	yes	yes	no
RI_2588	LOC_Os06g36360	expressed protein	no	Chr6	-	-0.005	0.460456	1	LOC_Os06g36360.3	LOC_Os06g36360.1	21343396	21344083	80,96,64	875873495	71,87,66	643626611	247	149	0.052,0.062,0.072	0.062,0.077,0.061	0.062	0.0666667	no	yes	yes	no
RI_2589	LOC_Os04g18030	Sec1 family transport protein, putative, expressed	no	Chr4	-	0.08	0.167081	0.965418	LOC_Os04g18030.4,LOC_Os04g18030.1	LOC_Os04g18030.2	9939613	9940083	4,6,7	21,17,11	3,2,3	15,8,18	224	149	0.112,0.19,0.297	0.117,0.143,0.1	0.199667	0.12	yes	no	no	yes
RI_2590	LOC_Os04g18030	Sec1 family transport protein, putative, expressed	no	Chr4	-	-0.252	0.539552	1	MSTRG.13487.1	LOC_Os04g18030.4,LOC_Os04g18030.2,LOC_Os04g18030.1,LOC_Os04g18030.3	9951717	9952411	14,11,11	3,8,11	4,6,6	8,1,0	695	149	0.5,0.228,0.177	0.097,0.563,1.0	0.301667	0.553333	no	yes	yes	no
RI_2591	LOC_Os06g05660	NAP domain containing protein, putative, expressed	no	Chr6	+	-0.008	0.807769	1	LOC_Os06g05660.5	LOC_Os06g05660.2	2561735	2562242	49,82,29	7,14,4	42,81,28	8,11,3	227	149	0.821,0.794,0.826	0.775,0.829,0.86	0.813667	0.821333	no	yes	yes	no
RI_2592	LOC_Os06g05660	NAP domain containing protein, putative, expressed	no	Chr6	+	0.012	0.124819	0.843699	LOC_Os06g05660.5	LOC_Os06g05660.1,LOC_Os06g05660.3	2561735	2562242	49,82,29	579739335	42,81,28	633866444	242	149	0.05,0.064,0.051	0.039,0.054,0.037	0.055	0.0433333	yes	no	no	yes
RI_2593	LOC_Os06g05660	NAP domain containing protein, putative, expressed	no	Chr6	+	-0.037	0.114799	0.8132	LOC_Os06g05660.5	LOC_Os06g05660.4	2561735	2562242	49,82,29	0,6,0	42,83,28	0,0,0	254	149	1.0,0.889,1.0	1.0,1.0,1.0	0.963	1	no	yes	yes	no
RI_2594	LOC_Os06g11790	TLD family protein, putative, expressed	no	Chr6	-	-0.008	0.855871	1	LOC_Os06g11790.2	LOC_Os06g11790.1	6244122	6244428	17,8,4	88,101,59	12,4,10	60,67,77	282	149	0.093,0.04,0.035	0.096,0.031,0.064	0.056	0.0636667	no	yes	yes	no
RI_2596	LOC_Os04g40700	steroid nuclear receptor, ligand-binding, putative, expressed	no	Chr4	+	-0.009	1	1	LOC_Os04g40700.2	LOC_Os04g40700.1	24156584	24157452	0,0,0	34,47,11	1,0,0	22,27,27	238	149	0.0,0.0,0.0	0.028,0.0,0.0	0	0.00933333	no	yes	yes	no
RI_2597	LOC_Os05g06320	ethylene receptor, putative, expressed	no	Chr5	-	-0.016	1	1	LOC_Os05g06320.2	MSTRG.15528.1,LOC_Os05g06320.3	3234099	3234766	0,0,0	11,10,8	0,0,2	12,14,14	424	149	0.0,0.0,0.0	0.0,0.0,0.048	0	0.016	no	yes	yes	no
RI_2598	LOC_Os01g62410	MYB family transcription factor, putative, expressed	no	Chr1	+	-0.004	0.644873	1	LOC_Os01g62410.2	MSTRG.2644.1,LOC_Os01g62410.1	36124928	36125486	8,9,9	117,91,105	6,10,7	83,67,83	554	149	0.018,0.026,0.023	0.019,0.039,0.022	0.0223333	0.0266667	no	yes	yes	no
RI_2599	LOC_Os04g56620	molybdopterin biosynthesis protein CNX1, putative, expressed	no	Chr4	+	0.003	1	1	LOC_Os04g56620.2	MSTRG.15065.1,LOC_Os04g56620.1	33763608	33763974	2,0,0	105,95,60	0,0,0	96100102	351	149	0.008,0.0,0.0	0.0,0.0,0.0	0.00266667	0	yes	no	no	yes
RI_260	LOC_Os09g30170	F-box protein interaction domain containing protein, expressed	no	Chr9	+	-0.207	0.149227	0.916955	LOC_Os09g30170.3	MSTRG.23354.2,MSTRG.23354.1,LOC_Os09g30170.1	18362704	18363185	1,10,1	3,10,7	1,0,2	10,20,0	424	149	0.105,0.26,0.048	0.034,0.0,1.0	0.137667	0.344667	no	yes	yes	no
RI_2600	LOC_Os11g26850	erythronate-4-phosphate dehydrogenase, putative, expressed	no	Chr11	-	0	1	1	LOC_Os11g26850.3	LOC_Os11g26850.2	15419949	15421308	0,0,0	7821780438	0,0,2	128917281213	241	149	0.0,0.0,0.0	0.0,0.0,0.001	0	0.000333333	no_difference	no_difference	no_difference	no_difference
RI_2601	LOC_Os01g52690	retrotransposon protein, putative, unclassified, expressed	no	Chr1	+	-0.066	0.781819	1	LOC_Os01g52690.1	MSTRG.2068.1	30294264	30295753	5,0,6	1,9,9	2,3,1	0,7,13	227	149	0.766,0.0,0.304	1.0,0.22,0.048	0.356667	0.422667	no	yes	yes	no
RI_2602	LOC_Os01g52690	retrotransposon protein, putative, unclassified, expressed	no	Chr1	+	-0.667	1	1	LOC_Os01g52690.1	MSTRG.2068.3	30294264	30295753	0,0,1	1,5,0	0,0,1	0,0,0	461	149	0.0,0.0,1.0	NA,NA,1.0	0.333333	1	no	yes	yes	no
RI_2603	LOC_Os01g52690	retrotransposon protein, putative, unclassified, expressed	no	Chr1	+	-0.297	1	1	LOC_Os01g52690.1	MSTRG.2068.2	30294264	30295753	0,0,1	8,0,5	0,0,1	1,3,0	383	149	0.0,NA,0.072	0.0,0.0,1.0	0.036	0.333333	no	yes	yes	no
RI_2604	LOC_Os01g52690	retrotransposon protein, putative, unclassified, expressed	no	Chr1	+	0.235	0.909149	1	MSTRG.2068.1	MSTRG.2068.4	30294678	30295753	0,3,4	9,0,7	0,5,5	5,6,12	227	149	0.0,1.0,0.273	0.0,0.354,0.215	0.424333	0.189667	yes	no	no	yes
RI_2605	LOC_Os03g21980	tRNA pseudouridine synthase family protein, putative, expressed	no	Chr3	-	-0.363	0.042641	0.490314	MSTRG.11430.1	MSTRG.11430.2	12592873	12594253	0,1,2	7,15,12	3,0,4	6,7,0	301	149	0.0,0.032,0.076	0.198,0.0,1.0	0.036	0.399333	no	yes	yes	no
RI_2606	LOC_Os03g21980	tRNA pseudouridine synthase family protein, putative, expressed	no	Chr3	-	0.002	0.796946	1	MSTRG.11430.1	LOC_Os03g21980.2,LOC_Os03g21980.1	12592873	12594253	0,5,2	10,12,10	5,0,4	23,26,11	967	149	0.0,0.06,0.03	0.032,0.0,0.053	0.03	0.0283333	yes	no	no	yes
RI_2607	LOC_Os06g49250	peptide transporter PTR2, putative, expressed	no	Chr6	+	-0.061	1	1	LOC_Os06g49250.3	-	29838949	29840206	0,0,0	0,2,0	0,1,0	0,4,0	569	149	NA,0.0,NA	NA,0.061,NA	0	0.061	no	yes	yes	no
RI_2608	LOC_Os06g49250	peptide transporter PTR2, putative, expressed	no	Chr6	+	-0.5	1	1	LOC_Os06g49250.3	LOC_Os06g49250.5	29838949	29840206	0,0,0	0,3,1	0,1,0	0,0,4	529	149	NA,0.0,0.0	NA,1.0,0.0	0	0.5	no	yes	yes	no
RI_2609	LOC_Os06g49250	peptide transporter PTR2, putative, expressed	no	Chr6	+	0.003	1	1	LOC_Os06g49250.3	MSTRG.18959.2,LOC_Os06g49250.4	29838949	29840206	0,2,0	24,25,22	0,1,0	13,25,30	689	149	0.0,0.017,0.0	0.0,0.009,0.0	0.00566667	0.003	yes	no	no	yes
RI_261	LOC_Os09g30170	F-box protein interaction domain containing protein, expressed	no	Chr9	+	0.014	1	1	LOC_Os09g30170.2	LOC_Os09g30170.3	18362704	18364013	0,0,2	9,20,7	1,0,0	11,19,4	651	149	0.0,0.0,0.061	0.02,0.0,0.0	0.0203333	0.00666667	yes	no	no	yes
RI_2610	LOC_Os06g49250	peptide transporter PTR2, putative, expressed	no	Chr6	+	0.001	1	1	LOC_Os06g49250.3	LOC_Os06g49250.1,LOC_Os06g49250.2,MSTRG.18959.1	29838949	29840206	0,2,0	65,90,71	0,1,0	45,71,95	649	149	0.0,0.005,0.0	0.0,0.003,0.0	0.00166667	0.001	yes	no	no	yes
RI_2612	LOC_Os01g64780	COV1, putative, expressed	no	Chr1	-	-0.03	0.0790938	0.657775	LOC_Os01g64780.1	LOC_Os01g64780.2	37586612	37586865	20,11,17	114132137	11,21,21	86,101,94	239	149	0.099,0.049,0.072	0.074,0.115,0.122	0.0733333	0.103667	no	yes	yes	no
RI_2614	LOC_Os01g37210	expressed protein	yes	Chr1	-	-0.267	1	1	MSTRG.1376.2	MSTRG.1376.5	20789577	20791392	2,3,0	6,2,0	2,0,1	0,2,5	1699	149	0.028,0.116,NA	1.0,0.0,0.017	0.072	0.339	no	yes	yes	no
RI_2615	LOC_Os04g32880	CBS domain containing membrane protein, putative, expressed	no	Chr4	-	0	1	1	LOC_Os04g32880.4	MSTRG.13805.1,LOC_Os04g32880.5,LOC_Os04g32880.1,LOC_Os04g32880.3,LOC_Os04g32880.2	19855669	19856054	0,2,0	173195114	1,0,1	156238180	246	149	0.0,0.006,0.0	0.004,0.0,0.003	0.002	0.00233333	no_difference	no_difference	no_difference	no_difference
RI_2616	LOC_Os10g09200	expressed protein	no	Chr10	+	0.15	0.219513	1	MSTRG.3525.2	MSTRG.3525.3	4968302	4969556	33,25,16	18,17,2	19,25,17	12,18,15	873	149	0.238,0.201,0.577	0.213,0.192,0.162	0.338667	0.189	yes	no	no	yes
RI_2617	LOC_Os10g09200	expressed protein	no	Chr10	+	0.031	0.0119333	0.233562	MSTRG.3525.2	MSTRG.3525.1	4968302	4969556	44,29,16	52,60,41	21,31,20	59,95,57	920	149	0.121,0.073,0.059	0.055,0.05,0.054	0.0843333	0.053	yes	no	no	yes
RI_2618	LOC_Os01g52460	regulator of ribonuclease, putative, expressed	no	Chr1	+	0.445	1	1	MSTRG.2051.1	MSTRG.2051.5	30137077	30139853	1,1,2	4,0,0	3,0,0	3,0,0	455	149	0.076,1.0,1.0	0.247,NA,NA	0.692	0.247	yes	no	no	yes
RI_262	LOC_Os02g42320	peptidase, T1 family, putative, expressed	no	Chr2	+	0	1	1	LOC_Os02g42320.3	LOC_Os02g42320.4,LOC_Os02g42320.1,LOC_Os02g42320.2	25454223	25454595	0,1,1	567700317	1,1,0	414497474	248	149	0.0,0.001,0.002	0.001,0.001,0.0	0.001	0.000666667	no_difference	no_difference	no_difference	no_difference
RI_2621	LOC_Os11g14180	expressed protein	no	Chr11	+	-0.135	0.000258992	0.0203694	LOC_Os11g14180.1	MSTRG.5149.1	7932198	7932801	54,65,25	15,8,4	31,57,50	5,0,1	214	149	0.715,0.85,0.813	0.812,1.0,0.972	0.792667	0.928	no	yes	yes	no
RI_2622	LOC_Os07g49350	expressed protein	no	Chr7	-	-0.142	0.0996133	0.747474	LOC_Os07g49350.1	MSTRG.20914.2	29556692	29557076	0,3,4	1,15,35	2,2,6	19,5,7	245	149	0.0,0.108,0.065	0.06,0.196,0.343	0.0576667	0.199667	no	yes	yes	no
RI_2623	MSTRG.8705	-	yes	Chr2	+	0.022	0.493199	1	MSTRG.8705.1	MSTRG.8705.2	19383471	19383871	132,44,233	93,60,151	76,91,105	93,68,93	309	149	0.406,0.261,0.427	0.283,0.392,0.353	0.364667	0.342667	yes	no	no	yes
RI_2624	LOC_Os10g15164	expressed protein	no	Chr10	+	-0.049	1	1	LOC_Os10g15164.1	MSTRG.3619.2,MSTRG.3619.1	8072615	8073586	25,37,23	0,1,0	7,20,14	0,0,0	950	149	1.0,0.853,1.0	1.0,1.0,1.0	0.951	1	no	yes	yes	no
RI_2628	LOC_Os01g02180	expressed protein	no	Chr1	-	0.005	1	1	LOC_Os01g02180.1	LOC_Os01g02180.2	642642	643396	3,0,0	30,78,27	0,0,1	41,58,37	678	149	0.022,0.0,0.0	0.0,0.0,0.006	0.00733333	0.002	yes	no	no	yes
RI_2629	LOC_Os02g46910	glycosyl hydrolases family 16, putative, expressed	no	Chr2	+	-0.002	1	1	LOC_Os02g46910.2	LOC_Os02g46910.1	28622891	28623802	1,1,0	197269119	4,0,0	115149174	750	149	0.001,0.001,0.0	0.007,0.0,0.0	0.000666667	0.00233333	no	yes	yes	no
RI_263	LOC_Os02g42320	peptidase, T1 family, putative, expressed	no	Chr2	+	-0.003	1	1	LOC_Os02g42320.1	LOC_Os02g42320.4,LOC_Os02g42320.3,LOC_Os02g42320.2	25455514	25455735	4,5,4	418520282	4,8,5	333348364	258	149	0.005,0.006,0.008	0.007,0.013,0.008	0.00633333	0.00933333	no	yes	yes	no
RI_2630	LOC_Os12g08025	expressed protein	no	Chr12	-	0.052	0.35373	1	MSTRG.6373.4	LOC_Os12g08025.1,MSTRG.6373.5	4079580	4079858	65,94,99	23,14,15	98,70,88	21,22,23	304	149	0.581,0.767,0.764	0.696,0.609,0.652	0.704	0.652333	yes	no	no	yes
RI_2631	LOC_Os12g08025	expressed protein	no	Chr12	-	-0.018	0.817297	1	MSTRG.6373.4	MSTRG.6373.2	4079580	4079858	32,59,59	30,34,25	60,41,51	23,31,32	242	149	0.396,0.517,0.592	0.616,0.449,0.495	0.501667	0.52	no	yes	yes	no
RI_2632	LOC_Os12g08025	expressed protein	no	Chr12	-	0.071	0.327337	1	MSTRG.6373.4	MSTRG.6373.1,MSTRG.6373.3	4079580	4079858	32,59,55	27,15,27	59,41,51	33,35,28	237	149	0.427,0.712,0.562	0.529,0.424,0.534	0.567	0.495667	yes	no	no	yes
RI_2634	LOC_Os03g16130	CAMK_CAMK_like_ULKh_APGy.2 - CAMK includes calcium/calmodulin depedent protein kinases, expressed	no	Chr3	-	-0.5	1	1	LOC_Os03g16130.4	LOC_Os03g16130.6	8897557	8898374	0,4,0	0,0,9	2,1,1	0,0,0	299	149	NA,1.0,0.0	1.0,1.0,1.0	0.5	1	no	yes	yes	no
RI_2635	LOC_Os03g16130	CAMK_CAMK_like_ULKh_APGy.2 - CAMK includes calcium/calmodulin depedent protein kinases, expressed	no	Chr3	-	-0.018	1	1	LOC_Os03g16130.4	LOC_Os03g16130.3	8897557	8898374	0,2,0	0,10,12	2,1,1	10,8,14	272	149	NA,0.099,0.0	0.099,0.064,0.038	0.0495	0.067	no	yes	yes	no
RI_2636	LOC_Os03g16130	CAMK_CAMK_like_ULKh_APGy.2 - CAMK includes calcium/calmodulin depedent protein kinases, expressed	no	Chr3	-	-0.003	1	1	LOC_Os03g16130.4	LOC_Os03g16130.1,LOC_Os03g16130.2,MSTRG.11075.6	8897557	8898374	0,2,0	144110112	2,1,0	91,110,92	239	149	0.0,0.011,0.0	0.014,0.006,0.0	0.00366667	0.00666667	no	yes	yes	no
RI_2637	LOC_Os03g16130	CAMK_CAMK_like_ULKh_APGy.2 - CAMK includes calcium/calmodulin depedent protein kinases, expressed	no	Chr3	-	-0.024	0.0581806	0.569375	LOC_Os03g16130.4,LOC_Os03g16130.6,LOC_Os03g16130.2,LOC_Os03g16130.3	LOC_Os03g16130.1,MSTRG.11075.6	8900712	8900978	1,6,3	88,68,78	5,6,7	72,72,65	238	149	0.007,0.052,0.024	0.042,0.05,0.063	0.0276667	0.0516667	no	yes	yes	no
RI_2638	LOC_Os01g67190	ribonuclease T2 family domain containing protein, expressed	no	Chr1	-	-0.118	1	1	MSTRG.2924.2	LOC_Os01g67190.1	38996897	38997091	0,0,0	6,9,4	0,1,0	0,2,10	240	149	0.0,0.0,0.0	NA,0.237,0.0	0	0.1185	no	yes	yes	no
RI_2639	LOC_Os04g52140	protein kinase domain containing protein, expressed	no	Chr4	+	0.255	0.525523	1	MSTRG.14784.2	MSTRG.14784.3,LOC_Os04g52140.1	30977951	30978146	2,1,0	7,0,9	1,0,0	1,10,9	234	149	0.154,1.0,0.0	0.389,0.0,0.0	0.384667	0.129667	yes	no	no	yes
RI_264	LOC_Os02g42320	peptidase, T1 family, putative, expressed	no	Chr2	+	0	1	1	LOC_Os02g42320.4	LOC_Os02g42320.1,LOC_Os02g42320.3,LOC_Os02g42320.2	25457368	25457770	0,4,3	344482263	3,2,1	323373273	395	149	0.0,0.003,0.004	0.003,0.002,0.001	0.00233333	0.002	no_difference	no_difference	no_difference	no_difference
RI_2640	LOC_Os04g52140	protein kinase domain containing protein, expressed	no	Chr4	+	-0.043	1	1	MSTRG.14784.3	MSTRG.14784.2,LOC_Os04g52140.1	30978441	30978728	0,0,0	5,9,4	1,0,0	4,5,7	252	149	0.0,0.0,0.0	0.129,0.0,0.0	0	0.043	no	yes	yes	no
RI_2644	LOC_Os07g03230	eukaryotic translation initiation factor 3 subunit C, putative, expressed	no	Chr7	+	-0.004	1	1	LOC_Os07g03230.2	LOC_Os07g03230.1	1274554	1275200	0,0,0	102,192,75	6,1,0	123,167,90	609	149	0.0,0.0,0.0	0.012,0.001,0.0	0	0.00433333	no	yes	yes	no
RI_2645	LOC_Os07g03230	eukaryotic translation initiation factor 3 subunit C, putative, expressed	no	Chr7	+	0.5	1	1	LOC_Os07g03230.1,LOC_Os07g03230.2	MSTRG.19195.3	1275334	1277161	0,6,0	4,0,0	0,0,0	0,6,0	172	149	0.0,1.0,NA	NA,0.0,NA	0.5	0	yes	no	no	yes
RI_2646	LOC_Os09g25600	AP2 domain containing protein, expressed	no	Chr9	+	0.008	0.621845	1	MSTRG.23138.1	MSTRG.23138.2	15360301	15362056	7,13,4	5,9,3	3,9,1	1,7,2	350	149	0.373,0.381,0.362	0.561,0.354,0.176	0.372	0.363667	yes	no	no	yes
RI_2647	LOC_Os09g25600	AP2 domain containing protein, expressed	yes	Chr9	+	-0.28	0.159888	0.94813	MSTRG.23138.4	MSTRG.23138.2,MSTRG.23138.1,MSTRG.23138.5	15365339	15365591	10,8,4	6,7,3	3,15,5	0,5,3	303	149	0.45,0.36,0.396	1.0,0.596,0.45	0.402	0.682	no	yes	yes	no
RI_2648	LOC_Os01g31050	expressed protein	no	Chr1	-	0.004	1	1	MSTRG.1186.3	MSTRG.1186.2	16980537	16981992	1,3,2	63,14,21	0,2,1	22,15,11	1353	149	0.002,0.023,0.01	0.0,0.014,0.01	0.0116667	0.008	yes	no	no	yes
RI_265	LOC_Os12g20390	expressed protein	no	Chr12	-	-0.066	0.246497	1	LOC_Os12g20390.1	LOC_Os12g20390.4	11904645	11905482	43,59,60	15,20,15	62,84,61	19,17,12	288	149	0.597,0.604,0.674	0.628,0.719,0.725	0.625	0.690667	no	yes	yes	no
RI_2650	LOC_Os02g55180	ubiquitin carboxyl-terminal hydrolase domain containing protein, expressed	no	Chr2	+	0.026	0.359489	1	LOC_Os02g55180.2	LOC_Os02g55180.1	33802055	33802958	4,0,1	27,30,9	2,1,0	31,17,10	234	149	0.086,0.0,0.066	0.039,0.036,0.0	0.0506667	0.025	yes	no	no	yes
RI_2651	LOC_Os02g49610	ribosomal protein L7Ae, putative, expressed	no	Chr2	-	-0.015	0.327755	1	LOC_Os02g49610.2	LOC_Os02g49610.1,LOC_Os02g49610.3	30325294	30325666	2,1,0	65,122,73	4,7,0	53,144,91	269	149	0.017,0.005,0.0	0.04,0.026,0.0	0.00733333	0.022	no	yes	yes	no
RI_2653	LOC_Os12g04204	expressed protein	no	Chr12	-	0.003	1	1	LOC_Os12g04204.1	MSTRG.6190.2	1772556	1774719	10,16,6	1076860709	4,14,0	544922476	266	149	0.005,0.01,0.005	0.004,0.008,0.0	0.00666667	0.004	yes	no	no	yes
RI_2654	LOC_Os12g04204	expressed protein	no	Chr12	-	-0.013	0.220631	1	MSTRG.6190.1	LOC_Os12g04204.2	1773643	1774019	49,60,44	344300214	31,65,34	159259173	298	149	0.066,0.091,0.093	0.089,0.111,0.089	0.0833333	0.0963333	no	yes	yes	no
RI_2655	LOC_Os12g04204	expressed protein	no	Chr12	-	-0.08	0.00159503	0.0592122	MSTRG.6190.2	-	1773643	1774719	266270203	33,25,22	120269131	10,6,10	349	149	0.775,0.822,0.798	0.837,0.95,0.848	0.798333	0.878333	no	yes	yes	no
RI_2656	LOC_Os12g04204	expressed protein	yes	Chr12	-	-0.037	0.000588973	0.0321655	LOC_Os12g04204.5	LOC_Os12g04204.2	1773952	1774719	26,31,10	410354263	34,32,15	163287198	240	149	0.038,0.052,0.023	0.115,0.065,0.045	0.0376667	0.075	no	yes	yes	no
RI_2657	LOC_Os12g04204	expressed protein	no	Chr12	-	0.073	0.00194755	0.0666102	MSTRG.6190.2	-	1773643	1774719	241232176	1,3,0	109230107	1,8,3	694	149	0.981,0.943,1.0	0.959,0.861,0.884	0.974667	0.901333	yes	no	no	yes
RI_2658	LOC_Os12g04204	expressed protein	no	Chr12	-	0.024	0.383563	1	MSTRG.6190.2	LOC_Os12g04204.4	1773643	1774719	26,30,19	3,3,0	19,29,10	3,0,1	643	149	0.668,0.699,1.0	0.595,1.0,0.699	0.789	0.764667	yes	no	no	yes
RI_2659	LOC_Os12g04204	expressed protein	yes	Chr12	-	0.008	1	1	LOC_Os12g04204.5	-	1773952	1774719	36,46,16	2,0,0	37,36,15	0,0,1	427	149	0.863,1.0,1.0	1.0,1.0,0.84	0.954333	0.946667	yes	no	no	yes
RI_2660	LOC_Os12g04204	expressed protein	no	Chr12	-	-0.049	0.578041	1	MSTRG.6190.2	LOC_Os12g04204.3	1773643	1774719	253238190	0,13,10	123248113	3,11,0	873	149	1.0,0.758,0.764	0.875,0.794,1.0	0.840667	0.889667	no	yes	yes	no
RI_2661	LOC_Os12g04204	expressed protein	no	Chr12	-	-0.025	0.627035	1	MSTRG.6190.2	-	1773643	1774719	38,36,33	13,0,0	33,47,16	0,0,4	822	149	0.346,1.0,1.0	1.0,1.0,0.42	0.782	0.806667	no	yes	yes	no
RI_2663	LOC_Os06g09610	peroxiredoxin, putative, expressed	no	Chr6	-	0.013	0.64602	1	LOC_Os06g09610.1	LOC_Os06g09610.2	4890052	4890731	0,4,0	35,49,12	0,0,0	13,20,26	293	149	0.0,0.04,0.0	0.0,0.0,0.0	0.0133333	0	yes	no	no	yes
RI_2666	LOC_Os10g06130	RNA recognition motif containing protein, expressed	no	Chr10	-	-0.033	0.0855162	0.68968	LOC_Os10g06130.3	LOC_Os10g06130.4	3114349	3116244	8,6,9	26,31,21	13,7,8	11,17,24	1283	149	0.035,0.022,0.047	0.121,0.046,0.037	0.0346667	0.068	no	yes	yes	no
RI_2667	LOC_Os10g06130	RNA recognition motif containing protein, expressed	no	Chr10	-	-0.009	0.301443	1	LOC_Os10g06130.3	LOC_Os10g06130.5	3114349	3116244	8,6,9	12,18,4	13,7,8	12,5,9	1303	149	0.071,0.037,0.205	0.11,0.138,0.092	0.104333	0.113333	no	yes	yes	no
RI_2668	LOC_Os10g06130	RNA recognition motif containing protein, expressed	no	Chr10	-	0	1	1	LOC_Os10g06130.3	MSTRG.3460.1,LOC_Os10g06130.1,LOC_Os10g06130.2	3114349	3116244	8,6,11	142152110	13,7,8	152169123	1797	149	0.005,0.003,0.008	0.007,0.003,0.005	0.00533333	0.005	no_difference	no_difference	no_difference	no_difference
RI_267	LOC_Os12g20390	expressed protein	no	Chr12	-	-0.042	0.368475	1	MSTRG.6693.3	LOC_Os12g20390.3	11904696	11905482	43,59,60	8,24,24	62,84,61	17,18,19	319	149	0.715,0.535,0.539	0.63,0.686,0.6	0.596333	0.638667	no	yes	yes	no
RI_2670	LOC_Os04g42470	regulatory subunit, putative, expressed	no	Chr4	-	-0.001	1	1	LOC_Os04g42470.1	LOC_Os04g42470.7,LOC_Os04g42470.6,LOC_Os04g42470.4,LOC_Os04g42470.3,LOC_Os04g42470.2	25126714	25127487	1,1,0	205182152	0,3,0	138174140	230	149	0.003,0.004,0.0	0.0,0.011,0.0	0.00233333	0.00366667	no	yes	yes	no
RI_2671	LOC_Os04g42470	regulatory subunit, putative, expressed	no	Chr4	-	-0.254	1	1	LOC_Os04g42470.7,LOC_Os04g42470.6	LOC_Os04g42470.2	25133130	25133691	0,0,0	0,0,2	0,0,1	0,0,2	219	149	NA,NA,0.0	NA,NA,0.254	0	0.254	no	yes	yes	no
RI_2672	LOC_Os04g42470	regulatory subunit, putative, expressed	no	Chr4	-	-0.003	1	1	LOC_Os04g42470.7,LOC_Os04g42470.6	LOC_Os04g42470.8,LOC_Os04g42470.5,LOC_Os04g42470.4,LOC_Os04g42470.3,LOC_Os04g42470.1	25133130	25133691	0,0,0	136,119,84	0,0,1	72,86,86	222	149	0.0,0.0,0.0	0.0,0.0,0.008	0	0.00266667	no	yes	yes	no
RI_2673	LOC_Os07g22700	tim44-like domain containing protein, expressed	no	Chr7	-	-0.138	1	1	LOC_Os07g22700.1	LOC_Os07g22700.2	12783970	12784941	2,1,2	0,1,10	2,4,0	4,0,0	540	149	1.0,0.216,0.052	0.121,1.0,NA	0.422667	0.5605	no	yes	yes	no
RI_2674	LOC_Os12g04180	RNA recognition motif containing protein, expressed	no	Chr12	+	0.079	1	1	LOC_Os12g04180.4	LOC_Os12g04180.2	1756358	1757102	8,12,14	0,1,0	10,7,8	0,2,0	348	149	1.0,0.837,1.0	1.0,0.6,1.0	0.945667	0.866667	yes	no	no	yes
RI_2676	LOC_Os04g52820	expressed protein	no	Chr4	+	-0.217	0.551583	1	MSTRG.14838.1,MSTRG.14838.2	MSTRG.14838.3	31452136	31452934	2,7,0	2,4,6	2,6,0	0,3,2	240	149	0.383,0.521,0.0	1.0,0.554,0.0	0.301333	0.518	no	yes	yes	no
RI_2677	LOC_Os11g32369	expressed protein	no	Chr11	-	0.04	0.6341	1	MSTRG.5531.5	MSTRG.5531.4,MSTRG.5531.6	19121717	19122622	4,1,2	12,10,10	5,1,4	31,21,24	263	149	0.159,0.054,0.102	0.084,0.026,0.086	0.105	0.0653333	yes	no	no	yes
RI_2678	LOC_Os11g32369	expressed protein	yes	Chr11	-	0.256	0.107949	0.787747	MSTRG.5531.4,MSTRG.5531.6	LOC_Os11g32369.1,MSTRG.5531.1,MSTRG.5531.2	19121985	19122622	12,6,8	4,5,0	20,9,14	11,16,7	282	149	0.613,0.388,1.0	0.49,0.229,0.514	0.667	0.411	yes	no	no	yes
RI_2679	LOC_Os11g32369	expressed protein	yes	Chr11	-	-0.053	0.826275	1	MSTRG.5531.7	LOC_Os11g32369.1,MSTRG.5531.1,MSTRG.5531.2	19122190	19123157	8,4,9	21,10,13	5,8,9	29,5,12	591	149	0.088,0.092,0.149	0.042,0.287,0.159	0.109667	0.162667	no	yes	yes	no
RI_2680	LOC_Os11g32369	expressed protein	no	Chr11	-	0.006	1	1	LOC_Os11g32369.1	MSTRG.5531.5,MSTRG.5531.4,MSTRG.5531.7,MSTRG.5531.6,MSTRG.5531.1,MSTRG.5531.2	19123311	19124262	0,1,1	14,8,8	0,0,2	7,9,12	690	149	0.0,0.026,0.026	0.0,0.0,0.035	0.0173333	0.0116667	yes	no	no	yes
RI_2681	LOC_Os11g32369	expressed protein	yes	Chr11	-	0.367	0.156757	0.941097	MSTRG.5531.6	MSTRG.5531.4,MSTRG.5531.1	19125550	19125910	3,1,6	3,0,1	2,1,12	4,4,3	284	149	0.344,1.0,0.759	0.208,0.116,0.677	0.701	0.333667	yes	no	no	yes
RI_2682	LOC_Os11g32369	expressed protein	yes	Chr11	-	0.028	0.430576	1	MSTRG.5531.6	MSTRG.5531.7	19125550	19125910	4,1,7	0,8,3	2,1,13	1,1,3	302	149	1.0,0.058,0.535	0.497,0.33,0.681	0.531	0.502667	yes	no	no	yes
RI_2683	LOC_Os11g32369	expressed protein	yes	Chr11	-	-0.376	0.13154	0.869914	MSTRG.5531.6	MSTRG.5531.5	19125550	19125910	6,1,13	4,2,0	5,1,22	0,0,4	337	149	0.399,0.181,1.0	1.0,1.0,0.709	0.526667	0.903	no	yes	yes	no
RI_2684	LOC_Os04g53496	NBS-LRR disease resistance protein, putative, expressed	yes	Chr4	+	0.063	0.742168	1	MSTRG.14884.5	MSTRG.14884.3,MSTRG.14884.2,MSTRG.14884.4	31860649	31861369	1,0,1	2,7,1	0,2,2	8,9,10	688	149	0.098,0.0,0.178	0.0,0.046,0.042	0.092	0.0293333	yes	no	no	yes
RI_2685	LOC_Os04g53496	NBS-LRR disease resistance protein, putative, expressed	yes	Chr4	+	-0.184	1	1	MSTRG.14884.4	MSTRG.14884.2	31862918	31863258	1,0,1	12,10,8	0,1,2	6,1,3	242	149	0.049,0.0,0.071	0.0,0.381,0.291	0.04	0.224	no	yes	yes	no
RI_2686	LOC_Os04g53496	NBS-LRR disease resistance protein, putative, expressed	no	Chr4	+	-0.039	0.473942	1	MSTRG.14884.5	MSTRG.14884.2	31863162	31863498	2,1,1	4,3,6	0,1,2	7,2,2	260	149	0.223,0.16,0.087	0.0,0.223,0.364	0.156667	0.195667	no	yes	yes	no
RI_2687	LOC_Os04g53496	NBS-LRR disease resistance protein, putative, expressed	no	Chr4	+	-0.114	0.179425	1	MSTRG.14884.2	MSTRG.14884.5	31864347	31864656	9,16,6	0,0,7	11,11,20	3,0,0	352	149	1.0,1.0,0.266	0.608,1.0,1.0	0.755333	0.869333	no	yes	yes	no
RI_2688	LOC_Os04g53496	NBS-LRR disease resistance protein, putative, expressed	no	Chr4	+	0.152	0.144802	0.901941	MSTRG.14884.2	MSTRG.14884.3,MSTRG.14884.4	31864347	31864656	5,4,4	6,11,3	6,2,5	10,15,19	276	149	0.31,0.164,0.419	0.245,0.067,0.124	0.297667	0.145333	yes	no	no	yes
RI_2689	LOC_Os03g58530	ES43 protein, putative, expressed	no	Chr3	+	-0.003	0.715048	1	LOC_Os03g58530.1,MSTRG.12809.1	LOC_Os03g58530.2	33330845	33331194	250,190,84	141,107,33	119125143	70,64,57	245	149	0.519,0.519,0.608	0.508,0.543,0.604	0.548667	0.551667	no	yes	yes	no
RI_269	LOC_Os08g44870	MATE efflux family protein, putative, expressed	no	Chr8	-	0.021	0.673708	1	LOC_Os08g44870.3	LOC_Os08g44870.1	28184302	28185866	2,3,0	17,17,12	0,1,4	13,23,34	288	149	0.057,0.084,0.0	0.0,0.022,0.057	0.047	0.0263333	yes	no	no	yes
RI_2692	LOC_Os11g01875	lipase-related, putative, expressed	no	Chr11	-	0.03	0.635051	1	LOC_Os11g01875.3,LOC_Os11g01875.5,LOC_Os11g01875.4	MSTRG.4646.4,LOC_Os11g01875.2	476315	477042	6,4,1	6,0,2	1,4,4	12,4,0	597	149	0.2,1.0,0.111	0.02,0.2,1.0	0.437	0.406667	yes	no	no	yes
RI_2693	LOC_Os11g01875	lipase-related, putative, expressed	no	Chr11	-	0.108	1	1	LOC_Os11g01875.3,LOC_Os11g01875.2,LOC_Os11g01875.5,LOC_Os11g01875.4	MSTRG.4646.4	477146	478193	6,1,0	0,1,0	1,7,3	0,6,2	712	149	1.0,0.173,NA	1.0,0.196,0.239	0.5865	0.478333	yes	no	no	yes
RI_2694	LOC_Os11g01875	lipase-related, putative, expressed	no	Chr11	-	-0.369	0.428874	1	LOC_Os11g01875.5	LOC_Os11g01875.4	479829	480193	4,2,4	0,1,2	2,12,6	0,0,0	369	149	1.0,0.447,0.447	1.0,1.0,1.0	0.631333	1	no	yes	yes	no
RI_2695	LOC_Os11g01875	lipase-related, putative, expressed	no	Chr11	-	-0.012	1	1	LOC_Os11g01875.5	MSTRG.4646.4	479829	480193	3,2,2	0,3,0	0,7,2	0,3,0	334	149	1.0,0.229,1.0	NA,0.51,1.0	0.743	0.755	no	yes	yes	no
RI_2696	LOC_Os11g01875	lipase-related, putative, expressed	no	Chr11	-	-0.046	1	1	LOC_Os11g01875.5	LOC_Os11g01875.1,LOC_Os11g01875.3,LOC_Os11g01875.2	479829	480193	0,1,1	12,5,7	0,2,2	6,9,4	308	149	0.0,0.088,0.065	0.0,0.097,0.195	0.051	0.0973333	no	yes	yes	no
RI_2697	LOC_Os12g41430	expressed protein	no	Chr12	-	0.004	1	1	LOC_Os12g41430.3	MSTRG.7255.2,MSTRG.7255.3,LOC_Os12g41430.1,LOC_Os12g41430.2	25665387	25665701	1,1,1	80,146,62	0,2,0	75,115,90	227	149	0.008,0.004,0.01	0.0,0.011,0.0	0.00733333	0.00366667	yes	no	no	yes
RI_2698	LOC_Os09g14510	peroxin-3 family protein, putative, expressed	no	Chr9	+	0.001	1	1	LOC_Os09g14510.3	LOC_Os09g14510.2,LOC_Os09g14510.1	8587053	8587493	1,0,2	168127168	0,2,0	172134127	252	149	0.004,0.0,0.007	0.0,0.009,0.0	0.00366667	0.003	yes	no	no	yes
RI_2699	LOC_Os07g12830	cytochrome b5-like Heme/Steroid binding domain containing protein, expressed	no	Chr7	+	-0.006	0.496701	1	LOC_Os07g12830.2	LOC_Os07g12830.1,LOC_Os07g12830.3	7350872	7351682	4,4,10	135149156	10,5,4	98135129	432	149	0.01,0.009,0.022	0.034,0.013,0.011	0.0136667	0.0193333	no	yes	yes	no
RI_2702	LOC_Os09g07820	exosome complex exonuclease, putative, expressed	no	Chr9	+	-0.002	1	1	LOC_Os09g07820.3	LOC_Os09g07820.2,LOC_Os09g07820.1	3959854	3960195	0,1,1	146,218,62	0,2,2	94155104	243	149	0.0,0.003,0.01	0.0,0.008,0.012	0.00433333	0.00666667	no	yes	yes	no
RI_2703	LOC_Os09g07820	exosome complex exonuclease, putative, expressed	no	Chr9	+	-0.165	0.038997	0.463312	LOC_Os09g07820.3,LOC_Os09g07820.1	LOC_Os09g07820.2	3964599	3965192	7,16,1	5,7,0	8,12,5	4,0,0	232	149	0.473,0.595,1.0	0.562,1.0,1.0	0.689333	0.854	no	yes	yes	no
RI_2704	LOC_Os03g14040	expressed protein	no	Chr3	+	-0.004	1	1	LOC_Os03g14040.3	LOC_Os03g14040.2,LOC_Os03g14040.1	7615917	7616424	0,2,0	34,28,13	2,0,0	22,27,38	240	149	0.0,0.042,0.0	0.053,0.0,0.0	0.014	0.0176667	no	yes	yes	no
RI_2705	LOC_Os03g05049	expressed protein	no	Chr3	+	0.018	0.611038	1	MSTRG.10424.1	MSTRG.10424.2	2455913	2456992	3,7,4	9,11,6	5,0,1	4,3,3	489	149	0.092,0.162,0.169	0.276,0.0,0.092	0.141	0.122667	yes	no	no	yes
RI_2706	LOC_Os03g05049	expressed protein	no	Chr3	+	-0.178	0.00246801	0.0795873	MSTRG.10424.3	MSTRG.10424.2	2457622	2460216	9,20,8	1,4,0	15,6,9	0,0,1	853	149	0.611,0.466,1.0	1.0,1.0,0.611	0.692333	0.870333	no	yes	yes	no
RI_2708	LOC_Os07g49400	OsAPx2 - Cytosolic Ascorbate Peroxidase encoding gene 4,5,6,8, expressed	no	Chr7	-	0.008	0.422485	1	LOC_Os07g49400.3	LOC_Os07g49400.1,LOC_Os07g49400.2,MSTRG.20917.1	29584613	29584912	14,7,14	599609296	11,5,7	490750914	265	149	0.013,0.006,0.026	0.012,0.004,0.004	0.015	0.00666667	yes	no	no	yes
RI_271	LOC_Os01g69040	zinc finger, C3HC4 type domain containing protein, expressed	yes	Chr1	+	0.017	0.900434	1	LOC_Os01g69040.2	LOC_Os01g69040.1	40120345	40121114	3,0,0	24,24,17	1,0,0	25,29,31	231	149	0.075,0.0,0.0	0.025,0.0,0.0	0.025	0.00833333	yes	no	no	yes
RI_2710	LOC_Os11g18947	zinc finger, C3HC4 type domain containing protein, expressed	no	Chr11	-	-0.001	1	1	LOC_Os11g18947.2	LOC_Os11g18947.1	10789846	10791728	0,1,0	48,51,30	1,0,1	30,30,42	1549	149	0.0,0.002,0.0	0.003,0.0,0.002	0.000666667	0.00166667	no	yes	yes	no
RI_2711	LOC_Os07g44770	expressed protein	no	Chr7	-	0.27	1	1	MSTRG.20655.3,MSTRG.20655.1	LOC_Os07g44770.1	26719949	26720529	1,3,0	0,3,2	0,0,2	0,2,2	243	149	1.0,0.38,0.0	NA,0.0,0.38	0.46	0.19	yes	no	no	yes
RI_2712	LOC_Os10g39130	OsMADS56 - MADS-box family gene with MIKCc type-box, expressed	no	Chr10	+	0.001	0.954054	1	LOC_Os10g39130.2	LOC_Os10g39130.1	20872384	20872663	11,2,4	44,43,28	9,2,6	35,35,51	286	149	0.115,0.024,0.069	0.118,0.029,0.058	0.0693333	0.0683333	yes	no	no	yes
RI_2714	LOC_Os03g11734	MATE efflux protein, putative, expressed	no	Chr3	-	-0.056	1	1	LOC_Os03g11734.3	LOC_Os03g11734.2,LOC_Os03g11734.1	6132525	6132833	0,0,0	7,5,7	2,0,0	6,14,16	244	149	0.0,0.0,0.0	0.169,0.0,0.0	0	0.0563333	no	yes	yes	no
RI_2715	LOC_Os04g34530	integral membrane protein DUF6 containing protein, expressed	no	Chr4	+	0	1	1	LOC_Os04g34530.2	LOC_Os04g34530.1	20901234	20901895	0,2,1	356299405	2,0,1	277356324	437	149	0.0,0.002,0.001	0.002,0.0,0.001	0.001	0.001	no_difference	no_difference	no_difference	no_difference
RI_2716	LOC_Os03g07430	protein kinase domain containing protein, expressed	no	Chr3	-	-0.041	1	1	LOC_Os03g07430.1	LOC_Os03g07430.5	3769578	3769940	26,22,6	0,2,0	8,16,44	0,0,0	228	149	1.0,0.878,1.0	1.0,1.0,1.0	0.959333	1	no	yes	yes	no
RI_2717	LOC_Os03g07430	protein kinase domain containing protein, expressed	no	Chr3	-	0.025	1	1	LOC_Os03g07430.4	LOC_Os03g07430.3	3769578	3771557	2,1,0	3,5,0	0,0,3	0,3,6	1000	149	0.09,0.029,NA	NA,0.0,0.069	0.0595	0.0345	yes	no	no	yes
RI_2718	LOC_Os03g07430	protein kinase domain containing protein, expressed	no	Chr3	-	0.002	1	1	LOC_Os03g07430.4	LOC_Os03g07430.2	3769578	3771557	2,0,0	54,62,40	0,0,0	33,43,104	897	149	0.006,0.0,0.0	0.0,0.0,0.0	0.002	0	yes	no	no	yes
RI_2719	LOC_Os03g07430	protein kinase domain containing protein, expressed	no	Chr3	-	-0.016	1	1	LOC_Os03g07430.4	LOC_Os03g07430.1	3769578	3771557	0,0,0	15,6,5	0,0,3	6,4,10	894	149	0.0,0.0,0.0	0.0,0.0,0.048	0	0.016	no	yes	yes	no
RI_272	LOC_Os03g52040	OsSCP19 - Putative Serine Carboxypeptidase homologue, expressed	no	Chr3	+	0.092	0.425183	1	MSTRG.12432.4	LOC_Os03g52040.1,LOC_Os03g52040.2,LOC_Os03g52040.3	29862564	29862812	4,5,7	7,9,1	2,5,9	1,12,13	251	149	0.253,0.248,0.806	0.543,0.198,0.291	0.435667	0.344	yes	no	no	yes
RI_2721	LOC_Os02g27000	ATP-binding region, ATPase-like domain containing protein, expressed	yes	Chr2	+	-0.038	0.0309535	0.406235	MSTRG.8517.4	MSTRG.8517.2,MSTRG.8517.3,LOC_Os02g27000.1	15869209	15869789	4,3,7	27,46,42	4,12,7	26,26,35	501	149	0.042,0.019,0.047	0.044,0.121,0.056	0.036	0.0736667	no	yes	yes	no
RI_2722	LOC_Os02g27000	ATP-binding region, ATPase-like domain containing protein, expressed	yes	Chr2	+	-0.186	0.0209584	0.325621	MSTRG.8517.2	LOC_Os02g27000.1	15870474	15870820	1,2,4	11,12,8	1,8,3	3,6,4	240	149	0.053,0.094,0.237	0.171,0.453,0.318	0.128	0.314	no	yes	yes	no
RI_2723	LOC_Os02g27000	ATP-binding region, ATPase-like domain containing protein, expressed	yes	Chr2	+	0.069	1	1	MSTRG.8517.2	-	15870474	15870820	3,3,6	0,1,0	3,7,5	1,1,0	274	149	1.0,0.62,1.0	0.62,0.792,1.0	0.873333	0.804	yes	no	no	yes
RI_2724	LOC_Os02g27000	ATP-binding region, ATPase-like domain containing protein, expressed	yes	Chr2	+	-0.12	0.515043	1	MSTRG.8517.2	MSTRG.8517.3	15870474	15870820	3,3,6	6,5,8	3,7,4	3,3,9	261	149	0.222,0.255,0.3	0.363,0.571,0.202	0.259	0.378667	no	yes	yes	no
RI_2725	LOC_Os02g27000	ATP-binding region, ATPase-like domain containing protein, expressed	yes	Chr2	+	-0.287	0.192796	1	MSTRG.8517.4	LOC_Os02g27000.1	15870474	15871766	19,13,14	6,2,3	8,20,16	0,3,2	1230	149	0.277,0.441,0.361	1.0,0.447,0.492	0.359667	0.646333	no	yes	yes	no
RI_2726	LOC_Os02g27000	ATP-binding region, ATPase-like domain containing protein, expressed	yes	Chr2	+	0.077	0.695856	1	MSTRG.8517.4	MSTRG.8517.3	15870474	15871766	19,13,14	3,0,0	8,20,16	0,1,2	1217	149	0.437,1.0,1.0	1.0,0.71,0.495	0.812333	0.735	yes	no	no	yes
RI_2727	LOC_Os02g27000	ATP-binding region, ATPase-like domain containing protein, expressed	yes	Chr2	+	-0.014	0.681186	1	MSTRG.8517.4	MSTRG.8517.2	15870474	15871766	19,13,14	23,11,26	8,20,16	21,16,12	1043	149	0.106,0.144,0.071	0.052,0.152,0.16	0.107	0.121333	no	yes	yes	no
RI_2729	LOC_Os03g27003	expressed protein	no	Chr3	+	0.016	0.557212	1	LOC_Os03g27003.2	LOC_Os03g27003.1	15453263	15454354	1,2,1	18,20,41	1,0,1	23,28,20	255	149	0.031,0.055,0.014	0.025,0.0,0.028	0.0333333	0.0176667	yes	no	no	yes
RI_273	LOC_Os03g52040	OsSCP19 - Putative Serine Carboxypeptidase homologue, expressed	no	Chr3	+	-0.01	1	1	LOC_Os03g52040.3	LOC_Os03g52040.1,LOC_Os03g52040.2	29864063	29864596	0,0,0	21,32,10	0,0,1	16,14,17	271	149	0.0,0.0,0.0	0.0,0.0,0.031	0	0.0103333	no	yes	yes	no
RI_2732	LOC_Os10g36550	CRP3 - Cysteine-rich family protein precursor, expressed	no	Chr10	+	-0.001	0.68007	1	LOC_Os10g36550.3,LOC_Os10g36550.1	MSTRG.4246.4	19556177	19557564	79,114,66	46,41,7	95,85,102	21,35,20	1333	149	0.161,0.237,0.513	0.336,0.214,0.363	0.303667	0.304333	no	yes	yes	no
RI_2733	LOC_Os01g20890	expressed protein	no	Chr1	+	-0.062	0.119557	0.829548	MSTRG.948.4	MSTRG.948.5	11664432	11665732	0,2,2	20,17,10	1,1,4	5,8,4	662	149	0.0,0.026,0.043	0.043,0.027,0.184	0.023	0.0846667	no	yes	yes	no
RI_2734	LOC_Os01g20890	expressed protein	no	Chr1	+	-0.007	0.828534	1	MSTRG.948.4	MSTRG.948.3,MSTRG.948.2,MSTRG.948.7	11664432	11665732	0,2,2	33,50,16	1,9,2	31,55,16	1133	149	0.0,0.005,0.016	0.004,0.021,0.016	0.007	0.0136667	no	yes	yes	no
RI_2735	LOC_Os01g20890	expressed protein	no	Chr1	+	-0.061	0.00547565	0.138362	MSTRG.948.5	MSTRG.948.2	11665096	11665732	0,0,2	16,15,9	0,8,0	1,7,7	539	149	0.0,0.0,0.058	0.0,0.24,0.0	0.0193333	0.08	no	yes	yes	no
RI_2736	LOC_Os01g20890	expressed protein	no	Chr1	+	0.116	0.00154362	0.0583285	MSTRG.948.6	MSTRG.948.5	11665833	11666371	81,104,66	3,5,7	58,58,50	11,7,10	223	149	0.947,0.933,0.863	0.779,0.847,0.77	0.914333	0.798667	yes	no	no	yes
RI_2738	LOC_Os09g37520	DUF630/DUF632 domains containing protein, putative, expressed	no	Chr9	+	0.004	0.764344	1	MSTRG.23712.1,MSTRG.23712.3	MSTRG.23712.2	21629539	21629937	42,34,25	77,45,53	21,19,20	33,26,52	241	149	0.252,0.318,0.226	0.282,0.311,0.192	0.265333	0.261667	yes	no	no	yes
RI_2741	LOC_Os01g69250	mitochondrial import receptor subunit TOM20, putative, expressed	no	Chr1	+	0.002	1	1	LOC_Os01g69250.4	LOC_Os01g69250.1,LOC_Os01g69250.2	40242347	40242745	7,6,1	559835407	0,2,2	502629462	329	149	0.006,0.003,0.001	0.0,0.001,0.002	0.00333333	0.001	yes	no	no	yes
RI_2742	LOC_Os01g65530	RNA recognition motif containing protein, putative, expressed	no	Chr1	+	-0.056	0.333279	1	MSTRG.2819.3,MSTRG.2819.1	MSTRG.2819.2	38032851	38033053	25,30,24	11,31,18	31,29,41	21,16,19	234	149	0.591,0.381,0.459	0.485,0.536,0.579	0.477	0.533333	no	yes	yes	no
RI_2743	LOC_Os03g57490	fasciclin domain containing protein, expressed	no	Chr3	-	-0.223	0.441451	1	MSTRG.12743.3	MSTRG.12743.4	32779300	32780500	14,16,44	5,6,9	16,17,11	9,0,2	1035	149	0.287,0.277,0.413	0.204,1.0,0.442	0.325667	0.548667	no	yes	yes	no
RI_2744	LOC_Os02g04250	glycosyltransferase, putative, expressed	no	Chr2	+	-0.006	1	1	LOC_Os02g04250.3	LOC_Os02g04250.1	1873099	1874915	0,0,0	148181104	1,0,2	87,90,127	223	149	0.0,0.0,0.0	0.008,0.0,0.01	0	0.006	no	yes	yes	no
RI_2745	LOC_Os01g56510	periplasmic beta-glucosidase precursor, putative, expressed	no	Chr1	-	0.34	0.0448644	0.506369	LOC_Os01g56510.2,LOC_Os01g56510.3,LOC_Os01g56510.4,LOC_Os01g56510.5	LOC_Os01g56510.1	32580709	32581172	6,4,5	4,0,0	8,7,10	4,4,4	373	149	0.375,1.0,1.0	0.444,0.411,0.5	0.791667	0.451667	yes	no	no	yes
RI_2746	LOC_Os05g39610	exo70 exocyst complex subunit domain containing protein, expressed	no	Chr5	-	-0.078	0.299128	1	LOC_Os05g39610.1	LOC_Os05g39610.2	23254891	23257514	0,0,2	2,2,7	0,0,4	1,11,4	236	149	0.0,0.0,0.153	0.0,0.0,0.387	0.051	0.129	no	yes	yes	no
RI_2747	LOC_Os10g05290	tRNA/rRNA methyltransferase, putative, expressed	no	Chr10	+	0.061	0.926026	1	LOC_Os10g05290.1	LOC_Os10g05290.2	2614779	2615873	5,12,4	3,6,14	12,5,1	8,9,2	642	149	0.279,0.317,0.062	0.258,0.114,0.104	0.219333	0.158667	yes	no	no	yes
RI_2748	LOC_Os01g54010	peptidase, putative, expressed	no	Chr1	+	-0.113	1	1	MSTRG.2149.1	MSTRG.2149.2	31067832	31068185	9,16,7	7,0,0	12,15,10	1,1,0	233	149	0.451,1.0,1.0	0.885,0.906,1.0	0.817	0.930333	no	yes	yes	no
RI_2749	LOC_Os03g31290	membrane-anchored ubiquitin-fold protein, putative, expressed	no	Chr3	+	0.098	1	1	MSTRG.11740.4,MSTRG.11740.3	MSTRG.11740.5	17824179	17824659	2,0,0	3,10,3	0,0,0	2,0,1	237	149	0.295,0.0,0.0	0.0,NA,0.0	0.0983333	0	yes	no	no	yes
RI_275	LOC_Os09g39540	40S ribosomal protein S25, putative, expressed	no	Chr9	-	0	1	1	LOC_Os09g39540.2	LOC_Os09g39540.1	22702658	22702960	3,1,0	8141423353	0,0,3	9071594726	241	149	0.002,0.0,0.0	0.0,0.0,0.003	0.000666667	0.001	no_difference	no_difference	no_difference	no_difference
RI_2751	LOC_Os02g43860	amino acid permease, putative, expressed	no	Chr2	+	-0.002	1	1	LOC_Os02g43860.2	LOC_Os02g43860.1	26489863	26490451	2,0,0	98,137,80	1,2,0	66,94,65	410	149	0.007,0.0,0.0	0.005,0.008,0.0	0.00233333	0.00433333	no	yes	yes	no
RI_2752	LOC_Os03g22580	CW-type Zinc Finger, putative, expressed	no	Chr3	-	-0.054	0.0796479	0.657775	LOC_Os03g22580.1	MSTRG.11467.3	12989795	12990760	4,3,1	14,16,35	7,4,3	19,14,19	225	149	0.159,0.11,0.019	0.196,0.159,0.095	0.096	0.15	no	yes	yes	no
RI_2753	LOC_Os03g22580	CW-type Zinc Finger, putative, expressed	no	Chr3	-	0.211	0.318165	1	MSTRG.11467.3	MSTRG.11467.1,LOC_Os03g22580.2	12989941	12990760	5,8,12	0,2,15	7,7,4	6,2,5	266	149	1.0,0.691,0.309	0.395,0.662,0.309	0.666667	0.455333	yes	no	no	yes
RI_2755	MSTRG.5897	-	no	Chr11	-	-0.214	0.160668	0.951089	MSTRG.5897.1	MSTRG.5897.2	26533841	26534766	10,31,13	4,1,5	14,22,17	0,2,3	546	149	0.406,0.894,0.415	1.0,0.75,0.607	0.571667	0.785667	no	yes	yes	no
RI_2757	LOC_Os05g45210	respiratory burst oxidase, putative, expressed	no	Chr5	-	0.062	0.332574	1	LOC_Os05g45210.3	LOC_Os05g45210.2	26237457	26238360	11,13,11	16,19,16	12,13,6	24,17,21	241	149	0.298,0.297,0.298	0.236,0.321,0.15	0.297667	0.235667	yes	no	no	yes
RI_2759	LOC_Os08g19320	aberrant root formation protein 4, putative, expressed	no	Chr8	-	0.007	0.553197	1	LOC_Os08g19320.2	MSTRG.21544.1	11559375	11560353	1,11,11	70,89,35	3,11,3	73,50,47	874	149	0.002,0.021,0.051	0.007,0.036,0.011	0.0246667	0.018	yes	no	no	yes
RI_276	LOC_Os04g25400	uncharacterized protein all1601, putative, expressed	yes	Chr4	+	-0.024	0.878276	1	MSTRG.13614.2	LOC_Os04g25400.2	14715157	14715535	107,88,72	18,24,26	51,70,79	7,21,23	419	149	0.679,0.566,0.496	0.722,0.542,0.55	0.580333	0.604667	no	yes	yes	no
RI_2763	LOC_Os06g05100	transketolase, putative, expressed	no	Chr6	-	0.001	1	1	LOC_Os06g05100.5	LOC_Os06g05100.1,LOC_Os06g05100.2,LOC_Os06g05100.4	2250558	2252084	0,5,0	122,133,92	0,2,2	88152133	330	149	0.0,0.017,0.0	0.0,0.006,0.007	0.00566667	0.00433333	yes	no	no	yes
RI_2765	LOC_Os11g37759	stripe rust resistance protein Yr10, putative, expressed	no	Chr11	+	0.125	0.110765	0.796288	LOC_Os11g37759.3,LOC_Os11g37759.2,MSTRG.5698.3,MSTRG.5698.2	MSTRG.5698.1,MSTRG.5698.4	22333356	22333656	23,21,22	16,25,12	18,22,12	20,25,21	239	149	0.473,0.344,0.533	0.359,0.354,0.263	0.45	0.325333	yes	no	no	yes
RI_2766	LOC_Os11g37759	stripe rust resistance protein Yr10, putative, expressed	no	Chr11	+	0.002	0.883402	1	LOC_Os11g37759.3,LOC_Os11g37759.2,MSTRG.5698.3,MSTRG.5698.2	LOC_Os11g37759.1	22333356	22333656	32,32,27	6,22,6	22,24,16	7,4,9	252	149	0.759,0.462,0.727	0.65,0.78,0.512	0.649333	0.647333	yes	no	no	yes
RI_2767	LOC_Os04g40850	26S proteasome non-ATPase regulatory subunit 6, putative, expressed	no	Chr4	+	0.002	1	1	LOC_Os04g40850.2	LOC_Os04g40850.1	24242799	24243204	1,0,0	92,155,68	0,0,0	112148127	276	149	0.006,0.0,0.0	0.0,0.0,0.0	0.002	0	yes	no	no	yes
RI_2768	LOC_Os07g39510	yippee zinc-binding protein, putative, expressed	no	Chr7	+	0.024	0.477879	1	MSTRG.20379.1	MSTRG.20379.2	23673035	23674767	2,2,0	46,29,32	0,0,0	19,27,18	221	149	0.028,0.044,0.0	0.0,0.0,0.0	0.024	0	yes	no	no	yes
RI_2769	LOC_Os07g39510	yippee zinc-binding protein, putative, expressed	no	Chr7	+	-0.017	0.373329	1	MSTRG.20379.1	MSTRG.20379.3	23673035	23674767	29,12,25	23,30,34	22,21,22	23,23,22	1255	149	0.13,0.045,0.08	0.102,0.098,0.106	0.085	0.102	no	yes	yes	no
RI_2770	LOC_Os04g54820	programmed cell death 2 C-terminal domain-containing protein, putative, expressed	no	Chr4	+	0.06	0.0652415	0.613633	LOC_Os04g54820.2	LOC_Os04g54820.1	32600308	32600973	3,6,5	18,43,11	1,6,0	19,34,23	380	149	0.061,0.052,0.151	0.02,0.065,0.0	0.088	0.0283333	yes	no	no	yes
RI_2771	LOC_Os05g01040	serine/threonine-protein kinase, putative, expressed	no	Chr5	-	-0.037	0.494115	1	LOC_Os05g01040.1	LOC_Os05g01040.2	65352	66494	1,0,0	17,6,17	0,0,4	3,6,11	342	149	0.025,0.0,0.0	0.0,0.0,0.137	0.00833333	0.0456667	no	yes	yes	no
RI_2772	LOC_Os07g08420	bZIP transcription factor domain containing protein, expressed	no	Chr7	-	0.032	0.196704	1	MSTRG.19416.1	MSTRG.19416.2	4322225	4323032	82,42,98	153125164	35,50,71	115112158	242	149	0.248,0.171,0.269	0.158,0.216,0.217	0.229333	0.197	yes	no	no	yes
RI_2777	LOC_Os02g01710	peptidase family C78 domain containing protein, expressed	no	Chr2	+	0.003	1	1	LOC_Os02g01710.1	LOC_Os02g01710.3	394365	395803	1,1,0	15,23,16	1,0,0	20,27,19	966	149	0.01,0.007,0.0	0.008,0.0,0.0	0.00566667	0.00266667	yes	no	no	yes
RI_2778	LOC_Os07g39730	ZCW7, putative, expressed	no	Chr7	-	-0.002	1	1	LOC_Os07g39730.1	LOC_Os07g39730.3	23810723	23812506	0,0,0	12,24,13	0,1,0	30,24,23	916	149	0.0,0.0,0.0	0.0,0.007,0.0	0	0.00233333	no	yes	yes	no
RI_2779	LOC_Os05g31480	methyltransferase, putative, expressed	no	Chr5	-	0.001	1	1	LOC_Os05g31480.2	LOC_Os05g31480.1	18313408	18314140	1,0,0	171208110	0,0,0	159159139	236	149	0.004,0.0,0.0	0.0,0.0,0.0	0.00133333	0	yes	no	no	yes
RI_278	LOC_Os03g18270	expressed protein	no	Chr3	-	-0.187	0.00358999	0.106629	MSTRG.11209.11	MSTRG.11209.9	10244236	10244544	7,4,4	25,22,15	17,6,9	17,7,21	231	149	0.153,0.105,0.147	0.392,0.356,0.217	0.135	0.321667	no	yes	yes	no
RI_2780	LOC_Os01g67500	armadillo/beta-catenin repeat family protein, putative, expressed	no	Chr1	-	-0.006	1	1	LOC_Os01g67500.3	LOC_Os01g67500.1	39223470	39224928	0,0,0	26,49,20	0,1,0	21,30,24	291	149	0.0,0.0,0.0	0.0,0.017,0.0	0	0.00566667	no	yes	yes	no
RI_2781	LOC_Os04g52380	methyl-CpG binding domain containing protein, putative, expressed	yes	Chr4	-	0.068	1	1	LOC_Os04g52380.4,LOC_Os04g52380.1,LOC_Os04g52380.2	LOC_Os04g52380.3	31119403	31120743	15,22,11	1,0,1	19,15,23	7,0,1	221	149	0.91,1.0,0.881	0.647,1.0,0.939	0.930333	0.862	yes	no	no	yes
RI_2782	LOC_Os04g52380	methyl-CpG binding domain containing protein, putative, expressed	yes	Chr4	-	-0.003	1	1	LOC_Os04g52380.2	LOC_Os04g52380.1,LOC_Os04g52380.3	31122487	31124152	0,0,0	46,35,35	0,1,1	25,25,31	1254	149	0.0,0.0,0.0	0.0,0.005,0.004	0	0.003	no	yes	yes	no
RI_2783	LOC_Os07g13530	ras-related protein, putative, expressed	no	Chr7	-	-0.003	1	1	LOC_Os07g13530.2	LOC_Os07g13530.1	7743538	7743809	4,0,0	609745438	10,0,2	526549490	264	149	0.004,0.0,0.0	0.011,0.0,0.002	0.00133333	0.00433333	no	yes	yes	no
RI_2786	LOC_Os01g73750	Leucine Rich Repeat family protein, expressed	no	Chr1	+	-0.113	0.144969	0.901941	MSTRG.3295.1,MSTRG.3295.6,MSTRG.3295.5	MSTRG.3295.3,MSTRG.3295.4	42723233	42723875	0,2,0	22,21,22	0,0,5	12,20,5	224	149	0.0,0.06,0.0	0.0,0.0,0.399	0.02	0.133	no	yes	yes	no
RI_2787	LOC_Os01g73750	Leucine Rich Repeat family protein, expressed	no	Chr1	+	-0.057	0.0578229	0.569152	MSTRG.3295.1,MSTRG.3295.6,MSTRG.3295.5	MSTRG.3295.8,MSTRG.3295.2,MSTRG.3295.7,MSTRG.3295.10	42723233	42723875	0,2,0	11,20,30	1,0,5	24,12,12	244	149	0.0,0.058,0.0	0.025,0.0,0.203	0.0193333	0.076	no	yes	yes	no
RI_2788	LOC_Os01g73750	Leucine Rich Repeat family protein, expressed	yes	Chr1	+	-0.147	0.221828	1	MSTRG.3295.8	MSTRG.3295.2,MSTRG.3295.1	42724770	42725394	14,13,3	16,9,9	9,7,13	9,6,4	330	149	0.283,0.395,0.131	0.311,0.345,0.595	0.269667	0.417	no	yes	yes	no
RI_2789	LOC_Os01g73750	Leucine Rich Repeat family protein, expressed	yes	Chr1	+	-0.037	0.780613	1	MSTRG.3295.8	MSTRG.3295.3,MSTRG.3295.5,MSTRG.3295.10	42724770	42725394	14,13,3	18,21,13	9,7,13	13,20,13	335	149	0.257,0.216,0.093	0.235,0.135,0.308	0.188667	0.226	no	yes	yes	no
RI_279	LOC_Os03g18270	expressed protein	no	Chr3	-	0.054	0.321399	1	MSTRG.11209.6	MSTRG.11209.9	10244640	10246065	14,5,5	8,27,11	5,2,8	8,10,24	787	149	0.249,0.034,0.079	0.106,0.036,0.059	0.120667	0.067	yes	no	no	yes
RI_2790	LOC_Os01g73750	Leucine Rich Repeat family protein, expressed	yes	Chr1	+	-0.028	0.953883	1	MSTRG.3295.8	MSTRG.3295.6,MSTRG.3295.7,MSTRG.3295.4	42724770	42725394	14,13,3	8,10,5	9,7,13	9,9,5	387	149	0.403,0.334,0.188	0.278,0.23,0.5	0.308333	0.336	no	yes	yes	no
RI_2791	LOC_Os02g19440	sirohydrochlorin ferrochelatase, putative, expressed	no	Chr2	-	-0.001	1	1	LOC_Os02g19440.2	LOC_Os02g19440.3	11354492	11356845	0,1,0	37,41,27	1,0,1	46,64,29	2055	149	0.0,0.002,0.0	0.002,0.0,0.002	0.000666667	0.00133333	no	yes	yes	no
RI_2792	LOC_Os02g19440	sirohydrochlorin ferrochelatase, putative, expressed	no	Chr2	-	-0.181	0.0639993	0.608712	LOC_Os02g19440.3	LOC_Os02g19440.1	11356509	11356845	14,4,10	23,23,22	11,21,7	27,16,5	220	149	0.292,0.105,0.235	0.216,0.471,0.487	0.210667	0.391333	no	yes	yes	no
RI_2793	LOC_Os01g51290	protein kinase family protein, putative, expressed	no	Chr1	-	0.054	0.223881	1	MSTRG.1992.1,MSTRG.1992.3	MSTRG.1992.2	29487906	29488280	89,77,55	12,11,11	70,69,75	12,14,19	313	149	0.779,0.769,0.704	0.735,0.701,0.653	0.750667	0.696333	yes	no	no	yes
RI_2794	LOC_Os01g51290	protein kinase family protein, putative, expressed	no	Chr1	-	-0.097	0.44043	1	MSTRG.1992.1,MSTRG.1992.3	LOC_Os01g51290.1	29487906	29488280	17,13,13	11,10,3	14,18,21	0,12,13	208	149	0.525,0.482,0.756	1.0,0.518,0.536	0.587667	0.684667	no	yes	yes	no
RI_2795	LOC_Os01g51290	protein kinase family protein, putative, expressed	yes	Chr1	-	0.004	1	1	LOC_Os01g51290.2	MSTRG.1992.1,MSTRG.1992.3	29487906	29488564	2,0,0	111115114	0,0,0	113116102	226	149	0.012,0.0,0.0	0.0,0.0,0.0	0.004	0	yes	no	no	yes
RI_2796	LOC_Os12g03200	MATE efflux family protein, putative, expressed	no	Chr12	-	0.079	0.637218	1	LOC_Os12g03200.2,MSTRG.6138.5,LOC_Os12g03200.3,LOC_Os12g03200.1	MSTRG.6138.6,MSTRG.6138.1	1221757	1222200	6,6,4	14,12,3	7,3,5	9,12,12	234	149	0.214,0.241,0.459	0.331,0.137,0.21	0.304667	0.226	yes	no	no	yes
RI_2797	LOC_Os12g03200	MATE efflux family protein, putative, expressed	no	Chr12	-	0.061	0.483837	1	LOC_Os12g03200.2,LOC_Os12g03200.3,LOC_Os12g03200.1	MSTRG.6138.5,MSTRG.6138.6,MSTRG.6138.1	1222300	1222604	1,6,5	7,15,6	2,6,7	9,26,22	309	149	0.064,0.162,0.287	0.097,0.1,0.133	0.171	0.11	yes	no	no	yes
RI_2799	LOC_Os11g01154	dehydrogenase, putative, expressed	no	Chr11	+	-0.418	1	1	MSTRG.4605.3	LOC_Os11g01154.1,LOC_Os11g01154.4	96418	97764	2,1,0	0,1,0	5,2,1	0,0,0	757	149	1.0,0.164,NA	1.0,1.0,1.0	0.582	1	no	yes	yes	no
RI_28	LOC_Os04g47190	aminotransferase domain containing protein, putative, expressed	no	Chr4	-	0.008	0.437604	1	LOC_Os04g47190.2	LOC_Os04g47190.1	28026450	28027057	7,10,14	104,89,88	10,4,3	53,69,64	260	149	0.037,0.06,0.084	0.098,0.032,0.026	0.0603333	0.052	yes	no	no	yes
RI_280	LOC_Os01g56890	expressed protein	no	Chr1	-	-0.001	1	1	LOC_Os01g56890.2	LOC_Os01g56890.1	32855274	32856598	3,1,11	129,135,87	8,11,2	118112131	896	149	0.004,0.001,0.021	0.011,0.016,0.003	0.00866667	0.01	no	yes	yes	no
RI_2800	LOC_Os11g01154	dehydrogenase, putative, expressed	no	Chr11	+	0.304	1	1	MSTRG.4605.3	-	96418	97764	2,1,0	0,0,0	5,2,1	0,0,2	767	149	1.0,1.0,NA	1.0,1.0,0.089	1	0.696333	yes	no	no	yes
RI_2801	LOC_Os07g48970	OsPOP17 - Putative Prolyl Oligopeptidase homologue, expressed	no	Chr7	+	-0.014	0.621012	1	MSTRG.20889.1,MSTRG.20889.10,MSTRG.20889.7	MSTRG.20889.11,MSTRG.20889.6	29305016	29306325	3,0,1	14,7,8	1,3,1	5,11,13	692	149	0.044,0.0,0.026	0.041,0.055,0.016	0.0233333	0.0373333	no	yes	yes	no
RI_2802	LOC_Os07g48970	OsPOP17 - Putative Prolyl Oligopeptidase homologue, expressed	no	Chr7	+	0.013	0.888319	1	MSTRG.20889.1,MSTRG.20889.10,MSTRG.20889.7	MSTRG.20889.9	29305016	29306325	30,12,8	0,4,0	2,10,8	0,4,0	868	149	1.0,0.34,1.0	1.0,0.3,1.0	0.78	0.766667	yes	no	no	yes
RI_2803	LOC_Os07g48970	OsPOP17 - Putative Prolyl Oligopeptidase homologue, expressed	yes	Chr7	+	-0.266	1	1	MSTRG.20889.3,MSTRG.20889.2	LOC_Os07g48970.2	29306851	29307471	5,3,1	0,1,1	5,7,6	0,1,0	256	149	1.0,0.636,0.368	1.0,0.803,1.0	0.668	0.934333	no	yes	yes	no
RI_2804	LOC_Os07g48970	OsPOP17 - Putative Prolyl Oligopeptidase homologue, expressed	yes	Chr7	+	-0.109	0.00811693	0.178467	MSTRG.20889.3,MSTRG.20889.2	MSTRG.20889.11,MSTRG.20889.9,MSTRG.20889.8,MSTRG.20889.1,MSTRG.20889.10,MSTRG.20889.7,MSTRG.20889.6,MSTRG.20889.4	29306851	29307471	5,3,0	43,43,17	5,7,6	42,28,12	244	149	0.066,0.041,0.0	0.068,0.132,0.234	0.0356667	0.144667	no	yes	yes	no
RI_2805	LOC_Os02g02920	HVA22, putative, expressed	no	Chr2	+	-0.01	1	1	LOC_Os02g02920.2	LOC_Os02g02920.1,MSTRG.7520.1	1135717	1135960	1,0,0	50,60,64	0,2,2	40,55,58	236	149	0.012,0.0,0.0	0.0,0.022,0.021	0.004	0.0143333	no	yes	yes	no
RI_2808	LOC_Os11g10510	dehydrogenase, putative, expressed	no	Chr11	-	-0.002	1	1	LOC_Os11g10510.2	LOC_Os11g10510.1	5745610	5745998	1,3,1	9541508543	0,8,2	470633574	279	149	0.001,0.001,0.001	0.0,0.007,0.002	0.001	0.003	no	yes	yes	no
RI_2809	LOC_Os07g31280	casein kinase II subunit beta-4, putative, expressed	no	Chr7	+	-0.151	0.35429	1	LOC_Os07g31280.3,LOC_Os07g31280.2	MSTRG.20030.2	18519390	18519785	2,2,2	2,1,4	0,9,4	3,3,0	227	149	0.396,0.568,0.247	0.0,0.663,1.0	0.403667	0.554333	no	yes	yes	no
RI_2810	LOC_Os07g31280	casein kinase II subunit beta-4, putative, expressed	no	Chr7	+	0.135	1	1	LOC_Os07g31280.3,LOC_Os07g31280.2	MSTRG.20030.3	18519390	18519785	2,2,2	0,0,0	0,9,4	0,0,1	221	149	1.0,1.0,1.0	NA,1.0,0.729	1	0.8645	yes	no	no	yes
RI_2811	LOC_Os07g31280	casein kinase II subunit beta-4, putative, expressed	no	Chr7	+	0	1	1	LOC_Os07g31280.3	LOC_Os07g31280.2	18522322	18523619	2,0,0	61,95,44	2,0,0	55,59,90	545	149	0.009,0.0,0.0	0.01,0.0,0.0	0.003	0.00333333	no_difference	no_difference	no_difference	no_difference
RI_2812	LOC_Os07g31280	casein kinase II subunit beta-4, putative, expressed	no	Chr7	+	0	1	1	LOC_Os07g31280.3	LOC_Os07g31280.1	18522322	18523619	2,0,0	437404356	2,0,0	370416391	542	149	0.001,0.0,0.0	0.001,0.0,0.0	0.000333333	0.000333333	no_difference	no_difference	no_difference	no_difference
RI_2813	LOC_Os06g08740	expressed protein	no	Chr6	-	0	1	1	LOC_Os06g08740.2	LOC_Os06g08740.1	4374138	4376383	10,0,2	234181264	2,0,6	156174151	1775	149	0.004,0.0,0.001	0.001,0.0,0.003	0.00166667	0.00133333	no_difference	no_difference	no_difference	no_difference
RI_2814	LOC_Os04g04254	sterol 3-beta-glucosyltransferase, putative, expressed	no	Chr4	-	0.012	0.400319	1	LOC_Os04g04254.1	LOC_Os04g04254.2	1996653	1996835	113,130,99	3,0,1	93,88,104	2,1,3	218	149	0.963,1.0,0.985	0.969,0.984,0.96	0.982667	0.971	yes	no	no	yes
RI_2815	LOC_Os08g09240	autophagy-related protein, putative, expressed	yes	Chr8	+	0	1	1	LOC_Os08g09240.3	LOC_Os08g09240.1	5365906	5366503	0,1,0	388475397	0,1,0	269363384	250	149	0.0,0.001,0.0	0.0,0.002,0.0	0.000333333	0.000666667	no_difference	no_difference	no_difference	no_difference
RI_2817	LOC_Os09g29170	CAMK_CAMK_like.38 - CAMK includes calcium/calmodulin depedent protein kinases, expressed	no	Chr9	-	-0.005	1	1	LOC_Os09g29170.3	LOC_Os09g29170.1,LOC_Os09g29170.4	17734588	17735759	0,0,0	142139148	2,0,0	88102111	239	149	0.0,0.0,0.0	0.014,0.0,0.0	0	0.00466667	no	yes	yes	no
RI_2818	LOC_Os09g29170	CAMK_CAMK_like.38 - CAMK includes calcium/calmodulin depedent protein kinases, expressed	no	Chr9	-	-0.002	1	1	MSTRG.23302.5	MSTRG.23302.7	17735462	17738416	0,0,0	40,31,22	0,0,1	31,19,32	1021	149	0.0,0.0,0.0	0.0,0.0,0.005	0	0.00166667	no	yes	yes	no
RI_2819	LOC_Os08g40250	expressed protein	yes	Chr8	+	-0.072	0.0204975	0.325621	MSTRG.22246.1,MSTRG.22246.3	MSTRG.22246.2	25467491	25468605	16,12,5	37,43,12	15,10,5	19,7,10	856	149	0.07,0.046,0.068	0.121,0.199,0.08	0.0613333	0.133333	no	yes	yes	no
RI_2820	LOC_Os03g42220	T-complex protein, putative, expressed	no	Chr3	+	-0.006	0.922041	1	LOC_Os03g42220.2	LOC_Os03g42220.1	23487048	23487282	0,1,1	66,96,32	5,1,0	77,102,64	256	149	0.0,0.006,0.018	0.036,0.006,0.0	0.008	0.014	no	yes	yes	no
RI_2821	LOC_Os03g54063	expressed protein	no	Chr3	-	0.076	1	1	LOC_Os03g54063.1	LOC_Os03g54063.3,LOC_Os03g54063.2	30994448	30996298	2,3,0	4,1,0	0,4,3	1,4,2	1194	149	0.059,0.272,NA	0.0,0.111,0.158	0.1655	0.0896667	yes	no	no	yes
RI_2823	LOC_Os02g31070	expressed protein	no	Chr2	+	-0.033	1	1	LOC_Os02g31070.1	LOC_Os02g31070.2	18565298	18565622	22,18,26	0,1,1	20,29,35	0,0,1	249	149	1.0,0.915,0.94	1.0,1.0,0.954	0.951667	0.984667	no	yes	yes	no
RI_2825	LOC_Os04g47310	expressed protein	no	Chr4	+	0.001	1	1	MSTRG.14554.1	LOC_Os04g47310.1	28084184	28084867	1,0,0	110147120	0,0,0	52,58,171	408	149	0.003,0.0,0.0	0.0,0.0,0.0	0.001	0	yes	no	no	yes
RI_2826	LOC_Os03g57940	CK1_CaseinKinase_1a.4 - CK1 includes the casein kinase 1 kinases, expressed	no	Chr3	+	-0.002	1	1	LOC_Os03g57940.4	MSTRG.12770.1,LOC_Os03g57940.2,LOC_Os03g57940.3,LOC_Os03g57940.1	33001718	33001951	3,1,0	64,38,39	3,0,1	45,63,63	238	149	0.029,0.016,0.0	0.04,0.0,0.01	0.015	0.0166667	no	yes	yes	no
RI_283	LOC_Os08g38910	caffeoyl-CoA O-methyltransferase, putative, expressed	no	Chr8	-	-0.002	1	1	LOC_Os08g38910.3	LOC_Os08g38910.1,LOC_Os08g38910.2	24593884	24594473	29,19,16	220523641412	22,14,25	134817021242	381	149	0.005,0.003,0.004	0.006,0.003,0.008	0.004	0.00566667	no	yes	yes	no
RI_2831	LOC_Os02g34750	leucine-rich repeat receptor-like protein kinase 1, putative, expressed	no	Chr2	-	0.04	1	1	LOC_Os02g34750.1	LOC_Os02g34750.2	20841095	20842629	1,1,0	1,7,7	0,0,0	2,8,8	1297	149	0.103,0.016,0.0	0.0,0.0,0.0	0.0396667	0	yes	no	no	yes
RI_2832	LOC_Os05g32580	glycine-rich protein, putative, expressed	no	Chr5	+	-0.001	0.900922	1	LOC_Os05g32580.3,LOC_Os05g32580.2	LOC_Os05g32580.1	19076204	19077243	7,5,10	112111134	3,15,8	117138127	1056	149	0.009,0.006,0.01	0.004,0.015,0.009	0.00833333	0.00933333	no	yes	yes	no
RI_2833	LOC_Os06g05180	coatomer subunit beta, putative, expressed	no	Chr6	-	-0.006	1	1	LOC_Os06g05180.4	LOC_Os06g05180.3,MSTRG.17392.2,MSTRG.17392.3,MSTRG.17392.1	2322360	2322673	1,0,0	114,133,79	2,3,0	94137102	261	149	0.005,0.0,0.0	0.012,0.012,0.0	0.00166667	0.008	no	yes	yes	no
RI_2834	LOC_Os10g21360	N-dimethylguanosine tRNA methyltransferase, putative, expressed	no	Chr10	+	-0.057	1	1	LOC_Os10g21360.2	LOC_Os10g21360.1	10937595	10937950	0,0,0	10,7,11	1,0,1	20,5,4	231	149	0.0,0.0,0.0	0.031,0.0,0.139	0	0.0566667	no	yes	yes	no
RI_2836	LOC_Os02g24134	Sec1 family transport protein, putative, expressed	no	Chr2	-	-0.002	0.743574	1	MSTRG.8441.3	LOC_Os02g24134.1,LOC_Os02g24134.2	13979627	13980698	6,3,4	49,71,60	5,7,3	46,60,71	885	149	0.02,0.007,0.011	0.018,0.019,0.007	0.0126667	0.0146667	no	yes	yes	no
RI_2837	LOC_Os02g04440	transducin family protein, putative, expressed	no	Chr2	+	0.014	0.339886	1	LOC_Os02g04440.4,LOC_Os02g04440.3	MSTRG.7619.4,MSTRG.7619.5,MSTRG.7619.2,MSTRG.7619.3,LOC_Os02g04440.2	1964039	1964517	5,5,1	72,49,34	0,3,0	60,55,46	499	149	0.02,0.03,0.009	0.0,0.016,0.0	0.0196667	0.00533333	yes	no	no	yes
RI_2843	LOC_Os06g50560	START domain containing protein, expressed	yes	Chr6	-	-0.5	1	1	MSTRG.19032.4,MSTRG.19032.7,MSTRG.19032.1	MSTRG.19032.5	30607721	30608489	0,0,1	0,2,0	0,0,1	0,0,0	545	149	NA,0.0,1.0	NA,NA,1.0	0.5	1	no	yes	yes	no
RI_2845	LOC_Os01g02860	expressed protein	no	Chr1	-	0.518	0.00344551	0.103243	MSTRG.110.2	MSTRG.110.1	1006435	1006651	1,2,2	2,3,0	0,0,0	3,2,1	225	149	0.249,0.306,1.0	0.0,0.0,0.0	0.518333	0	yes	no	no	yes
RI_2847	LOC_Os10g35210	expressed protein	yes	Chr10	+	-0.284	0.590068	1	MSTRG.4166.1	LOC_Os10g35210.1	18809719	18810173	5,3,3	2,1,0	11,4,4	0,0,0	302	149	0.552,0.597,1.0	1.0,1.0,1.0	0.716333	1	no	yes	yes	no
RI_2848	LOC_Os02g39920	AT hook motif family protein, expressed	no	Chr2	-	-0.079	0.492408	1	MSTRG.9084.3	MSTRG.9084.6	24146344	24146934	27,17,12	2,1,0	13,14,17	0,0,0	302	149	0.869,0.893,1.0	1.0,1.0,1.0	0.920667	1	no	yes	yes	no
RI_2849	LOC_Os01g20900	OsWAK4 - OsWAK receptor-like cytoplasmic kinase OsWAK-RLCK, expressed	yes	Chr1	+	0.016	1	1	LOC_Os01g20900.4,LOC_Os01g20900.5	MSTRG.950.1,LOC_Os01g20900.1	11680827	11681349	1,0,0	11,18,15	0,0,0	25,10,26	261	149	0.049,0.0,0.0	0.0,0.0,0.0	0.0163333	0	yes	no	no	yes
RI_2850	LOC_Os01g20900	OsWAK4 - OsWAK receptor-like cytoplasmic kinase OsWAK-RLCK, expressed	yes	Chr1	+	0.086	1	1	LOC_Os01g20900.4,LOC_Os01g20900.5	LOC_Os01g20900.7	11680827	11681349	2,0,0	2,4,11	1,0,0	12,4,2	361	149	0.292,0.0,0.0	0.033,0.0,0.0	0.0973333	0.011	yes	no	no	yes
RI_2851	LOC_Os01g20900	OsWAK4 - OsWAK receptor-like cytoplasmic kinase OsWAK-RLCK, expressed	yes	Chr1	+	0.023	1	1	LOC_Os01g20900.4,LOC_Os01g20900.5	LOC_Os01g20900.2	11680827	11681349	2,0,0	8,4,7	1,0,0	10,4,12	267	149	0.122,0.0,0.0	0.053,0.0,0.0	0.0406667	0.0176667	yes	no	no	yes
RI_2852	LOC_Os01g20900	OsWAK4 - OsWAK receptor-like cytoplasmic kinase OsWAK-RLCK, expressed	yes	Chr1	+	-0.025	1	1	LOC_Os01g20900.3	LOC_Os01g20900.1	11681216	11681889	0,0,0	18,34,14	0,1,1	38,15,19	231	149	0.0,0.0,0.0	0.0,0.041,0.033	0	0.0246667	no	yes	yes	no
RI_2855	LOC_Os01g07090	5-azacytidine resistance protein azr1, putative, expressed	no	Chr1	-	-0.056	0.0142008	0.267029	MSTRG.315.1	MSTRG.315.3,LOC_Os01g07090.1	3333899	3334486	3,1,2	30,17,26	7,3,4	12,23,20	514	149	0.028,0.017,0.022	0.145,0.036,0.055	0.0223333	0.0786667	no	yes	yes	no
RI_2859	LOC_Os03g29750	expressed protein	no	Chr3	+	0.001	1	1	LOC_Os03g29750.2	LOC_Os03g29750.1,MSTRG.11688.1	16950440	16951547	2,1,0	207230158	2,0,0	258220200	563	149	0.003,0.001,0.0	0.002,0.0,0.0	0.00133333	0.000666667	yes	no	no	yes
RI_2860	LOC_Os11g05260	phosphoglycerate mutase, putative, expressed	yes	Chr11	+	-0.151	0.000861365	0.0409226	MSTRG.4809.1	MSTRG.4809.4,MSTRG.4809.2	2332652	2333541	0,0,0	6,8,2	2,4,2	8,4,3	516	149	0.0,0.0,0.0	0.067,0.224,0.161	0	0.150667	no	yes	yes	no
RI_2861	LOC_Os11g05260	phosphoglycerate mutase, putative, expressed	yes	Chr11	+	-0.683	1	1	MSTRG.4809.1	MSTRG.4809.4,MSTRG.4809.2	2336497	2337940	3,0,2	8,11,4	3,0,3	1,0,0	249	149	0.183,0.0,0.23	0.642,NA,1.0	0.137667	0.821	no	yes	yes	no
RI_2862	LOC_Os11g05260	phosphoglycerate mutase, putative, expressed	no	Chr11	+	-0.014	1	1	MSTRG.4809.1	MSTRG.4809.2	2338752	2342378	0,0,0	7,2,7	0,0,1	3,7,5	686	149	0.0,0.0,0.0	0.0,0.0,0.042	0	0.014	no	yes	yes	no
RI_2863	LOC_Os08g19105	expressed protein	no	Chr8	-	-0.5	1	1	MSTRG.21536.3	MSTRG.21536.2	11401483	11402908	0,0,1	0,1,0	1,0,0	0,0,0	894	149	NA,0.0,1.0	1.0,NA,NA	0.5	1	no	yes	yes	no
RI_2865	LOC_Os01g10280	phosphoribosylaminoimidazole carboxylase, chloroplast precursor, putative, expressed	no	Chr1	+	0.011	0.817259	1	LOC_Os01g10280.4,LOC_Os01g10280.3	LOC_Os01g10280.2,MSTRG.499.2,LOC_Os01g10280.1	5410926	5411534	3,2,4	52,50,34	3,1,1	52,72,42	544	149	0.016,0.011,0.031	0.016,0.004,0.006	0.0193333	0.00866667	yes	no	no	yes
RI_2869	LOC_Os01g42270	transcriptional corepressor LEUNIG, putative, expressed	no	Chr1	-	-0.042	0.576221	1	LOC_Os01g42270.1,MSTRG.1563.2	MSTRG.1563.1	23960088	23960418	13,17,8	5,10,6	16,22,6	5,7,6	239	149	0.618,0.515,0.454	0.666,0.662,0.384	0.529	0.570667	no	yes	yes	no
RI_287	LOC_Os01g62880	oxidoreductase, aldo/keto reductase family protein, putative, expressed	no	Chr1	+	-0.008	0.63316	1	LOC_Os01g62880.2	LOC_Os01g62880.1	36418638	36418936	1,2,0	11,30,19	1,0,3	10,9,27	282	149	0.046,0.034,0.0	0.05,0.0,0.055	0.0266667	0.035	no	yes	yes	no
RI_2872	LOC_Os10g35800	expressed protein	no	Chr10	+	0.201	0.046395	0.511049	LOC_Os10g35800.1	MSTRG.4209.1	19146522	19147457	11,15,24	7,4,11	14,6,10	6,25,8	259	149	0.475,0.683,0.557	0.573,0.121,0.418	0.571667	0.370667	yes	no	no	yes
RI_2877	LOC_Os05g02500	dual specificity protein phosphatase, putative, expressed	no	Chr5	-	-0.407	1	1	LOC_Os05g02500.3,LOC_Os05g02500.1	LOC_Os05g02500.2	858293	858920	0,0,0	0,3,1	2,2,0	4,0,1	261	149	NA,0.0,0.0	0.222,1.0,0.0	0	0.407333	no	yes	yes	no
RI_2878	LOC_Os05g02500	dual specificity protein phosphatase, putative, expressed	no	Chr5	-	0.122	1	1	LOC_Os05g02500.2	LOC_Os05g02500.3	860247	862243	0,0,2	3,11,2	0,0,0	2,2,11	257	149	0.0,0.0,0.367	0.0,0.0,0.0	0.122333	0	yes	no	no	yes
RI_2879	LOC_Os02g04725	dolichol phosphate-mannose biosynthesis regulatory protein, putative, expressed	no	Chr2	-	-0.321	7.74414e-07	0.000374595	LOC_Os02g04725.3	LOC_Os02g04725.1	2142090	2142455	7,8,5	16,19,20	20,22,18	11,12,11	280	149	0.189,0.183,0.117	0.492,0.494,0.465	0.163	0.483667	no	yes	yes	no
RI_288	LOC_Os05g03040	AP2 domain containing protein, expressed	yes	Chr5	-	0.001	0.768043	1	LOC_Os05g03040.2,LOC_Os05g03040.3	LOC_Os05g03040.1	1158102	1158426	9,2,4	36,54,22	5,9,4	33,41,49	324	149	0.103,0.017,0.077	0.065,0.092,0.036	0.0656667	0.0643333	yes	no	no	yes
RI_2880	LOC_Os02g04725	dolichol phosphate-mannose biosynthesis regulatory protein, putative, expressed	no	Chr2	-	-0.041	0.709036	1	LOC_Os02g04725.3	LOC_Os02g04725.2	2142090	2142455	34,45,22	10,20,17	57,44,40	19,32,10	336	149	0.601,0.499,0.365	0.571,0.379,0.639	0.488333	0.529667	no	yes	yes	no
RI_2882	LOC_Os11g36930	ZOS11-05 - C2H2 zinc finger protein, expressed	no	Chr11	+	0.151	0.0919549	0.720739	MSTRG.5662.2	MSTRG.5662.1	21785273	21785638	2,1,3	1,6,3	0,1,2	3,1,5	235	149	0.559,0.096,0.388	0.0,0.388,0.202	0.347667	0.196667	yes	no	no	yes
RI_2883	LOC_Os03g62910	expressed protein	no	Chr3	+	-0.009	1	1	LOC_Os03g62910.5,LOC_Os03g62910.6	LOC_Os03g62910.1,LOC_Os03g62910.3,LOC_Os03g62910.2,LOC_Os03g62910.4,MSTRG.13088.2,MSTRG.13088.3	35591954	35592438	0,2,0	69,106,60	4,0,0	65,100,91	232	149	0.0,0.012,0.0	0.038,0.0,0.0	0.004	0.0126667	no	yes	yes	no
RI_2884	LOC_Os03g62910	expressed protein	no	Chr3	+	-0.013	0.580473	1	LOC_Os03g62910.1	LOC_Os03g62910.3,LOC_Os03g62910.5,LOC_Os03g62910.6	35595332	35596069	0,0,2	74,77,45	1,2,3	74,68,44	258	149	0.0,0.0,0.025	0.008,0.017,0.038	0.00833333	0.021	no	yes	yes	no
RI_2885	LOC_Os12g39440	expressed protein	no	Chr12	-	-0.022	0.0289736	0.386675	LOC_Os12g39440.3,LOC_Os12g39440.5	LOC_Os12g39440.2	24273867	24274700	0,1,2	18,26,17	2,7,1	18,33,19	460	149	0.0,0.012,0.037	0.035,0.064,0.017	0.0163333	0.0386667	no	yes	yes	no
RI_2886	LOC_Os12g39440	expressed protein	no	Chr12	-	0.033	0.857254	1	LOC_Os12g39440.1	LOC_Os12g39440.3	24273867	24275502	6,1,0	11,12,16	1,2,3	16,18,22	329	149	0.198,0.036,0.0	0.028,0.048,0.058	0.078	0.0446667	yes	no	no	yes
RI_2887	LOC_Os12g39440	expressed protein	no	Chr12	-	-0.054	0.66198	1	MSTRG.7189.1	MSTRG.7189.6	24274830	24275502	5,12,13	13,10,6	10,4,19	6,11,6	239	149	0.193,0.428,0.575	0.51,0.185,0.664	0.398667	0.453	no	yes	yes	no
RI_2888	LOC_Os05g24160	double-stranded RNA binding motif containing protein, expressed	no	Chr5	-	-0.005	1	1	MSTRG.15923.1	MSTRG.15923.2,LOC_Os05g24160.1	13940732	13942869	3,2,0	32,21,13	3,1,3	28,20,16	1659	149	0.008,0.008,0.0	0.01,0.004,0.017	0.00533333	0.0103333	no	yes	yes	no
RI_2889	LOC_Os03g38730	peroxisomal membrane protein, putative, expressed	no	Chr3	+	0.366	0.0891121	0.708295	LOC_Os03g38730.2	LOC_Os03g38730.3	21499277	21500102	8,6,4	0,3,6	8,10,4	13,19,7	719	149	1.0,0.293,0.121	0.113,0.098,0.106	0.471333	0.105667	yes	no	no	yes
RI_289	LOC_Os02g32250	retrotransposon protein, putative, unclassified, expressed	no	Chr2	-	-0.36	0.148696	0.916955	MSTRG.8680.1	MSTRG.8680.2	19044926	19050877	0,0,0	14,5,4	2,4,4	3,5,0	2626	149	0.0,0.0,0.0	0.036,0.043,1.0	0	0.359667	no	yes	yes	no
RI_2891	LOC_Os02g16040	ubiquitin-conjugating enzyme, putative, expressed	no	Chr2	+	0	1	1	LOC_Os02g16040.2	LOC_Os02g16040.1	9118438	9119594	0,0,0	5976101119	0,1,1	519476637	672	149	0.0,0.0,0.0	0.0,0.0,0.0	0	0	no_difference	no_difference	no_difference	no_difference
RI_2894	LOC_Os02g57280	CBS domain containing membrane protein, putative, expressed	no	Chr2	+	0.002	1	1	LOC_Os02g57280.8	LOC_Os02g57280.7	35092778	35094315	3,0,0	318362234	0,0,0	141291471	257	149	0.005,0.0,0.0	0.0,0.0,0.0	0.00166667	0	yes	no	no	yes
RI_2895	LOC_Os02g57280	CBS domain containing membrane protein, putative, expressed	no	Chr2	+	-0.006	1	1	LOC_Os02g57280.6	LOC_Os02g57280.1,LOC_Os02g57280.4	35093063	35093295	1,0,3	366381287	4,4,5	189367551	239	149	0.002,0.0,0.006	0.013,0.007,0.006	0.00266667	0.00866667	no	yes	yes	no
RI_2897	LOC_Os02g57280	CBS domain containing membrane protein, putative, expressed	no	Chr2	+	-0.002	1	1	LOC_Os02g57280.7	LOC_Os02g57280.6	35093063	35094315	1,0,1	231269250	2,1,1	184307395	281	149	0.002,0.0,0.002	0.006,0.002,0.001	0.00133333	0.003	no	yes	yes	no
RI_2898	LOC_Os10g07150	transposon protein, putative, unclassified, expressed	no	Chr10	-	0.009	1	1	LOC_Os10g07150.1	LOC_Os10g07150.2	3750177	3751662	0,4,0	24,17,32	0,0,0	20,14,26	1326	149	0.0,0.026,0.0	0.0,0.0,0.0	0.00866667	0	yes	no	no	yes
RI_2899	LOC_Os05g25194	metal cation transporter, putative, expressed	no	Chr5	-	0.044	1	1	LOC_Os05g25194.2	MSTRG.15944.3	14604488	14606210	0,2,0	7,11,0	0,0,0	9,11,5	276	149	0.0,0.089,NA	0.0,0.0,0.0	0.0445	0	yes	no	no	yes
RI_29	LOC_Os03g24870	transporter family protein, putative, expressed	no	Chr3	-	-0.107	0.347683	1	MSTRG.11524.2	LOC_Os03g24870.1	14168357	14168582	10,26,7	20,34,10	21,25,18	9,25,43	232	149	0.243,0.329,0.31	0.6,0.391,0.212	0.294	0.401	no	yes	yes	no
RI_2900	LOC_Os05g25194	metal cation transporter, putative, expressed	no	Chr5	-	0.002	1	1	LOC_Os05g25194.2	LOC_Os05g25194.1	14604488	14606210	0,3,0	55,73,43	1,0,0	51,74,64	432	149	0.0,0.014,0.0	0.007,0.0,0.0	0.00466667	0.00233333	yes	no	no	yes
RI_2901	LOC_Os05g25194	metal cation transporter, putative, expressed	no	Chr5	-	-0.01	1	1	LOC_Os05g25194.2	MSTRG.15944.4	14604488	14606210	0,3,0	8,13,6	1,0,2	6,13,7	1091	149	0.0,0.031,0.0	0.022,0.0,0.038	0.0103333	0.02	no	yes	yes	no
RI_2902	LOC_Os02g44630	aquaporin protein, putative, expressed	no	Chr2	+	0	1	1	LOC_Os02g44630.3	LOC_Os02g44630.1,LOC_Os02g44630.2	27045779	27046575	1,0,0	661972542	0,0,0	551626753	508	149	0.0,0.0,0.0	0.0,0.0,0.0	0	0	no_difference	no_difference	no_difference	no_difference
RI_2903	LOC_Os02g09890	protein kinase PKN/PRK1, effector, putative, expressed	no	Chr2	-	0.054	0.0727452	0.638415	LOC_Os02g09890.2	LOC_Os02g09890.1	5120361	5120693	8,6,9	45,77,30	3,9,1	46,58,49	240	149	0.099,0.046,0.157	0.039,0.088,0.013	0.100667	0.0466667	yes	no	no	yes
RI_2905	LOC_Os01g09550	no apical meristem protein, putative, expressed	no	Chr1	-	-0.143	0.349635	1	MSTRG.459.7	MSTRG.459.8,MSTRG.459.1	4886870	4887156	1,4,1	8,8,3	0,4,5	8,2,5	302	149	0.058,0.198,0.141	0.0,0.497,0.33	0.132333	0.275667	no	yes	yes	no
RI_2906	LOC_Os01g09550	no apical meristem protein, putative, expressed	yes	Chr1	-	-0.134	0.0616303	0.591162	MSTRG.459.6	MSTRG.459.8,MSTRG.459.1	4887094	4887815	0,0,0	10,11,2	2,1,1	4,4,2	397	149	0.0,0.0,0.0	0.158,0.086,0.158	0	0.134	no	yes	yes	no
RI_2907	LOC_Os01g49350	DUF292 domain containing protein, expressed	no	Chr1	-	-0.004	1	1	MSTRG.1896.2	LOC_Os01g49350.1	28373540	28374508	1,0,0	64,45,39	1,2,1	40,41,53	859	149	0.003,0.0,0.0	0.004,0.008,0.003	0.001	0.005	no	yes	yes	no
RI_2908	LOC_Os03g42880	nucleotide-binding protein-like, putative, expressed	no	Chr3	+	-0.004	0.898095	1	LOC_Os03g42880.1	MSTRG.12013.2	23910155	23911337	6,5,2	9,11,3	2,2,5	4,5,5	1114	149	0.082,0.057,0.082	0.063,0.051,0.118	0.0736667	0.0773333	no	yes	yes	no
RI_2909	LOC_Os03g42880	nucleotide-binding protein-like, putative, expressed	no	Chr3	+	0.019	0.191947	1	LOC_Os03g42880.1	MSTRG.12013.3,MSTRG.12013.1	23910155	23911337	6,3,2	13,23,6	2,1,4	19,17,13	1106	149	0.059,0.017,0.043	0.014,0.008,0.04	0.0396667	0.0206667	yes	no	no	yes
RI_2910	LOC_Os10g10170	PPR repeat domain containing protein, putative, expressed	no	Chr10	-	0	1	1	LOC_Os10g10170.6	LOC_Os10g10170.4	5578344	5580626	2,2,1	72,73,44	2,0,1	39,52,65	1642	149	0.003,0.002,0.002	0.005,0.0,0.001	0.00233333	0.002	no_difference	no_difference	no_difference	no_difference
RI_2911	LOC_Os10g10170	PPR repeat domain containing protein, putative, expressed	no	Chr10	-	-0.01	0.493077	1	LOC_Os10g10170.4	MSTRG.3539.7,MSTRG.3539.6,MSTRG.3539.4,LOC_Os10g10170.2,LOC_Os10g10170.1	5579931	5580626	0,2,2	70,51,29	1,7,4	36,43,60	702	149	0.0,0.008,0.014	0.006,0.033,0.014	0.00733333	0.0176667	no	yes	yes	no
RI_2912	LOC_Os04g20280	expressed protein	no	Chr4	+	0.065	0.0664968	0.62063	MSTRG.13516.3	LOC_Os04g20280.1,LOC_Os04g20280.2	11336265	11336940	17,12,14	28,34,8	16,26,6	18,63,58	693	149	0.115,0.071,0.273	0.16,0.082,0.022	0.153	0.088	yes	no	no	yes
RI_2913	LOC_Os04g20280	expressed protein	no	Chr4	+	0.003	1	1	LOC_Os04g20280.2	LOC_Os04g20280.1	11338265	11338820	1,0,0	63,65,18	0,0,0	50,80,74	269	149	0.009,0.0,0.0	0.0,0.0,0.0	0.003	0	yes	no	no	yes
RI_2916	LOC_Os08g43190	dehydrogenase, putative, expressed	no	Chr8	+	0	0.831277	1	LOC_Os08g43190.1	MSTRG.22408.1,MSTRG.22408.2,LOC_Os08g43190.2	27316952	27317332	159412452122	145071468514897	160814591759	148311246015742	224	149	0.068,0.053,0.087	0.067,0.072,0.069	0.0693333	0.0693333	no_difference	no_difference	no_difference	no_difference
RI_2917	LOC_Os05g40290	KH domain-containing protein, putative, expressed	no	Chr5	-	-0.004	0.474293	1	MSTRG.16585.1	LOC_Os05g40290.1,LOC_Os05g40290.3,LOC_Os05g40290.2	23674102	23676305	10,10,6	31,54,28	12,8,9	30,40,30	2089	149	0.022,0.013,0.015	0.028,0.014,0.021	0.0166667	0.021	no	yes	yes	no
RI_2918	LOC_Os07g22534	WD domain, G-beta repeat domain containing protein, expressed	no	Chr7	-	-0.007	1	1	LOC_Os07g22534.3	LOC_Os07g22534.2,MSTRG.19794.4	12676779	12677266	0,0,0	74,124,31	0,3,0	71,90,56	249	149	0.0,0.0,0.0	0.0,0.02,0.0	0	0.00666667	no	yes	yes	no
RI_2919	LOC_Os07g22534	WD domain, G-beta repeat domain containing protein, expressed	no	Chr7	-	-0.069	0.710924	1	LOC_Os07g22534.3	LOC_Os07g22534.1	12676779	12677266	0,0,0	9,5,6	0,3,0	3,7,3	246	149	0.0,0.0,0.0	0.0,0.206,0.0	0	0.0686667	no	yes	yes	no
RI_292	LOC_Os03g15880	coronatine-insensitive protein, putative, expressed	no	Chr3	+	-0.153	0.184218	1	LOC_Os03g15880.1,LOC_Os03g15880.3,LOC_Os03g15880.2,LOC_Os03g15880.5,LOC_Os03g15880.4	MSTRG.11053.6	8765059	8765546	0,0,0	2,4,2	0,0,4	4,8,3	235	149	0.0,0.0,0.0	0.0,0.0,0.458	0	0.152667	no	yes	yes	no
RI_2920	LOC_Os11g07280	coatomer subunit beta-1, putative, expressed	no	Chr11	-	-0.002	1	1	LOC_Os11g07280.2	LOC_Os11g07280.1	3668063	3669528	0,6,2	272350176	3,9,4	222253210	911	149	0.0,0.003,0.002	0.002,0.006,0.003	0.00166667	0.00366667	no	yes	yes	no
RI_2922	LOC_Os03g55320	protein phosphatase 2C, putative, expressed	no	Chr3	-	0	1	1	LOC_Os03g55320.2	LOC_Os03g55320.1	31472096	31473144	2,1,0	216246157	1,0,1	185214169	272	149	0.005,0.002,0.0	0.003,0.0,0.003	0.00233333	0.002	no_difference	no_difference	no_difference	no_difference
RI_2923	LOC_Os03g55320	protein phosphatase 2C, putative, expressed	no	Chr3	-	0.004	1	1	LOC_Os03g55320.1	LOC_Os03g55320.3	31472907	31473144	194202158	0,0,0	157185169	1,0,0	252	149	1.0,1.0,1.0	0.989,1.0,1.0	1	0.996333	yes	no	no	yes
RI_2925	LOC_Os09g24650	zinc finger, C3HC4 type, putative, expressed	no	Chr9	+	-0.083	0.271678	1	LOC_Os09g24650.4	LOC_Os09g24650.2	14672817	14673380	28,29,20	7,2,5	25,34,29	3,0,7	268	149	0.69,0.89,0.69	0.822,1.0,0.697	0.756667	0.839667	no	yes	yes	no
RI_2926	LOC_Os09g24650	zinc finger, C3HC4 type, putative, expressed	no	Chr9	+	0.009	1	1	LOC_Os09g24650.4	LOC_Os09g24650.1	14672817	14673380	1,3,3	159122143	1,0,0	118141120	242	149	0.004,0.015,0.013	0.005,0.0,0.0	0.0106667	0.00166667	yes	no	no	yes
RI_2927	LOC_Os12g01010	RNA recognition motif containing protein, putative, expressed	no	Chr12	+	-0.006	0.741784	1	MSTRG.6013.1,MSTRG.6013.2	LOC_Os12g01010.1	2681	3109	13,18,19	28,33,11	18,28,19	20,31,29	215	149	0.243,0.274,0.545	0.384,0.385,0.312	0.354	0.360333	no	yes	yes	no
RI_2928	LOC_Os04g51794	DNA binding protein, putative, expressed	no	Chr4	-	0.02	0.816503	1	LOC_Os04g51794.1	MSTRG.14758.3,LOC_Os04g51794.2	30693989	30694358	5,1,4	34,50,12	0,4,3	26,27,17	355	149	0.058,0.008,0.123	0.0,0.059,0.069	0.063	0.0426667	yes	no	no	yes
RI_2929	LOC_Os01g56620	pseudouridylate synthase, putative, expressed	no	Chr1	-	-0.341	0.0348294	0.433575	MSTRG.2312.1	LOC_Os01g56620.1	32662159	32662359	5,3,4	5,7,2	4,17,10	0,5,6	220	149	0.404,0.225,0.575	1.0,0.697,0.53	0.401333	0.742333	no	yes	yes	no
RI_293	LOC_Os01g57082	insulin-degrading enzyme, putative, expressed	no	Chr1	+	0.35	1	1	MSTRG.2341.4	LOC_Os01g57082.1,MSTRG.2341.5	32986609	32986936	3,1,1	2,1,0	1,2,0	3,2,0	310	149	0.419,0.325,1.0	0.138,0.325,NA	0.581333	0.2315	yes	no	no	yes
RI_2934	LOC_Os10g16990	expressed protein	no	Chr10	+	0.007	1	1	LOC_Os10g16990.1	LOC_Os10g16990.2	8507330	8509627	1,0,0	5,10,6	0,0,0	8,4,6	1397	149	0.021,0.0,0.0	0.0,0.0,0.0	0.007	0	yes	no	no	yes
RI_2935	LOC_Os11g45280	protein kinase family protein, putative, expressed	no	Chr11	+	0.058	0.262386	1	MSTRG.5921.2	MSTRG.5921.1	27404942	27405189	7,19,11	2,3,1	26,22,16	4,11,2	277	149	0.653,0.773,0.855	0.778,0.518,0.811	0.760333	0.702333	yes	no	no	yes
RI_2936	LOC_Os12g36740	splicing factor, arginine/serine-rich 18, putative, expressed	no	Chr12	+	-0.242	0.0335754	0.425997	MSTRG.7075.1	LOC_Os12g36740.2	22509377	22509874	17,5,5	10,14,8	10,10,11	2,6,6	436	149	0.367,0.109,0.176	0.631,0.363,0.385	0.217333	0.459667	no	yes	yes	no
RI_2937	LOC_Os12g36740	splicing factor, arginine/serine-rich 18, putative, expressed	no	Chr12	+	0.025	0.446967	1	MSTRG.7075.1	LOC_Os12g36740.1	22509377	22509874	114120116	67,81,62	98126104	69,87,64	538	149	0.32,0.291,0.341	0.282,0.286,0.31	0.317333	0.292667	yes	no	no	yes
RI_2938	LOC_Os12g03810	CAMK_KIN1/SNF1/Nim1_like.37 - CAMK includes calcium/calmodulin depedent protein kinases, expressed	no	Chr12	+	-0.001	1	1	LOC_Os12g03810.1	MSTRG.6169.1	1556213	1556773	0,0,1	35,36,39	1,0,0	29,41,41	410	149	0.0,0.0,0.009	0.012,0.0,0.0	0.003	0.004	no	yes	yes	no
RI_294	LOC_Os01g57082	insulin-degrading enzyme, putative, expressed	no	Chr1	+	-0.003	0.640217	1	MSTRG.2341.5	MSTRG.2341.3	32993866	32995576	0,4,0	11,22,20	2,0,1	16,14,15	276	149	0.0,0.089,0.0	0.063,0.0,0.035	0.0296667	0.0326667	no	yes	yes	no
RI_2942	LOC_Os10g33840	expressed protein	yes	Chr10	-	-0.019	1	1	LOC_Os10g33840.1,LOC_Os10g33840.3	LOC_Os10g33840.2,MSTRG.4087.1,MSTRG.4087.6	17963499	17964486	0,0,0	17,43,20	0,2,0	17,22,14	228	149	0.0,0.0,0.0	0.0,0.056,0.0	0	0.0186667	no	yes	yes	no
RI_2943	LOC_Os02g09930	CSLA1 - cellulose synthase-like family A; mannan synthase, expressed	no	Chr2	-	-0.002	1	1	LOC_Os02g09930.2	LOC_Os02g09930.1	5151782	5152690	0,0,0	93,111,88	0,1,0	85,115,74	252	149	0.0,0.0,0.0	0.0,0.005,0.0	0	0.00166667	no	yes	yes	no
RI_2945	LOC_Os06g28060	ATP-binding region, ATPase-like domain containing protein, expressed	no	Chr6	-	-0.073	0.0686755	0.627456	MSTRG.18150.2,MSTRG.18150.1	LOC_Os06g28060.2,LOC_Os06g28060.1,MSTRG.18150.3	15929283	15929483	42,34,29	66,60,62	36,40,45	48,46,60	235	149	0.287,0.264,0.229	0.322,0.355,0.322	0.26	0.333	no	yes	yes	no
RI_2947	LOC_Os10g30370	RNA recognition motif containing protein, putative, expressed	no	Chr10	+	-0.001	1	1	LOC_Os10g30370.2	MSTRG.3954.4	15782415	15783965	1,4,2	69,64,47	1,4,2	84,45,45	1084	149	0.002,0.009,0.006	0.002,0.012,0.006	0.00566667	0.00666667	no	yes	yes	no
RI_2948	LOC_Os10g30370	RNA recognition motif containing protein, putative, expressed	no	Chr10	+	-0.126	0.214728	1	MSTRG.3954.4	MSTRG.3954.3	15783406	15783965	10,10,8	15,10,25	12,9,12	21,10,5	235	149	0.297,0.388,0.169	0.266,0.363,0.603	0.284667	0.410667	no	yes	yes	no
RI_2949	LOC_Os10g30370	RNA recognition motif containing protein, putative, expressed	no	Chr10	+	-0.001	1	1	LOC_Os10g30370.2	MSTRG.3954.1,MSTRG.3954.2,LOC_Os10g30370.1	15782415	15783965	1,4,3	41,66,26	3,4,2	29,50,50	1429	149	0.003,0.006,0.012	0.011,0.008,0.004	0.007	0.00766667	no	yes	yes	no
RI_2950	LOC_Os10g30370	RNA recognition motif containing protein, putative, expressed	no	Chr10	+	-0.009	0.793908	1	MSTRG.3954.4	MSTRG.3954.2	15783406	15783965	10,10,8	25,19,9	12,9,12	28,10,20	435	149	0.121,0.153,0.233	0.128,0.236,0.17	0.169	0.178	no	yes	yes	no
RI_2955	LOC_Os05g46954	expressed protein	no	Chr5	+	0	0.57655	1	MSTRG.16893.1	MSTRG.16893.2	27168569	27170010	7,7,5	13,9,25	8,8,10	16,22,16	1056	149	0.071,0.099,0.027	0.066,0.049,0.081	0.0656667	0.0653333	no_difference	no_difference	no_difference	no_difference
RI_2956	LOC_Os01g69920	histidine kinase, putative, expressed	no	Chr1	-	0	1	1	LOC_Os01g69920.3	LOC_Os01g69920.2,LOC_Os01g69920.1	40404819	40406386	0,0,1	57,62,58	0,1,0	78,61,58	251	149	0.0,0.0,0.01	0.0,0.01,0.0	0.00333333	0.00333333	no_difference	no_difference	no_difference	no_difference
RI_2957	LOC_Os01g69920	histidine kinase, putative, expressed	no	Chr1	-	0.014	1	1	LOC_Os01g69920.2	LOC_Os01g69920.3,LOC_Os01g69920.1	40408444	40409615	0,0,1	19,25,15	0,0,0	21,25,33	220	149	0.0,0.0,0.043	0.0,0.0,0.0	0.0143333	0	yes	no	no	yes
RI_296	LOC_Os02g53770	tRNA synthetase class I, putative, expressed	no	Chr2	+	0.054	1	1	MSTRG.9845.5	MSTRG.9845.1,MSTRG.9845.3	32932577	32934322	0,0,1	14,16,3	0,0,0	9,4,6	259	149	0.0,0.0,0.161	0.0,0.0,0.0	0.0536667	0	yes	no	no	yes
RI_2961	LOC_Os10g20480	transposon protein, putative, CACTA, En/Spm sub-class, expressed	no	Chr10	-	0.003	1	1	MSTRG.3697.2	MSTRG.3697.3	10319785	10322785	2,4,0	30,21,20	0,2,0	16,15,22	1902	149	0.005,0.015,0.0	0.0,0.01,0.0	0.00666667	0.00333333	yes	no	no	yes
RI_2962	LOC_Os02g01150	erythronate-4-phosphate dehydrogenase domain containing protein, expressed	no	Chr2	-	-0.013	0.879348	1	LOC_Os02g01150.1	LOC_Os02g01150.4,LOC_Os02g01150.3,LOC_Os02g01150.2	78482	80308	0,0,3	110,93,76	4,1,3	70,67,105	238	149	0.0,0.0,0.024	0.035,0.009,0.018	0.008	0.0206667	no	yes	yes	no
RI_2963	LOC_Os02g01150	erythronate-4-phosphate dehydrogenase domain containing protein, expressed	no	Chr2	-	-0.011	0.0744997	0.640953	LOC_Os02g01150.4	LOC_Os02g01150.2,LOC_Os02g01150.1	82299	82592	2,1,3	98,112,36	1,2,9	15,57,153	217	149	0.014,0.006,0.054	0.044,0.024,0.039	0.0246667	0.0356667	no	yes	yes	no
RI_2964	LOC_Os11g13890	chlorophyll A-B binding protein, putative, expressed	no	Chr11	+	0	1	1	LOC_Os11g13890.2	LOC_Os11g13890.4,LOC_Os11g13890.6,LOC_Os11g13890.1	7661109	7662281	2,0,0	190242112	1,0,0	121211284	581	149	0.003,0.0,0.0	0.002,0.0,0.0	0.001	0.000666667	no_difference	no_difference	no_difference	no_difference
RI_2965	LOC_Os04g55780	expressed protein	no	Chr4	+	-0.027	1	1	MSTRG.15019.2	MSTRG.15019.3	33206065	33206849	0,0,0	27,28,8	0,2,0	25,16,12	215	149	0.0,0.0,0.0	0.0,0.08,0.0	0	0.0266667	no	yes	yes	no
RI_2966	LOC_Os02g57530	ethylene receptor, putative, expressed	no	Chr2	+	-0.03	0.765497	1	LOC_Os02g57530.3	LOC_Os02g57530.4,LOC_Os02g57530.2,LOC_Os02g57530.1	35251392	35251804	1,0,0	12,5,2	0,0,3	3,4,12	225	149	0.052,0.0,0.0	0.0,0.0,0.142	0.0173333	0.0473333	no	yes	yes	no
RI_2967	LOC_Os02g57530	ethylene receptor, putative, expressed	no	Chr2	+	0.252	0.900603	1	LOC_Os02g57530.1	LOC_Os02g57530.2,LOC_Os02g57530.3	35252091	35254097	1,0,0	0,4,3	0,0,3	4,2,5	279	149	1.0,0.0,0.0	0.0,0.0,0.243	0.333333	0.081	yes	no	no	yes
RI_2969	LOC_Os07g41250	peptide transporter PTR2, putative, expressed	no	Chr7	+	-0.054	1	1	LOC_Os07g41250.1	LOC_Os07g41250.2	24720066	24720671	0,1,1	9,9,4	2,0,4	16,7,6	246	149	0.0,0.063,0.132	0.07,0.0,0.288	0.065	0.119333	no	yes	yes	no
RI_2971	LOC_Os11g34305	transposon protein, putative, Mutator sub-class, expressed	no	Chr11	-	-0.009	0.708886	1	MSTRG.5579.2	MSTRG.5579.3	20097934	20098295	9,25,21	2,1,5	26,17,21	7,1,3	263	149	0.718,0.934,0.704	0.678,0.906,0.799	0.785333	0.794333	no	yes	yes	no
RI_2972	LOC_Os11g34305	transposon protein, putative, Mutator sub-class, expressed	no	Chr11	-	0.003	0.874295	1	MSTRG.5579.2	MSTRG.5579.1	20097934	20098295	50,87,52	6,1,1	51,59,58	5,1,2	307	149	0.802,0.977,0.962	0.832,0.966,0.934	0.913667	0.910667	yes	no	no	yes
RI_2973	LOC_Os05g49164	expressed protein	no	Chr5	+	0.534	1	1	LOC_Os05g49164.1	MSTRG.17011.1	28210406	28211610	2,0,1	0,0,2	0,1,0	2,3,3	512	149	1.0,NA,0.127	0.0,0.088,0.0	0.5635	0.0293333	yes	no	no	yes
RI_2974	LOC_Os05g26760	expressed protein	no	Chr5	+	-0.423	1	1	MSTRG.16004.1	MSTRG.16004.3	15527124	15528263	3,0,1	2,0,1	2,32,0	0,23,0	899	149	0.199,NA,0.142	1.0,0.187,NA	0.1705	0.5935	no	yes	yes	no
RI_2975	LOC_Os05g26760	expressed protein	no	Chr5	+	0.267	1	1	MSTRG.16004.1	MSTRG.16004.3,MSTRG.16004.2	15528523	15529002	2,2,0	5,1,0	0,16,0	1,40,0	260	149	0.186,0.534,NA	0.0,0.186,NA	0.36	0.093	yes	no	no	yes
RI_2976	LOC_Os12g40780	ankyrin repeat domain-containing protein 44, putative, expressed	no	Chr12	+	0.02	0.785365	1	MSTRG.7232.3,MSTRG.7232.1	LOC_Os12g40780.1	25244174	25244303	50,74,41	3,1,1	58,46,24	1,2,2	227	149	0.916,0.98,0.964	0.974,0.938,0.887	0.953333	0.933	yes	no	no	yes
RI_2977	LOC_Os11g23170	mitochondrial carrier protein, putative, expressed	no	Chr11	+	0.058	0.51996	1	MSTRG.5306.2	MSTRG.5306.3,MSTRG.5306.4	13333455	13333955	5,8,6	14,19,6	6,5,3	11,16,10	310	149	0.147,0.168,0.325	0.208,0.131,0.126	0.213333	0.155	yes	no	no	yes
RI_2978	LOC_Os11g23170	mitochondrial carrier protein, putative, expressed	no	Chr11	+	0.006	0.842276	1	MSTRG.5306.4	MSTRG.5306.3,MSTRG.5306.6	13334790	13338476	6,8,4	7,8,19	3,3,6	7,7,8	3653	149	0.034,0.039,0.009	0.017,0.017,0.03	0.0273333	0.0213333	yes	no	no	yes
RI_2979	LOC_Os11g23170	mitochondrial carrier protein, putative, expressed	no	Chr11	+	0	1	1	MSTRG.5306.4	MSTRG.5306.3,MSTRG.5306.2	13341158	13342091	1,0,0	34,33,27	0,1,0	21,31,11	277	149	0.016,0.0,0.0	0.0,0.017,0.0	0.00533333	0.00566667	no_difference	no_difference	no_difference	no_difference
RI_2980	LOC_Os04g39840	Os4bglu10 - beta-glucosidase homologue, similar to Os4Bglu12 exoglucanase/beta-glucosidase, expressed	no	Chr4	+	0.074	0.959291	1	MSTRG.14140.2	LOC_Os04g39840.1,LOC_Os04g39840.2,MSTRG.14140.1	23728837	23729064	1,2,4	9,0,1	5,6,0	0,3,4	241	149	0.064,1.0,0.712	1.0,0.553,0.0	0.592	0.517667	yes	no	no	yes
RI_2981	LOC_Os04g39840	Os4bglu10 - beta-glucosidase homologue, similar to Os4Bglu12 exoglucanase/beta-glucosidase, expressed	no	Chr4	+	0.064	1	1	MSTRG.14140.1	MSTRG.14140.2	23730961	23731737	0,0,1	0,4,2	0,0,0	1,3,3	512	149	NA,0.0,0.127	0.0,0.0,0.0	0.0635	0	yes	no	no	yes
RI_2982	LOC_Os04g39840	Os4bglu10 - beta-glucosidase homologue, similar to Os4Bglu12 exoglucanase/beta-glucosidase, expressed	no	Chr4	+	-0.048	1	1	MSTRG.14140.2	LOC_Os04g39840.1,LOC_Os04g39840.2,MSTRG.14140.1	23732737	23732940	0,2,0	6,6,4	0,1,1	0,5,6	223	149	0.0,0.182,0.0	NA,0.118,0.1	0.0606667	0.109	no	yes	yes	no
RI_2983	LOC_Os03g48180	peptide transporter PTR2, putative, expressed	no	Chr3	-	0.003	1	1	LOC_Os03g48180.2	LOC_Os03g48180.1	27418224	27418777	0,0,2	327349126	0,0,1	195274474	247	149	0.0,0.0,0.009	0.0,0.0,0.001	0.003	0.000333333	yes	no	no	yes
RI_2984	LOC_Os01g01510	sas10/Utp3 family protein, expressed	no	Chr1	+	-0.001	1	1	LOC_Os01g01510.2	MSTRG.32.2,LOC_Os01g01510.1	267590	267802	0,0,0	90,172,80	0,1,0	182,269,80	225	149	0.0,0.0,0.0	0.0,0.002,0.0	0	0.000666667	no	yes	yes	no
RI_2986	LOC_Os07g37130	FUR1, putative, expressed	no	Chr7	-	0.024	1	1	LOC_Os07g37130.3	LOC_Os07g37130.1,LOC_Os07g37130.2	22245602	22245957	0,1,0	13,8,10	0,0,0	2,9,9	243	149	0.0,0.071,0.0	0.0,0.0,0.0	0.0236667	0	yes	no	no	yes
RI_2988	MSTRG.4623	-	no	Chr11	+	-1	1	1	MSTRG.4623.3	MSTRG.4623.1	256127	256616	0,0,0	2,5,5	0,0,1	0,0,0	243	149	0.0,0.0,0.0	NA,NA,1.0	0	1	no	yes	yes	no
RI_2989	MSTRG.4623	-	no	Chr11	+	-0.121	1	1	MSTRG.4623.3	MSTRG.4623.2	256127	256616	0,0,0	2,0,0	0,0,1	1,0,2	232	149	0.0,NA,NA	0.0,NA,0.243	0	0.1215	no	yes	yes	no
RI_299	LOC_Os02g45974	expressed protein	no	Chr2	-	0.124	0.0606574	0.585145	MSTRG.9378.1	MSTRG.9378.7,MSTRG.9378.5	28013402	28013929	1,4,0	1,8,2	0,0,1	6,7,4	358	149	0.294,0.172,0.0	0.0,0.0,0.094	0.155333	0.0313333	yes	no	no	yes
RI_2990	LOC_Os10g28570	expressed protein	no	Chr10	-	0.076	0.493142	1	LOC_Os10g28570.1	MSTRG.3902.4	14869804	14871116	2,2,0	13,7,4	0,0,0	19,26,18	252	149	0.083,0.145,0.0	0.0,0.0,0.0	0.076	0	yes	no	no	yes
RI_2991	LOC_Os06g10210	expressed protein	no	Chr6	+	-0.076	0.000897334	0.0409226	LOC_Os06g10210.1	LOC_Os06g10210.2	5230934	5231645	0,0,0	28,22,14	7,2,1	16,25,12	346	149	0.0,0.0,0.0	0.159,0.033,0.035	0	0.0756667	no	yes	yes	no
[truncated: 1,845 more rows]

## Sheet: SE
Identification of AS events regulated by SE
[truncated: 6,805 more rows]

## Sheet: MXE
Identification of AS events regulated by MXE
[truncated: 365 more rows]

## Sheet: A3SS
Identification of AS events regulated by A3SS
[truncated: 3,529 more rows]

## Sheet: A5SS
Identification of AS events regulated by A5SS
[truncated: 2,008 more rows]
